# Supplementary material for: Global Role of Cyclic AMP Signaling in pH-Dependent Responses in Candida albicans
Source: mSphere. 2016 Nov 30;1(6):e00283-16. doi: 10.1128/mSphere.00283-16 (PMC5137381; doi:10.1128/mSphere.00283-16)
Supplement: Table S2 [file sph006162187sd4.xlsx]

## Sheet: cyr1 vs CYR1 at pH 7
ORF	logFC	FC	logCPM	PValue	FDR	Gene
orf19.5148	14.1503	18183.2	5.98907	4.64806e-194	5.71897e-191	CYR1			The results shown are the changes of the reconstituted strain vs the mutant at ph7.
orf19.741	11.9612	3987.36	3.2081	2.56739e-96	2.19369e-94				A positive fold change mean that the "wt" is up-regulated in comparison to the mutant.
orf19.693	11.8691	3740.61	3.86078	2.33696e-103	2.56732e-101				A negative fold change mean that the "wt" is down-regulated in comparison to the mutant.
orf19.3981	11.1037	2200.56	9.98047	6.62818e-69	2.30376e-67	MAL31
orf19.4975	11.0971	2190.6	11.0654	6.37153e-157	2.44985e-154	HYR1
orf19.3375	10.8811	1886.02	1.83878	4.84231e-67	1.59304e-65
tY(GUA)2	10.4501	1398.96	2.04819	2.14225e-52	4.4675e-51
orf19.3374	9.90131	956.295	11.9893	5.01219e-14	2.00097e-13	ECE1
tW(CCA)2	9.82036	904.113	1.46634	2.16822e-44	3.57611e-43
orf19.1363	9.78761	883.823	8.06141	6.63709e-83	3.746e-81
orf19.4872	9.60897	780.886	1.52546	7.03907e-38	9.21369e-37
orf19.5216	9.54075	744.819	1.75607	5.25338e-38	6.92052e-37
orf19.701	9.5072	727.701	4.81032	1.31056e-171	8.95838e-169	CFL11
orf19.5975	9.34017	648.142	6.27578	4.37765e-54	9.51637e-53	TRY4
orf19.1822	9.24164	605.356	6.7494	1.20235e-136	2.84496e-134	UME6
orf19.1433.1	9.12449	558.145	0.423787	4.59105e-30	4.27941e-29
CaalfMp15	8.99202	509.175	0.626219	1.02882e-11	3.53199e-11	COX3B
orf19.5874	8.96478	499.651	0.34749	6.96824e-28	5.89665e-27
tL(CAA)3	8.95629	496.722	0.581255	1.04741e-28	9.33867e-28
orf19.2169	8.88894	474.064	0.373486	7.18243e-28	6.06122e-27
tY(GUA)1	8.88708	473.454	0.707143	4.39468e-28	3.77599e-27
orf19.3931.2	8.86854	467.41	2.37879	5.30184e-80	2.69561e-78
orf19.6164	8.80147	446.177	0.76783	2.51907e-26	1.9592e-25
tH(GUG)1	8.71559	420.392	0.330887	1.20828e-24	8.5539e-24
orf19.935	8.68215	410.759	4.16831	1.42051e-29	1.30627e-28	AGA1
orf19.1321	8.65776	403.872	11.6811	4.06247e-55	9.15469e-54	HWP1
tH(GUG)3	8.56084	377.633	2.35086	4.32493e-72	1.66293e-70
tP(UGG)2	8.529	369.39	2.4375	6.7948e-70	2.44454e-68
orf19.5542	8.51225	365.127	5.88437	4.5737e-128	8.79294e-126	SAP6
orf19.3904	8.486	358.542	3.51007	4.11478e-115	6.17418e-113	MRV4
orf19.2959	8.48526	358.358	2.18575	5.59163e-63	1.63032e-61
orf19.5308	8.3911	335.716	4.81082	2.535e-100	2.51537e-98
orf19.3903	8.38239	333.696	-0.130737	1.13955e-20	6.53965e-20	MRV3
tN(GUU)2	8.28762	312.479	-0.0538811	3.84283e-18	1.95058e-17
orf19.7356	8.22783	299.794	7.337	2.49453e-43	3.97573e-42
orf19.7566	8.2214	298.461	9.33755	4.90225e-166	2.3199e-163
orf19.2061	8.21994	298.16	-0.275865	5.25449e-19	2.77235e-18
orf19.3931	8.21484	297.106	9.84317	1.79528e-91	1.3469e-89	SFC1
tP(UGG)4	8.15002	284.054	-0.331669	3.7973e-18	1.92906e-17
orf19.5592	8.06975	268.68	2.58511	1.23874e-80	6.40398e-79
orf19.3643	8.03062	261.491	5.06873	2.15592e-147	6.31581e-145
orf19.4653	8.02739	260.907	6.13594	3.51006e-130	7.19795e-128
orf19.4773	8.0171	259.052	9.79262	1.32448e-203	2.71607e-200	AOX2
tY(GUA)3	7.98523	253.392	-0.291358	9.79154e-16	4.27824e-15
tS(GCU)1	7.82655	227	-0.649752	3.6806e-15	1.56591e-14
tL(CAA)2	7.81491	225.177	1.71791	2.0852e-44	3.44843e-43
orf19.2211	7.80134	223.068	2.53939	1.74724e-68	6.00504e-67
tC(GCA)2	7.7952	222.12	-0.0836692	1.25092e-14	5.15795e-14
orf19.4459	7.74373	214.335	7.66762	9.15072e-104	1.0425e-101
orf19.4933	7.72859	212.099	2.83248	1.69875e-60	4.60383e-59	FAD3
orf19.4873	7.72808	212.024	8.04449	5.14556e-193	4.52221e-190
orf19.4936.1	7.66666	203.186	9.54448	8.1253e-31	7.84723e-30
tF(GAA)2	7.64915	200.735	-0.556383	1.97975e-13	7.58843e-13
tR(ACG)1	7.59601	193.476	-0.211406	3.13945e-13	1.18709e-12
tL(AAG)1	7.56756	189.697	2.34561	4.55425e-66	1.4517e-64
orf19.5069	7.56432	189.272	7.10834	1.1323e-66	3.68567e-65
tP(UGG)1	7.55978	188.678	-0.660257	8.72093e-13	3.19352e-12
tL(UAA)4	7.53616	185.614	-0.322556	9.22319e-13	3.36942e-12
orf19.6391	7.51692	183.155	5.19412	3.11964e-157	1.27947e-154
tI(UAU)1	7.50703	181.903	-0.836343	2.00533e-12	7.19347e-12
orf19.4936	7.40966	170.032	2.04309	1.79096e-56	4.20534e-55
orf19.344	7.36638	165.006	2.52877	2.11884e-67	7.00811e-66
orf19.4921.1	7.32305	160.125	6.70039	1.99165e-144	5.32723e-142
tQ(UUG)1	7.31576	159.318	-0.932932	5.27444e-11	1.70601e-10
orf19.4393	7.29925	157.505	12.2136	6.22347e-60	1.64321e-58	CIT1
orf19.6844	7.2968	157.238	11.4792	4.53768e-60	1.21373e-58	ICL1
orf19.5479	7.29362	156.891	-1.04524	6.68335e-11	2.14481e-10	FGR12
orf19.5954	7.28256	155.693	-0.617971	1.01481e-10	3.22308e-10
orf19.4200	7.27691	155.084	-0.793247	8.44487e-11	2.69745e-10
tP(AGG)1	7.24667	151.867	1.16195	1.59648e-38	2.15859e-37
CaalfMp08	7.18496	145.508	4.61064	2.22209e-18	1.13824e-17	COX1
CaalfMp01	7.11911	139.017	2.26741	1.00488e-17	4.97345e-17	COX2
CaalfMp09	7.11895	139.001	1.04516	1.3619e-13	5.29944e-13	NAD2
orf19.2034	7.10903	138.049	-1.01231	9.99473e-10	2.97185e-09
orf19.5606	7.07932	135.235	-0.30836	1.47457e-09	4.32803e-09
tS(CAG)1	7.07801	135.112	-0.975197	1.59984e-09	4.67343e-09
tL(UAA)3	7.075	134.83	-1.07377	1.54357e-09	4.51763e-09
tL(CAA)6	7.01727	129.542	2.66064	1.88227e-69	6.65501e-68
CaalfMp07	6.99025	127.138	-1.0487	5.33366e-09	1.49556e-08	ATP8
orf19.675.1	6.92213	121.275	2.54505	2.33348e-46	4.11334e-45
orf19.217	6.91804	120.931	3.04414	4.56183e-82	2.50575e-80
orf19.7279.1	6.90412	119.77	10.1453	6.30731e-49	1.20505e-47
orf19.2625	6.88519	118.209	-1.11736	1.66556e-08	4.47643e-08
orf19.5585	6.82586	113.446	4.8643	8.8738e-119	1.39978e-116	SAP5
orf19.6169	6.82172	113.121	9.43946	3.71031e-31	3.6174e-30	ATO1
CaalfMr16	6.8148	112.58	9.16972	1.99531e-17	9.65785e-17
orf19.3120	6.80879	112.111	1.68856	1.90556e-24	1.33216e-23
orf19.6518	6.79019	110.675	4.59161	1.44363e-109	1.9307e-107
orf19.1327	6.78822	110.525	8.20622	7.31361e-204	2.24967e-200	RBT1
CaalfMp04	6.78457	110.245	0.716607	5.44493e-11	1.75722e-10	COX3A
orf19.3735	6.74036	106.918	0.632608	2.76167e-25	2.0154e-24
orf19.1844	6.73028	106.174	-0.567467	1.03519e-07	2.59832e-07
orf19.2366	6.7285	106.043	-0.941438	1.00237e-07	2.52006e-07
tL(UAA)5	6.71889	105.338	-1.02002	1.12709e-07	2.82094e-07
orf19.644	6.71594	105.124	1.33045	3.50923e-38	4.67289e-37	HGT9
orf19.7077	6.71046	104.725	5.53078	2.73573e-75	1.19363e-73
tR(CCG)1	6.71021	104.707	3.52993	2.38368e-98	2.15653e-96
orf19.5866	6.66789	101.68	-1.11797	1.88395e-07	4.60655e-07
orf19.5499	6.66305	101.339	-1.01206	1.83958e-07	4.50522e-07
orf19.2505	6.66133	101.219	0.298146	8.0343e-28	6.75233e-27
CaalfMr17	6.65237	100.592	8.14258	4.72145e-17	2.23262e-16
orf19.1348	6.6055	97.3764	1.22513	4.31993e-28	3.71695e-27
orf19.6142	6.60031	97.0266	0.455146	3.44757e-26	2.6645e-25
orf19.6919	6.59953	96.9743	0.352864	3.8488e-07	9.17746e-07
tL(CAA)1	6.59646	96.7681	1.85875	2.62154e-50	5.21932e-49
orf19.2247	6.57952	95.6383	3.39175	5.32149e-67	1.74137e-65
orf19.460	6.55627	94.1094	2.1523	1.85066e-49	3.60294e-48	CEK2
orf19.2060	6.54027	93.0719	5.82108	9.55742e-76	4.23002e-74	SOD5
orf19.5902	6.49442	90.1604	4.75053	4.72356e-92	3.58757e-90	RAS2
orf19.3427	6.47616	89.026	-0.763925	1.10991e-06	2.54214e-06
orf19.7071	6.47467	88.9347	-1.10482	1.14995e-06	2.62797e-06	FGR2
orf19.3923	6.47459	88.9293	3.89691	1.26704e-66	4.10254e-65	PGA37
snR52	6.41457	85.3057	4.35102	5.06126e-124	8.64912e-122
orf19.4792	6.4099	85.0301	6.48577	5.2237e-174	4.01702e-171
orf19.2197	6.39718	84.2838	0.714547	3.24665e-23	2.15695e-22
orf19.5262	6.3902	83.877	0.695562	1.03681e-21	6.28419e-21
orf19.3646	6.38084	83.3345	7.80638	2.91735e-81	1.5472e-79	CTR1
CaalfMp14	6.32957	80.425	1.44401	1.81843e-13	6.99187e-13	NAD4
orf19.1932	6.29686	78.6221	4.17951	8.08794e-33	8.47649e-32	CFL4
orf19.2804	6.25238	76.2351	-0.685203	7.06362e-06	1.49743e-05
orf19.1362	6.2514	76.1833	4.18709	1.18225e-93	9.4457e-92	SMM1
orf19.3117	6.25042	76.1312	-0.830259	1.50299e-05	3.06985e-05	CSA2
orf19.1065	6.25041	76.131	10.3823	8.49791e-163	3.73422e-160	SSA2
orf19.7192	6.16987	71.9973	0.267824	2.909e-20	1.62693e-19
tP(UGG)3	6.15295	71.158	0.210989	8.38843e-20	4.60353e-19
orf19.4804	6.06009	66.7219	0.125122	7.32727e-19	3.84291e-18	LIP2
orf19.3440	6.03431	65.5401	1.28416	8.46005e-29	7.55388e-28	FRP5
CaalfMp06	6.03198	65.4344	1.52792	2.08112e-09	6.01364e-09	ATP6
orf19.3982	6.02954	65.3239	6.30789	8.77483e-155	2.99904e-152
orf19.1816	6.02545	65.139	11.5815	3.15449e-166	1.6172e-163	ALS3
orf19.690	5.98797	63.4686	3.96772	8.30884e-76	3.70406e-74	PLB2
orf19.7314	5.92508	60.7613	7.74967	2.72613e-121	4.53275e-119	CDG1
orf19.1831	5.9089	60.0835	-0.568032	3.71081e-17	1.76149e-16
orf19.3380	5.87695	58.7678	1.57271	1.39528e-35	1.6539e-34	HWP2
orf19.6248	5.86573	58.3124	3.14567	7.45459e-60	1.95152e-58
orf19.4551	5.8392	57.25	9.89063	5.31469e-59	1.35668e-57	CTN1
orf19.4689	5.83666	57.1492	2.24727	1.4437e-32	1.49021e-31	PGA57
orf19.4569	5.81048	56.1213	1.35673	9.32687e-34	1.01556e-32
tE(UUC)6	5.80114	55.7593	-0.235765	1.76899e-15	7.62639e-15
orf19.7167	5.7939	55.4801	-0.847896	0.000171475	0.000313776
orf19.1582	5.75712	54.0836	2.91383	7.85723e-58	1.90306e-56
orf19.4450	5.74161	53.5052	7.51529	1.35623e-76	6.13493e-75	ZCF23
orf19.4041	5.73682	53.3279	5.16836	2.04876e-80	1.05033e-78	PEX4
orf19.431	5.73634	53.3103	8.62627	1.64461e-132	3.61345e-130	ZCF2
orf19.4212	5.73582	53.291	5.90299	4.86554e-38	6.42335e-37	FET99
orf19.4834	5.73581	53.2906	0.638588	1.05194e-25	7.91141e-25
orf19.936	5.72309	52.823	-0.00501676	2.36259e-15	1.0157e-14
orf19.6224	5.62861	49.4744	2.72884	6.85776e-32	6.85999e-31
orf19.7313	5.62174	49.2392	6.00604	2.1674e-58	5.39833e-57	SSU1
orf19.3924	5.62005	49.1817	4.54755	4.60165e-44	7.48925e-43
SNRNAU5	5.60773	48.7635	-0.597225	2.55844e-12	9.12964e-12
orf19.4310	5.53355	46.3197	-0.194053	3.67284e-13	1.38029e-12
orf19.5121	5.52701	46.1101	1.03854	2.21202e-35	2.58714e-34	OPT5
orf19.2449	5.50271	45.34	-0.515968	3.00355e-13	1.1371e-12
CaalfMp05	5.49392	45.0644	1.95004	1.70081e-11	5.72082e-11	ATP9
orf19.938	5.48041	44.6444	3.14611	1.24035e-74	5.19093e-73
orf19.2916	5.47559	44.4955	-0.379061	1.28248e-12	4.63834e-12
orf19.3172	5.46008	44.0197	2.49151	8.95149e-61	2.43671e-59
orf19.6200	5.44027	43.4195	2.43014	5.97537e-44	9.64841e-43
orf19.3337	5.41908	42.7863	2.14473	1.22655e-42	1.91031e-41
orf19.1620	5.40609	42.4028	1.75453	1.23233e-26	9.7697e-26
orf19.5760	5.39901	42.1954	10.6828	1.82749e-133	4.16396e-131	IHD1
orf19.1562	5.39145	41.9749	9.73425	4.03126e-54	8.79444e-53
orf19.942	5.37768	41.576	0.678603	5.9679e-27	4.79929e-26	KRE62
orf19.4707	5.36775	41.2909	4.02999	2.13354e-98	1.95903e-96
orf19.2810	5.36262	41.1444	4.67573	2.57692e-101	2.59888e-99	AAP1
orf19.176	5.33862	40.4656	8.56076	2.332e-47	4.28252e-46	OPT4
orf19.1737	5.33705	40.4214	0.264156	3.23727e-18	1.64728e-17
orf19.271	5.3167	39.8552	1.2782	4.03659e-25	2.92844e-24	ADH4
orf19.356	5.27914	38.8311	4.19189	2.44683e-40	3.55021e-39	GTT13
CaalfMp10	5.27339	38.6766	-0.70521	7.13444e-09	1.97797e-08	NAD3
orf19.6864	5.24265	37.8612	3.40268	1.72472e-62	4.9351e-61
orf19.1224	5.23158	37.5718	9.32065	3.0252e-87	2.00119e-85	FRP3
RDN25	5.22409	37.3774	15.8742	1.16825e-23	7.88919e-23
orf19.937	5.21218	37.0699	-0.158918	2.75702e-18	1.4064e-17
orf19.2787	5.19122	36.5354	3.952	1.26411e-12	4.57458e-12	PRY1
orf19.2941	5.15949	35.7406	5.41754	2.31004e-14	9.36807e-14	SCW4
ITS1	5.1361	35.1658	4.57127	7.12515e-58	1.73257e-56
orf19.3684	5.13342	35.1005	8.74443	5.15204e-25	3.7114e-24
orf19.4949	5.12031	34.7829	-0.582377	2.93544e-10	9.04751e-10
orf19.5728	5.08795	34.0115	1.00757	3.42635e-11	1.12601e-10
orf19.4779	5.0758	33.7262	7.87775	1.77668e-116	2.73254e-114
orf19.584	5.05512	33.2462	0.985996	2.1065e-26	1.64457e-25
orf19.5307	5.04485	33.0104	9.8556	6.32912e-26	4.8189e-25	JEN2
SNRNAU6	5.03317	32.7442	2.49456	2.17775e-51	4.40707e-50
orf19.740	5.02092	32.4674	9.44519	7.27957e-126	1.27954e-123	HAP41
orf19.7280	5.01722	32.3843	1.33667	1.33153e-21	8.02309e-21
tV(UAC)1	5.01485	32.331	-0.966892	1.56398e-09	4.57519e-09
orf19.2781	5.01098	32.2444	4.15019	4.63814e-92	3.56673e-90
orf19.1148	5.00306	32.0679	-0.46727	1.71666e-09	4.99806e-09
orf19.2457	4.98968	31.7719	5.94289	5.45017e-126	1.01604e-123
orf19.6998	4.98323	31.6301	2.50825	7.74622e-18	3.86494e-17	GTT1
orf19.2503	4.94488	30.8005	-0.0220422	1.26878e-20	7.25423e-20
SNRNAU2	4.9245	30.3685	2.66139	3.51535e-39	4.88177e-38
orf19.6687	4.91966	30.2667	0.259845	2.59063e-24	1.80085e-23
orf19.2591	4.91934	30.2599	2.80755	1.85409e-59	4.81282e-58
orf19.2809	4.91066	30.0786	8.78092	6.20559e-107	7.34168e-105	CTN3
orf19.4115	4.90368	29.9334	0.0144377	2.03743e-14	8.28439e-14
orf19.7105	4.85253	28.8906	2.51645	1.82329e-45	3.09005e-44	FAR1
orf19.6288	4.8263	28.3701	0.927243	5.36598e-33	5.66235e-32
orf19.6222	4.82562	28.3567	1.15674	2.97469e-33	3.16615e-32	SPO22
RPR1	4.82457	28.3361	6.62025	6.08803e-59	1.54767e-57
orf19.4654	4.80593	27.9723	5.50215	3.94193e-75	1.7078e-73
orf19.1714	4.80332	27.9217	2.6346	2.35422e-59	6.08537e-58	PGA44
CaalfMp13	4.78549	27.5788	1.65517	9.22734e-11	2.93823e-10	NAD5
orf19.6141	4.78436	27.5572	3.86817	5.62828e-73	2.24839e-71	HGT16
orf19.2006.1	4.78245	27.5208	6.7485	9.81309e-38	1.27363e-36	COX17
orf19.4196	4.75881	27.0734	-1.09081	4.30223e-08	1.11629e-07
orf19.6578	4.75042	26.9165	9.9396	3.96273e-33	4.20722e-32
orf19.1679	4.74434	26.8033	1.69354	5.26651e-41	7.80713e-40
orf19.5215	4.74101	26.7416	5.8753	1.41306e-90	1.02272e-88	TES15
orf19.7668	4.74007	26.7242	8.63545	1.23808e-99	1.15404e-97	MAL2
orf19.4179	4.7081	26.1384	-0.459803	6.75861e-08	1.72742e-07
orf19.4793	4.7003	25.9975	2.48358	2.29784e-57	5.50052e-56
orf19.3711	4.69073	25.8255	3.89483	3.66529e-82	2.03143e-80
orf19.5604	4.68575	25.7366	5.59739	1.1441e-84	6.96882e-83	MDR1
orf19.552	4.68148	25.6606	1.96785	8.26457e-39	1.13744e-37
CaalfMp02	4.67281	25.5067	-0.364382	1.00023e-11	3.43574e-11	NAD6
orf19.1473	4.65993	25.2801	1.37731	1.04232e-30	1.00036e-29
orf19.4995	4.6552	25.1973	-0.150742	2.42814e-07	5.89266e-07
orf19.3263	4.64875	25.085	3.22088	8.57493e-66	2.67782e-64	ATO10
orf19.715	4.64807	25.0731	8.11207	1.24082e-97	1.10631e-95
RDN18	4.64406	25.0035	14.7961	7.60724e-19	3.98635e-18
orf19.7056	4.64396	25.0018	2.26945	5.53046e-46	9.61113e-45
orf19.5741	4.63906	24.917	8.63075	5.08637e-110	7.11167e-108	ALS1
orf19.3522	4.62746	24.7175	1.56461	2.56603e-35	2.98981e-34
orf19.3352	4.60476	24.3315	6.66878	1.37919e-77	6.42785e-76
RDN5	4.60043	24.2586	7.0229	3.62177e-10	1.10962e-09
orf19.258	4.58175	23.9466	0.92616	2.86799e-28	2.4956e-27
orf19.2445	4.55539	23.513	2.53118	8.41121e-39	1.15504e-37
orf19.3905	4.50195	22.658	0.699047	4.57599e-29	4.13384e-28	MRV5
CaalfMp11	4.49526	22.5532	3.10781	4.00797e-11	1.30945e-10	COB
SNRNAU1	4.48991	22.4698	3.48584	1.8903e-25	1.39105e-24
orf19.3526	4.48747	22.4318	11.1129	1.01742e-87	6.80347e-86	ITR1
orf19.6837	4.4773	22.2742	7.00251	6.09351e-58	1.49352e-56	FMA1
orf19.1370	4.47213	22.1944	2.76598	9.96915e-13	3.63762e-12
ITS2	4.46424	22.0735	5.0501	1.57631e-36	1.9395e-35
orf19.2922	4.44364	21.7605	1.04056	7.37551e-29	6.60468e-28
orf19.3801	4.44232	21.7406	2.06138	7.4157e-29	6.63102e-28	FAV1
orf19.685.1	4.44075	21.717	3.3821	4.78398e-65	1.46423e-63
orf19.6595	4.4289	21.5393	3.05797	5.51471e-33	5.80933e-32	RTA4
orf19.3748	4.40423	21.1741	-0.729603	2.73383e-06	6.02598e-06
orf19.3760	4.39918	21.1001	-0.688719	1.60243e-09	4.67877e-09	DLH1
snR67	4.38956	20.9599	-1.09914	2.1472e-06	4.77569e-06
orf19.6302	4.38672	20.9186	-0.499114	3.21857e-10	9.90526e-10	PGA39
orf19.4121	4.38446	20.8859	5.29682	5.00636e-89	3.42212e-87
orf19.2192	4.36051	20.542	11.0176	2.71188e-47	4.93594e-46	GDH2
orf19.1486	4.35553	20.4713	6.5191	4.67658e-107	5.64124e-105
orf19.310	4.33949	20.2449	1.05647	4.84165e-17	2.28419e-16
orf19.3863	4.32142	19.9929	4.38702	2.89017e-84	1.72625e-82
orf19.1930	4.31411	19.8919	1.9403	1.56421e-16	7.14936e-16	CFL5
orf19.4151	4.30893	19.8207	1.90673	1.17961e-32	1.22584e-31	SPO1
orf19.409	4.30293	19.7383	11.576	2.29425e-58	5.69123e-57
orf19.3049	4.30118	19.7144	0.428975	3.00685e-19	1.60435e-18
orf19.918	4.2814	19.446	8.51459	5.29363e-120	8.5701e-118	CDR11
orf19.6110	4.26726	19.2563	-1.09972	6.79549e-06	1.44208e-05
orf19.85	4.26463	19.2213	9.55532	4.02602e-110	5.76002e-108	GPX2
orf19.272	4.24648	18.9809	6.21481	1.03474e-85	6.63099e-84	FAA21
orf19.2633.1	4.2458	18.972	6.27822	3.51077e-61	9.72894e-60
orf19.4015	4.24182	18.9198	3.43319	9.41627e-52	1.91818e-50	CAG1
tF(GAA)5	4.24025	18.8991	-0.591055	4.31794e-09	1.21965e-08
orf19.3740	4.23986	18.8941	5.59537	6.83577e-68	2.27317e-66	PGA23
orf19.2624	4.23293	18.8034	2.77653	1.54223e-26	1.21173e-25
orf19.2667	4.23064	18.7737	6.24051	1.40909e-103	1.57613e-101	RPF1
orf19.3567	4.20905	18.4949	7.15102	6.88693e-76	3.09259e-74	BIO32
orf19.1826	4.20901	18.4943	9.40935	1.0018e-44	1.66121e-43	MDM34
orf19.5306	4.20164	18.4	-0.83906	1.23082e-05	2.53838e-05
orf19.2253	4.17767	18.0969	4.49812	5.4955e-20	3.03486e-19
orf19.4017	4.14078	17.64	2.95225	1.21929e-52	2.56886e-51
orf19.5217	4.1325	17.539	3.12233	7.82942e-47	1.40427e-45	TES1
orf19.2430	4.12737	17.4768	-1.08672	2.13948e-08	5.71518e-08
orf19.7568	4.12195	17.4113	0.568157	1.45863e-18	7.54708e-18
orf19.3710	4.12174	17.4087	7.96415	8.44231e-108	1.10504e-105	YHB5
orf19.4450.2	4.11652	17.3459	5.29038	1.84157e-47	3.40221e-46
orf19.972	4.10243	17.1773	2.59352	7.45448e-34	8.18928e-33
orf19.1349	4.09752	17.119	3.14092	1.0806e-65	3.3575e-64
orf19.855	4.0944	17.082	-0.743287	2.35758e-08	6.276e-08
orf19.3954.1	4.08023	16.9149	4.31396	1.0393e-71	3.92257e-70
orf19.6840	4.07967	16.9084	2.39952	1.50356e-40	2.19192e-39
CaalfMp03	4.0788	16.8983	1.25094	6.67027e-09	1.85262e-08	NAD1
orf19.5908	4.07641	16.8703	9.39988	7.19405e-126	1.27954e-123	TEC1
orf19.7606	4.05749	16.6505	0.54974	1.65895e-16	7.5599e-16
orf19.111	4.05467	16.618	4.17121	5.88383e-62	1.63789e-60	CAN2
orf19.6321	4.05315	16.6004	7.77804	4.31499e-59	1.1107e-57	PGA48
orf19.2943.5	4.04895	16.5522	1.13579	4.56229e-19	2.41335e-18
orf19.4274	4.04824	16.5441	7.86959	3.41491e-29	3.08949e-28	PUT1
orf19.3968	4.04414	16.4971	-0.989065	7.38826e-08	1.8782e-07
orf19.5716	4.01855	16.207	1.00393	1.00397e-21	6.09718e-21	SAP4
orf19.4251	4.01792	16.2	1.605	2.2998e-34	2.60559e-33	ZCF22
orf19.2590	4.00307	16.0341	3.34161	1.27028e-58	3.18971e-57
orf19.430	3.99958	15.9954	6.60565	6.56086e-68	2.19361e-66	YPT53
orf19.183	3.99258	15.9179	5.47424	8.20936e-61	2.24462e-59	HIS3
orf19.4590	3.98945	15.8834	6.64669	2.24138e-101	2.29816e-99	RFX2
orf19.6306	3.98933	15.8821	6.59651	1.08179e-22	6.96876e-22
orf19.1405	3.97589	15.7349	4.02148	5.21682e-61	1.43276e-59	PHO13
snR8a	3.95784	15.5392	-0.860951	1.83649e-07	4.50124e-07
orf19.2033	3.95564	15.5156	2.16212	1.67161e-27	1.38223e-26	PGA19
orf19.670.2	3.94921	15.4465	11.2366	2.11289e-36	2.58934e-35
orf19.6124	3.93848	15.3321	8.73306	6.19008e-72	2.3507e-70	ACE2
orf19.376	3.93757	15.3224	5.43374	9.76975e-50	1.91412e-48
orf19.1120	3.93683	15.3146	5.52891	5.43901e-68	1.82846e-66	FAV2
orf19.6249	3.93518	15.297	5.66498	5.5863e-37	6.98515e-36	HAK1
snR3a	3.92884	15.2299	0.977336	5.22499e-23	3.43788e-22
orf19.449	3.91608	15.0958	10.8315	1.02848e-32	1.07241e-31
orf19.7557	3.90399	14.9699	1.67085	1.84535e-29	1.68436e-28	FGR46
orf19.322	3.9003	14.9316	0.238442	2.14994e-16	9.71817e-16
orf19.7085	3.89892	14.9174	12.513	1.38759e-85	8.71069e-84
snR71	3.89317	14.8581	-0.445305	1.45957e-09	4.29015e-09
orf19.1409.2	3.88938	14.8191	5.8481	2.58014e-60	6.93146e-59
orf19.4568	3.87231	14.6447	4.28116	8.42382e-66	2.64405e-64	ZCF25
orf19.3733	3.86997	14.621	10.3136	4.02752e-43	6.38591e-42	IDP2
orf19.1979	3.86567	14.5775	9.60592	7.99453e-91	5.92559e-89	GIT3
snR78	3.86328	14.5533	0.3964	9.20301e-16	4.02681e-15
orf19.6520	3.86284	14.5489	-0.171132	3.89016e-14	1.5642e-13
orf19.4450.1	3.84277	14.348	11.2306	1.3122e-32	1.35903e-31
orf19.1409.3	3.84269	14.3471	-0.301478	3.52472e-12	1.24478e-11
orf19.6222.1	3.83318	14.2529	4.2345	4.93662e-28	4.21807e-27
orf19.6408	3.82766	14.1984	9.74769	6.92263e-75	2.9575e-73
orf19.6741	3.82202	14.143	6.97501	4.86591e-100	4.67736e-98
orf19.1530	3.82058	14.129	-1.05884	0.000237953	0.00042879
orf19.7440	3.81449	14.0694	1.42759	6.99769e-30	6.50299e-29	HST6
orf19.385	3.80491	13.9763	7.42891	1.81306e-78	8.78264e-77	GCV2
orf19.506	3.79534	13.8839	9.13025	1.29629e-81	6.93458e-80	YDJ1
orf19.5626	3.78995	13.8322	10.1971	1.49709e-45	2.55128e-44
orf19.4884	3.78972	13.8299	-0.0939411	2.62508e-12	9.35661e-12	WOR1
orf19.813	3.78753	13.8089	7.02615	5.95054e-80	3.00064e-78
orf19.3906	3.78017	13.7387	-0.444871	1.03832e-08	2.84151e-08	MRV6
orf19.5282	3.77829	13.7208	8.96673	6.49797e-71	2.40816e-69
orf19.2942	3.77748	13.7131	8.7001	2.53221e-54	5.58356e-53	DIP5
orf19.4934	3.73206	13.288	6.17704	3.40093e-09	9.67738e-09	OP4
orf19.5915	3.73138	13.2818	0.976537	4.97325e-22	3.08879e-21	DUR35
orf19.4769	3.73081	13.2766	5.9869	1.25602e-90	9.19884e-89	IPT1
orf19.3368	3.72557	13.2285	1.98374	1.44898e-24	1.01992e-23
orf19.2398	3.72363	13.2107	8.57613	7.07912e-37	8.81594e-36
orf19.6482	3.72148	13.191	3.13876	1.15061e-38	1.56289e-37
orf19.2460	3.71551	13.1365	5.08554	1.19164e-11	4.06825e-11
orf19.6557	3.71497	13.1316	3.5898	4.49118e-54	9.72878e-53
orf19.2752	3.70515	13.0426	7.48661	1.89976e-49	3.68686e-48	ADR1
orf19.34	3.70289	13.0221	4.75915	3.72259e-38	4.9463e-37	GIT1
orf19.6899	3.68753	12.8842	6.76917	4.62484e-37	5.81841e-36
orf19.5611	3.68358	12.8489	3.82248	6.35317e-51	1.27312e-49
orf19.2108	3.68319	12.8454	6.69227	1.37258e-73	5.6672e-72	SOD6
orf19.7336	3.68278	12.8418	-0.38814	3.37967e-08	8.85508e-08
orf19.5753	3.66567	12.6904	1.80724	7.62785e-15	3.19663e-14	HGT10
orf19.2451	3.65776	12.6211	5.37814	1.35722e-46	2.41318e-45	PGA45
orf19.4546	3.65479	12.5951	8.43245	8.4043e-85	5.17033e-83	HOL4
orf19.5879	3.652	12.5707	3.65374	2.0509e-45	3.46624e-44
orf19.2721	3.64933	12.5475	4.7064	4.17048e-68	1.4175e-66
orf19.893	3.64854	12.5407	5.65485	1.10416e-15	4.80736e-15	PGA17
orf19.6405	3.63623	12.4341	-0.857204	8.15236e-08	2.06053e-07
orf19.1580	3.62047	12.299	3.61922	1.02468e-42	1.59995e-41
orf19.3707	3.61021	12.2119	11.0123	4.9973e-81	2.62764e-79	YHB1
orf19.5019	3.60049	12.1299	8.20323	1.97558e-82	1.10489e-80
orf19.4566	3.59817	12.1104	-0.738139	1.29603e-07	3.22539e-07
orf19.7585	3.59294	12.0666	10.5467	1.68127e-47	3.11542e-46	INO1
orf19.2833	3.58848	12.0293	5.38539	9.69201e-64	2.8666e-62	PGA34
orf19.6392	3.58305	11.9841	5.93165	1.33573e-85	8.47157e-84
orf19.4833	3.57988	11.9578	11.3793	8.5709e-77	3.90579e-75	MLS1
orf19.5831	3.57688	11.933	-0.0758901	4.16442e-13	1.55837e-12
orf19.6475	3.57565	11.9228	0.17409	1.9685e-11	6.58522e-11
orf19.5264	3.56598	11.8431	1.16484	1.0119e-27	8.44669e-27
orf19.6517	3.56382	11.8254	5.51942	2.60368e-79	1.30226e-77	RAD14
orf19.3668	3.55985	11.793	7.31453	3.33315e-19	1.7723e-18	HGT2
orf19.948	3.55261	11.7339	-1.0917	1.44823e-05	2.96194e-05
orf19.2593	3.5283	11.5378	6.71862	1.34464e-83	7.73105e-82	BIO2
orf19.4189	3.50879	11.3829	-0.035942	2.37575e-12	8.49747e-12
orf19.3441	3.50559	11.3576	6.85193	1.16743e-69	4.15146e-68	FRP6
orf19.812	3.49988	11.3128	1.72853	2.44611e-26	1.90487e-25
RDN58	3.49898	11.3057	9.04245	4.03096e-11	1.31557e-10
orf19.4942	3.49697	11.2899	0.385138	9.97457e-15	4.15461e-14
orf19.1815	3.49378	11.265	9.13658	7.30543e-66	2.31665e-64
orf19.265	3.49231	11.2535	6.68511	4.16197e-87	2.72388e-85
orf19.5023	3.46754	11.062	1.65599	1.0621e-18	5.52794e-18	DAL7
orf19.2509.1	3.46119	11.0134	3.05982	1.34161e-22	8.58851e-22
orf19.7225	3.45937	10.9995	6.39053	8.92901e-75	3.76242e-73
orf19.3627	3.45731	10.9839	4.64738	9.5654e-50	1.88007e-48
orf19.2952	3.45575	10.972	4.53159	9.94412e-59	2.50722e-57	EXG2
orf19.1340	3.43723	10.8321	4.31205	5.19832e-40	7.47197e-39
orf19.776	3.4366	10.8273	0.284287	6.34189e-12	2.2105e-11
orf19.6958	3.43032	10.7803	1.01237	5.95686e-15	2.51004e-14	ECM18
orf19.2429	3.42482	10.7392	0.171226	1.0135e-13	3.96884e-13
orf19.6530	3.42323	10.7274	3.65768	2.20851e-35	2.58714e-34
orf19.3971	3.42099	10.7107	2.09892	2.71892e-22	1.70856e-21
orf19.2210	3.41972	10.7013	7.58201	3.43415e-90	2.42837e-88
orf19.264	3.41835	10.6912	5.68266	1.87092e-73	7.67327e-72
orf19.1778	3.39955	10.5528	-0.306952	1.17445e-12	4.26517e-12
orf19.1341	3.38977	10.4815	3.88513	2.05739e-49	3.98021e-48	PRR2
orf19.3330.3	3.38826	10.4705	1.66829	1.00043e-20	5.76819e-20	POX18
orf19.3538	3.38191	10.4245	4.11293	2.95163e-33	3.14704e-32	FRE9
orf19.2945	3.3802	10.4122	3.11254	3.18678e-38	4.26197e-37	PUT4
orf19.6143	3.37816	10.3974	6.2488	4.95919e-69	1.73346e-67
orf19.2957	3.37474	10.3728	1.47483	7.76978e-26	5.87942e-25
orf19.3404	3.37266	10.3579	1.23982	5.39849e-19	2.84345e-18
orf19.5172	3.37166	10.3507	0.14361	1.64829e-11	5.54721e-11	LIP9
snR72	3.37001	10.3389	1.17834	1.3837e-08	3.74342e-08
orf19.699	3.3667	10.3152	4.59581	2.09252e-30	1.98661e-29
orf19.4887	3.35271	10.2156	8.26845	1.75942e-77	8.1383e-76	ECM21
orf19.5037	3.35161	10.2078	5.03302	1.36661e-59	3.56245e-58	HRQ2
orf19.3610	3.34925	10.1912	3.6985	1.28169e-27	1.06698e-26
orf19.5959	3.34368	10.1519	6.0262	1.93734e-60	5.22741e-59	NOP14
orf19.4195.1	3.34126	10.1349	4.03548	3.1896e-56	7.43274e-55	FCA1
orf19.3828	3.31542	9.95501	0.409968	1.6815e-13	6.48565e-13
orf19.1062	3.31291	9.93769	2.17793	1.37882e-22	8.8176e-22
orf19.2962	3.31113	9.92545	5.03959	1.45583e-70	5.33112e-69
orf19.6387	3.30855	9.9077	13.2034	1.13875e-72	4.51975e-71	HSP104
orf19.7340	3.29301	9.80154	-0.0126524	1.15038e-11	3.93392e-11
orf19.6547	3.29283	9.80033	0.746907	5.80203e-13	2.15025e-12
orf19.1719	3.28797	9.76736	6.7999	1.42919e-72	5.63614e-71	SGA1
orf19.7539	3.28544	9.75029	4.09003	5.52655e-50	1.09675e-48	INO2
orf19.2506	3.28235	9.7294	8.37109	1.47836e-25	1.09314e-24
orf19.5238	3.28028	9.71541	7.79741	1.63734e-66	5.24631e-65
orf19.1701	3.27799	9.70003	5.3895	6.72425e-59	1.70237e-57	RKI1
orf19.4888	3.26714	9.62734	6.10216	1.66096e-71	6.23064e-70
snR190	3.26594	9.61938	2.86637	1.58021e-26	1.2384e-25
snR33a	3.26348	9.60299	10.1792	3.86134e-71	1.4397e-69
orf19.6859	3.26345	9.60277	0.140586	3.08287e-09	8.80493e-09
orf19.5962	3.2614	9.58912	6.53809	2.50361e-62	7.09779e-61	HGT4
orf19.7296	3.25907	9.57365	7.92716	3.86554e-32	3.91131e-31
orf19.5118	3.25443	9.54294	9.69159	4.12693e-48	7.788e-47	SDS24
orf19.3751	3.25306	9.53385	7.84256	8.31611e-47	1.48723e-45
orf19.359	3.25067	9.51805	-0.59822	3.6817e-07	8.79604e-07	GTT12
orf19.1270	3.23629	9.42365	3.09024	7.94848e-34	8.71641e-33	FRE3
orf19.172	3.22274	9.33559	3.59483	4.87152e-40	7.01864e-39	RPC19
orf19.6888	3.21782	9.30378	6.57506	1.10396e-31	1.09542e-30
orf19.7002	3.21622	9.29348	-0.906927	0.000220981	0.000399023
orf19.1440.1	3.21122	9.26132	-0.782716	0.000377297	0.00066489
orf19.5050	3.20945	9.24997	3.56033	6.86137e-43	1.07407e-41	MTO1
orf19.2062	3.20911	9.24781	6.40273	1.71845e-68	5.93929e-67	SOD4
orf19.4424	3.20864	9.24479	1.11996	4.18774e-15	1.77676e-14	PHO100
orf19.742	3.19948	9.1863	8.00465	2.45677e-22	1.55016e-21	ALD6
orf19.6414	3.19919	9.18446	6.66911	3.32124e-73	1.33544e-71
orf19.93	3.19605	9.16446	8.68236	8.39924e-34	9.17799e-33
orf19.7319	3.19216	9.13979	6.32155	1.87947e-43	3.00324e-42	SUC1
orf19.3171	3.18048	9.06611	10.5086	1.32715e-36	1.63948e-35	ACH1
orf19.3708	3.1782	9.05179	4.92557	2.47941e-51	4.98474e-50	SAP2
orf19.2481	3.17281	9.01799	0.493612	1.7891e-13	6.88769e-13
orf19.2583	3.17276	9.01768	-0.559229	1.62898e-06	3.66148e-06	PTR2
orf19.6621	3.16462	8.96699	9.10522	4.99172e-77	2.29172e-75	MHP1
orf19.2397.3	3.16284	8.95593	7.79793	3.9333e-45	6.59337e-44
orf19.5616	3.14157	8.82482	1.22578	2.85503e-11	9.42282e-11
snR63	3.13501	8.78477	-0.655643	0.000639388	0.00109508
orf19.5896	3.13441	8.78116	0.496375	7.33437e-12	2.54921e-11
orf19.2237	3.13352	8.77576	-0.707347	0.000626342	0.00107423	SPR1
orf19.4143	3.13102	8.76055	2.04172	5.60239e-23	3.67049e-22	FYV5
orf19.4527	3.12161	8.70359	10.6914	1.92881e-16	8.75724e-16	HGT1
orf19.3974	3.12009	8.69441	6.41485	6.42793e-56	1.48664e-54	PUT2
orf19.6254	3.11969	8.69199	4.61762	8.77487e-56	2.01429e-54	ANT1
orf19.7447	3.11786	8.681	2.63133	1.39554e-08	3.77378e-08	JEN1
orf19.2638	3.11767	8.67983	2.65134	3.29958e-29	2.99395e-28
tL(CAA)4	3.1161	8.67038	1.622	2.8155e-16	1.26338e-15
orf19.6579	3.11313	8.6526	5.58673	2.64295e-69	9.29111e-68
orf19.2038	3.10967	8.63188	1.34405	5.53957e-13	2.05421e-12
orf19.7322	3.10459	8.60152	8.34075	4.70913e-68	1.59179e-66
orf19.1334	3.10195	8.58581	6.18718	2.26074e-72	8.85863e-71
orf19.1709	3.0979	8.56173	7.62147	2.44971e-37	3.11377e-36
orf19.5751	3.09543	8.54708	7.29086	6.8301e-40	9.72656e-39	ORM1
orf19.5045	3.08896	8.50884	7.24207	1.64839e-47	3.06372e-46	PTP2
orf19.6678	3.08329	8.47546	2.41238	1.42112e-26	1.12086e-25
orf19.2462	3.08025	8.45759	6.49747	1.02717e-26	8.20666e-26	PRN3
orf19.3200	3.06994	8.39737	0.293874	7.91976e-11	2.53235e-10	MTLA2
orf19.6390	3.06952	8.39492	-0.296661	1.31517e-11	4.47012e-11
orf19.2049	3.06494	8.36832	4.10403	1.37657e-47	2.57407e-46
orf19.5284	3.0638	8.36172	0.551857	1.83639e-11	6.16003e-11
orf19.5521	3.0625	8.35418	7.4112	2.01254e-58	5.03298e-57	ISA1
orf19.3373	3.05954	8.33707	5.08191	2.06129e-34	2.344e-33
orf19.3734	3.05791	8.32764	7.45725	7.53192e-50	1.48514e-48	GEF2
orf19.7608	3.05666	8.32045	2.85063	0.000652341	0.00111478
orf19.6484	3.04258	8.23962	-0.165918	3.35027e-08	8.78554e-08
orf19.1855	3.03801	8.21358	3.78558	5.65382e-45	9.40063e-44
orf19.2332	3.02479	8.13865	-0.319118	1.32386e-09	3.90806e-09
orf19.1171	3.01878	8.10484	0.119803	5.15473e-11	1.66993e-10	BTA1
orf19.5844	3.01453	8.081	-0.587038	1.77622e-08	4.7655e-08
orf19.2701	3.01311	8.07302	5.93101	4.53451e-62	1.2738e-60
orf19.84	3.0089	8.04951	8.38805	1.75281e-52	3.6803e-51	CAN3
orf19.6282	3.00823	8.04577	3.98681	7.22558e-46	1.24865e-44
orf19.4760	3.00217	8.01204	4.29115	7.1045e-44	1.14117e-42
orf19.5748	2.99666	7.9815	2.34247	2.94052e-31	2.88059e-30
orf19.1584	2.99089	7.94966	5.39223	4.17848e-31	4.06741e-30
orf19.716	2.99042	7.94703	6.50267	4.62425e-59	1.18535e-57
orf19.7245	2.97648	7.87066	4.44709	2.90137e-45	4.87683e-44
orf19.95	2.97598	7.8679	4.09172	3.47126e-47	6.26252e-46
orf19.6672	2.96859	7.82771	8.63113	4.62652e-40	6.6813e-39	MDJ1
orf19.952	2.95859	7.77362	6.75763	1.95874e-54	4.33459e-53
orf19.857	2.95309	7.74408	3.38015	1.33359e-25	9.90854e-25	FMO2
orf19.2825	2.94408	7.69583	6.08183	4.46897e-46	7.83279e-45	DRE2
orf19.5094	2.93735	7.66001	7.10727	5.68575e-65	1.73162e-63	BUL1
orf19.3736	2.93566	7.65108	4.35947	3.89124e-47	6.99969e-46	KAR4
orf19.810	2.92941	7.618	2.51889	4.66192e-28	3.99869e-27
orf19.3112	2.92711	7.60584	0.892816	1.06495e-14	4.42672e-14	ZRT1
orf19.5265	2.92561	7.59796	7.53196	1.10682e-62	3.18184e-61	KIP4
orf19.3742	2.92158	7.57678	7.68823	5.04913e-45	8.44083e-44
orf19.2832	2.92091	7.57325	6.63992	1.41679e-47	2.64124e-46	INN1
orf19.4593.1	2.91957	7.56619	2.1812	1.97338e-20	1.11583e-19
orf19.5921	2.91543	7.54454	5.78845	2.40754e-37	3.07286e-36
orf19.2859	2.91388	7.53644	3.44884	2.47163e-34	2.79512e-33	SRP40
orf19.3298	2.9038	7.48393	7.13473	2.08843e-63	6.1181e-62	CCH1
SNRNAU4	2.90356	7.48268	2.60439	2.40922e-19	1.29446e-18
orf19.6079	2.9021	7.47516	3.07608	4.75147e-28	4.06551e-27
orf19.1957	2.89979	7.46317	5.66947	7.54133e-41	1.11257e-39	CYC3
orf19.1771	2.8843	7.38346	5.13613	3.29972e-38	4.40344e-37	CWC22
orf19.4394	2.88378	7.38083	1.70705	2.61242e-22	1.645e-21
orf19.1169	2.881	7.36659	6.05546	2.17723e-52	4.5251e-51
orf19.5674	2.8731	7.3264	2.22248	5.73626e-16	2.53881e-15	PGA10
orf19.218	2.87066	7.31402	-0.13076	7.97775e-10	2.3941e-09	BUD20
orf19.1893	2.86955	7.30839	7.43082	1.96216e-73	7.99417e-72
orf19.7371	2.86898	7.30547	5.76902	6.07251e-42	9.24705e-41	ZCF35
orf19.4355	2.85376	7.2288	1.41384	1.11561e-18	5.80154e-18
orf19.5102	2.8441	7.18056	8.1231	1.80734e-64	5.4238e-63	PLB5
orf19.3721	2.84275	7.17386	3.74531	3.81275e-36	4.63558e-35
orf19.944	2.82775	7.09964	8.89191	6.98254e-36	8.35732e-35	IFG3
orf19.6510	2.82691	7.09552	1.29678	7.45034e-15	3.1265e-14	GRX1
orf19.7173	2.82358	7.07917	2.97386	2.86887e-33	3.06411e-32
orf19.1874	2.82237	7.07325	-0.315431	5.98041e-08	1.53362e-07
orf19.5551	2.80738	7.00015	7.03721	6.61584e-40	9.4433e-39	MIF2
orf19.3089	2.80645	6.99559	6.02187	2.46853e-27	2.01678e-26
orf19.270	2.80368	6.98218	4.36375	2.6874e-27	2.19269e-26
orf19.1352	2.8023	6.97549	8.43345	2.14975e-09	6.20323e-09	TIM22
orf19.6138	2.80138	6.97105	0.271432	2.00889e-09	5.81038e-09
orf19.1541	2.77582	6.84867	5.0712	6.44291e-06	1.36915e-05
orf19.3861	2.7755	6.84714	10.7994	5.70719e-62	1.59594e-60	SIS1
orf19.4967	2.77031	6.82257	6.02412	1.276e-35	1.51837e-34	COX19
orf19.4455	2.76748	6.80919	6.40453	3.14369e-54	6.88255e-53
orf19.4673	2.76354	6.79062	2.54643	5.09993e-19	2.69312e-18	BMT9
orf19.2766	2.75639	6.75706	0.346409	1.28674e-12	4.65102e-12
orf19.700	2.75346	6.74334	4.92434	1.63461e-27	1.35527e-26	SEO1
orf19.3475	2.7526	6.73929	10.0556	1.97007e-51	3.99996e-50
orf19.7370	2.74866	6.72091	5.09173	7.18697e-38	9.38732e-37
orf19.882	2.74805	6.7181	11.7335	2.67851e-41	3.98988e-40	HSP78
orf19.4720	2.74755	6.71575	6.16203	5.15017e-45	8.58641e-44	CTR2
orf19.6445	2.74373	6.69802	6.74403	5.66671e-38	7.43317e-37	ECI1
orf19.8278	2.73806	6.67171	0.230172	8.03035e-10	2.40871e-09
orf19.1827	2.73774	6.67024	-0.409791	1.532e-05	3.12598e-05
orf19.3264	2.73751	6.66916	4.28086	3.45117e-15	1.47033e-14	CCE1
orf19.4743	2.73665	6.66521	4.49668	4.11982e-27	3.3305e-26	AFG1
orf19.532	2.73638	6.66398	5.29787	2.67626e-22	1.68347e-21	RBR2
orf19.588	2.72683	6.62	1.59241	8.77991e-14	3.45137e-13
orf19.3501	2.71801	6.57966	5.7638	3.5978e-56	8.35232e-55
orf19.3432	2.71685	6.57438	3.52328	4.51535e-30	4.21524e-29
orf19.1449	2.71245	6.55435	3.69154	2.04969e-17	9.88993e-17
orf19.2905	2.71232	6.55375	2.40344	4.35229e-21	2.56714e-20
orf19.1743	2.70772	6.53287	9.99871	4.82895e-44	7.83844e-43	ACS1
orf19.2706	2.69655	6.48251	8.49143	1.30624e-64	3.93921e-63	CRH11
orf19.1867	2.69461	6.47381	6.70595	5.33558e-36	6.41104e-35
tF(GAA)3	2.69177	6.46107	-1.05609	0.000144158	0.000265606
orf19.7013	2.68478	6.42984	0.534788	7.08068e-11	2.26759e-10
orf19.6993	2.68092	6.41263	4.69465	5.42325e-22	3.35315e-21	GAP2
orf19.6554	2.67546	6.38844	7.15291	2.3302e-35	2.72019e-34
orf19.7288	2.67068	6.3673	7.41598	9.81322e-33	1.02497e-31
orf19.1980	2.6689	6.35944	2.74181	3.03281e-13	1.14747e-12	GIT4
orf19.4856	2.66458	6.34042	-0.18875	6.17031e-07	1.4406e-06	LIP3
orf19.551	2.6603	6.32166	5.94739	5.18218e-44	8.38968e-43
orf19.136	2.65357	6.29221	5.40137	4.27922e-43	6.76755e-42	QDR3
orf19.5270	2.65257	6.28786	3.82279	1.47968e-31	1.46115e-30
orf19.2285	2.64588	6.25877	0.597327	2.85039e-11	9.41257e-11
orf19.1438	2.64526	6.2561	-0.0261699	1.24466e-07	3.10007e-07
orf19.6168	2.64067	6.23621	5.53474	8.41309e-28	7.0514e-27
orf19.5125	2.63821	6.2256	7.54633	1.27586e-41	1.9191e-40
orf19.7481	2.63391	6.20707	10.4831	4.70197e-34	5.23084e-33	MDH1
orf19.7231	2.63331	6.2045	4.15777	1.07995e-39	1.52033e-38	FTR2
orf19.4591	2.63195	6.19865	8.34545	2.45764e-37	3.1174e-36	CAT2
orf19.2972	2.63133	6.19598	5.45005	7.26441e-37	9.02841e-36	PDE2
orf19.6028	2.61821	6.1399	6.31146	5.31682e-37	6.66172e-36	HGC1
orf19.4451	2.61085	6.10863	7.78468	4.84688e-60	1.29082e-58	RIA1
orf19.5933	2.6101	6.10545	2.25547	2.24742e-19	1.20858e-18
orf19.4567	2.60239	6.0729	1.22769	1.27107e-11	4.3274e-11
orf19.7166	2.6008	6.06624	4.36422	4.675e-34	5.21025e-33
orf19.4358	2.59939	6.06029	6.10866	1.74167e-26	1.3632e-25
orf19.6997	2.58802	6.01272	1.4093	7.61357e-14	3.00634e-13	ATO5
orf19.1647	2.58647	6.00629	0.618437	6.928e-11	2.221e-10
orf19.3621	2.58227	5.98882	0.0505132	3.00552e-07	7.23394e-07
orf19.2623	2.57319	5.95123	6.8367	5.81972e-52	1.19343e-50	ECM22
orf19.7472	2.57236	5.94782	4.30119	3.14031e-37	3.97514e-36	IFF4
orf19.6724	2.56147	5.9031	8.78046	8.01567e-28	6.74589e-27	FUM12
orf19.5588	2.54844	5.85003	0.849152	2.62806e-11	8.69707e-11	PGA60
orf19.889	2.54723	5.8451	3.85606	5.57545e-24	3.82388e-23	THI20
orf19.3902	2.5442	5.83283	6.61318	4.59495e-49	8.80626e-48	MRV2
orf19.2003	2.54312	5.8285	7.24378	2.92289e-44	4.78234e-43	HNM1
orf19.2435	2.53617	5.80048	10.4747	6.81937e-52	1.39378e-50	MSI3
orf19.6705	2.53616	5.80041	8.51434	3.40412e-55	7.72773e-54
orf19.5012	2.5288	5.7709	1.92854	2.97587e-16	1.3334e-15
orf19.4081	2.52742	5.76541	-0.460314	1.28634e-06	2.92988e-06
orf19.3276	2.52447	5.75363	5.26583	1.80437e-45	3.06644e-44	PWP2
orf19.1611	2.51704	5.72406	3.54869	4.30687e-25	3.12083e-24
orf19.3277	2.5145	5.71398	0.503116	1.81561e-09	5.27119e-09
orf19.5010	2.51263	5.70661	2.38567	5.15267e-22	3.19227e-21	DIM1
orf19.5220	2.49614	5.64175	2.00369	1.58337e-20	9.01934e-20
orf19.2946	2.49336	5.63089	3.57135	1.25423e-25	9.35276e-25	HNM4
orf19.1107	2.49051	5.61976	7.45256	4.37798e-52	9.03802e-51
orf19.929	2.48758	5.60836	0.510733	6.0896e-09	1.69517e-08
orf19.7104	2.48274	5.58956	6.65816	2.60091e-47	4.74801e-46
orf19.7281	2.48052	5.58099	7.85443	8.16642e-36	9.75531e-35	PDK2
orf19.5250	2.4785	5.57319	6.06178	1.07651e-28	9.58418e-28
orf19.2948	2.47787	5.57073	6.25934	3.3834e-42	5.17779e-41	SNO1
orf19.7514	2.47391	5.55546	12.3854	8.38898e-28	7.04079e-27	PCK1
orf19.4821	2.47192	5.54783	4.59788	2.15095e-06	4.78232e-06	LIP1
orf19.22	2.46782	5.53205	4.71404	4.25055e-32	4.29382e-31
orf19.6811	2.46725	5.52991	5.72575	7.04209e-22	4.31934e-21	ISA2
orf19.1150	2.46518	5.52194	5.51651	6.5773e-44	1.05926e-42
orf19.5894	2.46271	5.51253	1.13996	7.50355e-13	2.76418e-12
orf19.3406	2.46009	5.50249	5.89751	2.35468e-37	3.01164e-36
orf19.4807	2.45831	5.49574	5.73871	9.65611e-46	1.66399e-44
orf19.276	2.45439	5.48082	4.87486	3.02163e-28	2.62187e-27
orf19.1133	2.45048	5.46598	5.79624	7.11419e-40	1.01077e-38	MSB1
orf19.5339	2.45018	5.46484	6.12228	1.31723e-30	1.25638e-29
orf19.2025	2.44841	5.45815	-0.969631	2.54413e-05	5.08329e-05
orf19.1782.1	2.44826	5.45759	0.268597	4.02342e-09	1.1396e-08
orf19.2067	2.44367	5.44024	6.69022	1.46322e-32	1.50782e-31
orf19.1770	2.43602	5.41147	8.42999	2.05701e-25	1.50831e-24	CYC1
orf19.7369	2.43459	5.40609	4.87672	4.13741e-36	5.02038e-35	TRM12
orf19.3301	2.43236	5.39774	7.09802	4.26317e-49	8.19594e-48
orf19.1759	2.42976	5.38805	5.93697	2.48785e-47	4.55514e-46	PHO23
orf19.3626.1	2.42888	5.38475	0.113931	0.0264536	0.0365713
orf19.3238	2.4288	5.38447	1.04294	1.78058e-10	5.54921e-10
orf19.6078	2.42772	5.38042	6.59039	1.54617e-24	1.08585e-23	POL93
orf19.5302	2.4227	5.36172	1.30967	1.83493e-17	8.92371e-17	PGA31
orf19.1906	2.42035	5.353	0.32311	4.37034e-08	1.13253e-07
orf19.4946	2.4174	5.34206	3.15834	8.51666e-28	7.1285e-27
orf19.6245	2.41734	5.34186	9.16414	2.41151e-32	2.4603e-31
orf19.2991	2.41632	5.33807	2.63556	6.58642e-22	4.04792e-21	HOL1
orf19.7495	2.41601	5.33694	1.43484	1.0107e-14	4.20692e-14
orf19.6639	2.41281	5.32511	8.06885	6.02675e-46	1.04441e-44
orf19.1704	2.40873	5.31005	6.79923	2.36228e-38	3.16617e-37	FOX3
orf19.605	2.40696	5.30357	-0.179631	3.96959e-06	8.59285e-06
orf19.7520	2.40517	5.297	7.13574	4.00259e-35	4.62856e-34	POT1
orf19.2317	2.40451	5.29456	-0.00043928	2.11503e-06	4.70925e-06
orf19.6532	2.40318	5.28969	-0.0307487	4.8767e-08	1.25845e-07
orf19.5877	2.40178	5.28455	7.66956	3.5845e-34	4.03141e-33	ATF1
orf19.2098	2.40162	5.28397	9.0816	5.55011e-36	6.65581e-35	ARO8
orf19.5169	2.40084	5.2811	3.72773	1.771e-13	6.82227e-13
snR5a	2.39953	5.2763	2.29747	4.50113e-16	1.9979e-15
orf19.1417	2.39875	5.27346	4.87409	1.01728e-22	6.56006e-22
orf19.8	2.39234	5.2501	4.93413	1.15083e-38	1.56289e-37
orf19.6573	2.38959	5.24008	8.45378	7.77836e-42	1.17863e-40	BEM2
orf19.2310	2.38755	5.23269	1.33626	1.59093e-14	6.52491e-14
orf19.1651	2.38605	5.22725	0.0701249	2.83222e-08	7.49412e-08
orf19.5353	2.38433	5.22101	2.25449	4.94517e-18	2.49162e-17
orf19.1642	2.38127	5.20996	1.92221	2.88988e-13	1.09677e-12
orf19.1416	2.37945	5.20339	7.18102	1.41761e-25	1.05074e-24	COX11
orf19.2614	2.37634	5.19218	7.20779	1.37826e-45	2.3553e-44	RSR1
orf19.4445	2.37554	5.18929	9.552	8.87376e-38	1.1566e-36
orf19.3829	2.37233	5.17776	9.20696	4.60943e-46	8.05603e-45	PHR1
orf19.1652	2.36756	5.16069	8.16917	1.05687e-30	1.01275e-29	POX1-3
snR68	2.36364	5.14666	0.974621	7.76394e-10	2.33221e-09
orf19.7357	2.36067	5.13609	6.34036	3.06215e-32	3.10864e-31
orf19.3306	2.35718	5.12367	1.28855	8.36499e-16	3.66796e-15
orf19.1268	2.35652	5.12132	0.313957	3.07149e-08	8.10283e-08
orf19.5026	2.35058	5.10028	7.7554	2.50423e-41	3.73932e-40
orf19.2496	2.34957	5.09672	7.36164	1.05363e-34	1.20706e-33	ATO2
orf19.1727	2.34706	5.08788	7.69149	4.37332e-38	5.78595e-37	PMC1
orf19.5905	2.34294	5.07335	2.84218	1.03972e-16	4.80929e-16
orf19.2927	2.33399	5.04198	4.04451	3.94147e-30	3.68509e-29	MNN11
orf19.2394	2.33283	5.03792	-0.830992	0.000747507	0.00126895
orf19.5114	2.33187	5.03458	6.9304	3.8642e-34	4.33016e-33
orf19.2652	2.32817	5.02168	0.0331477	8.93418e-09	2.4625e-08	TEF4
orf19.6873.1	2.32668	5.01648	2.01342	2.78096e-15	1.1914e-14	KTI11
orf19.6747	2.32521	5.01139	6.67311	3.53383e-36	4.30498e-35
orf19.4070	2.32184	4.99969	1.82244	9.44195e-18	4.69199e-17
orf19.873	2.32077	4.99597	3.19482	5.24284e-24	3.60379e-23
orf19.29	2.31915	4.9904	3.0362	6.4002e-26	4.86228e-25
orf19.1944	2.31892	4.98959	7.30973	8.33589e-42	1.26001e-40	GPR1
orf19.1985	2.31587	4.97904	4.67043	1.12874e-33	1.22048e-32
orf19.558	2.31424	4.97343	5.0907	2.40408e-33	2.57664e-32	GUT1
orf19.7364	2.3128	4.96845	0.226838	4.82172e-06	1.03609e-05
orf19.4170	2.30405	4.93842	3.08303	1.86868e-20	1.0576e-19	CSP2
orf19.1639	2.30396	4.93813	-0.0228298	6.04042e-08	1.54836e-07
orf19.4104	2.30313	4.93527	0.643931	1.07627e-09	3.18634e-09
orf19.1277	2.30307	4.93507	8.07931	2.43372e-40	3.53954e-39
orf19.2723	2.30192	4.93113	1.37875	4.23422e-12	1.48936e-11	HIT1
orf19.4372	2.29736	4.91556	6.94429	3.49261e-32	3.5398e-31
orf19.1717	2.29728	4.91531	3.87393	2.75292e-31	2.70111e-30
orf19.6781	2.29324	4.90156	6.89964	1.53401e-13	5.93909e-13	ZFU2
orf19.6103	2.29268	4.89966	1.26335	3.27572e-09	9.33405e-09
orf19.2713	2.29215	4.89785	-0.375826	3.0159e-06	6.61926e-06
orf19.7227	2.28975	4.88972	6.47175	1.16611e-22	7.50411e-22
orf19.2045	2.28878	4.88644	6.16723	5.61641e-41	8.30581e-40
orf19.7504	2.28661	4.87909	7.73188	3.20715e-40	4.64244e-39
orf19.1655	2.28601	4.87705	6.40222	2.15748e-11	7.18227e-11	PXP2
orf19.6766	2.28495	4.87347	3.0395	4.34687e-21	2.56641e-20	NOP13
orf19.5362	2.28126	4.86102	3.45969	3.96748e-26	3.051e-25	PSO2
orf19.3412	2.28093	4.8599	7.18054	2.71014e-19	1.44855e-18	ATG15
orf19.7480	2.28039	4.85808	-0.266472	4.75563e-07	1.12569e-06
orf19.1768	2.27631	4.84436	2.314	1.18199e-18	6.14155e-18
orf19.3444	2.2748	4.83931	3.28032	2.15278e-20	1.21393e-19
orf19.5978	2.26904	4.82002	2.4374	2.45592e-19	1.31725e-18
orf19.4570	2.26778	4.8158	2.25744	4.01891e-18	2.0366e-17
orf19.4286	2.2671	4.81355	4.46871	3.85546e-21	2.28285e-20
orf19.1325	2.26543	4.80797	5.25322	1.5252e-35	1.80443e-34	ECM38
orf19.3040	2.26226	4.79743	6.81525	8.43327e-40	1.19325e-38	EHT1
orf19.2369.1	2.25945	4.78808	8.16999	4.6338e-18	2.34049e-17	ATX1
orf19.6690	2.25708	4.78022	5.95054	2.44921e-30	2.31452e-29
orf19.6950	2.25656	4.77851	3.06941	1.36534e-21	8.21875e-21
orf19.6165	2.25259	4.76538	10.2795	1.20164e-23	8.1058e-23	KGD1
orf19.2665	2.25205	4.76358	9.83537	4.1645e-38	5.52156e-37	MSN5
orf19.6000	2.25154	4.7619	9.51514	1.55619e-23	1.0463e-22	CDR1
orf19.7042	2.25132	4.76119	5.2048	1.36199e-27	1.13229e-26
orf19.347	2.24991	4.75653	7.35259	4.16131e-37	5.24597e-36	RSN1
orf19.1523	2.24131	4.72827	4.39702	5.52711e-12	1.93088e-11	FMO1
orf19.4775	2.23823	4.71819	6.93904	1.27445e-45	2.19005e-44	CTA8
orf19.4789	2.23682	4.71355	2.87288	2.92444e-16	1.31131e-15
orf19.346	2.2367	4.71319	7.43672	1.21203e-46	2.16127e-45	ALT1
orf19.6148	2.23253	4.69958	5.20961	6.7308e-24	4.59577e-23
orf19.4771	2.23123	4.69535	6.01473	3.01698e-35	3.50859e-34
orf19.7436	2.22944	4.68953	8.04189	1.50247e-36	1.85234e-35	AAF1
orf19.3396	2.22677	4.68083	7.92118	8.73827e-32	8.71278e-31	HCH1
orf19.4600	2.22156	4.66398	4.37736	3.09175e-27	2.51926e-26
orf19.69.2	2.21698	4.64918	1.37492	1.03948e-11	3.56658e-11
snR48	2.21679	4.64859	0.234442	9.92656e-07	2.28549e-06
orf19.3512	2.21632	4.64707	1.33842	2.13195e-11	7.1043e-11	CSP1
orf19.2168	2.21472	4.6419	3.41818	7.09519e-21	4.13741e-20
orf19.7029	2.2118	4.63252	4.02963	2.50186e-21	1.49142e-20
orf19.4011	2.21038	4.62798	1.60631	2.09167e-12	7.49009e-12
orf19.2808	2.20925	4.62436	5.92419	5.10114e-31	4.94987e-30	ZCF16
orf19.3113	2.2086	4.62227	4.49816	1.10469e-27	9.20878e-27
orf19.2069	2.20809	4.62063	6.85006	1.21195e-31	1.1987e-30	SMF3
orf19.1742	2.20136	4.59912	5.23949	3.43672e-34	3.87229e-33	HEM3
orf19.6329	2.2001	4.5951	6.41705	7.00545e-17	3.27987e-16
orf19.3219	2.19539	4.58014	8.50339	1.4907e-07	3.67862e-07
orf19.4335	2.19509	4.57918	7.11541	5.96923e-32	6.00044e-31	TNA1
orf19.278	2.19403	4.57583	3.23787	2.12685e-22	1.34751e-21
orf19.263.1	2.19219	4.56998	7.3373	5.89437e-29	5.30149e-28
orf19.1288	2.19125	4.56702	8.22229	4.9756e-22	3.08879e-21	FOX2
orf19.747	2.19091	4.56594	4.4022	6.56483e-30	6.10996e-29	NBP35
orf19.6178	2.18842	4.55805	9.29831	3.54782e-26	2.73511e-25	FBP1
orf19.4012	2.18719	4.55419	7.43852	1.05045e-23	7.10933e-23	PCL5
orf19.1715	2.18716	4.55407	7.90998	1.67683e-37	2.16265e-36	IRO1
orf19.1724	2.18544	4.54864	0.641504	1.84766e-09	5.3617e-09
orf19.1890	2.18473	4.5464	5.82518	1.36629e-27	1.13434e-26
orf19.2947	2.18439	4.54535	8.63057	3.82363e-39	5.28606e-38	SNZ1
orf19.2212	2.17549	4.51738	2.84741	6.22225e-18	3.12229e-17
orf19.2237.1	2.17529	4.51677	2.03918	8.14938e-15	3.40823e-14
orf19.1336.2	2.16348	4.47993	5.51354	5.04276e-22	3.12732e-21
orf19.5961	2.16344	4.47981	7.60762	4.15808e-20	2.30247e-19
orf19.6828	2.16332	4.47943	2.26252	3.40266e-16	1.518e-15
orf19.2599	2.16272	4.47759	7.29946	5.51867e-34	6.12831e-33	CRC1
orf19.3661	2.16234	4.47639	6.0523	1.72321e-35	2.03477e-34
orf19.4342	2.16069	4.47128	6.466	2.43522e-26	1.89879e-25	SUT1
orf19.7602	2.15961	4.46796	8.62978	2.04834e-30	1.94766e-29	AHA1
orf19.6643	2.15944	4.4674	5.48198	1.55492e-34	1.77804e-33	MCT1
orf19.5824	2.15609	4.45705	5.09219	3.31861e-28	2.87551e-27
orf19.2530	2.15411	4.45092	-0.304171	3.72439e-06	8.0877e-06
orf19.7084	2.1533	4.44843	9.58379	2.08789e-35	2.45128e-34	DFI1
orf19.499	2.15294	4.44733	3.90505	1.25803e-25	9.36975e-25
orf19.4173	2.14741	4.43033	3.52408	1.8118e-24	1.26919e-23
orf19.6118	2.14341	4.41804	4.38426	1.02822e-24	7.31283e-24
orf19.695	2.14017	4.40815	4.96149	1.85109e-33	1.99089e-32	RGS2
orf19.4996	2.13877	4.40385	0.296691	3.01091e-05	5.96942e-05
snR76	2.13796	4.4014	-0.933618	0.00107311	0.00178618
orf19.2959.1	2.13782	4.40096	8.28706	1.24317e-22	7.9833e-22
orf19.815	2.13653	4.39703	9.76707	3.56684e-31	3.48304e-30	DCK1
orf19.5910	2.13618	4.39598	6.69425	2.03361e-35	2.39211e-34
orf19.6569	2.13443	4.39064	1.08558	4.05969e-09	1.14934e-08
orf19.921	2.12918	4.37468	7.94471	9.28153e-41	1.36277e-39	HMS1
orf19.1797	2.1149	4.3316	4.05114	5.59289e-28	4.75898e-27
orf19.5552	2.10571	4.3041	7.50004	1.43305e-33	1.54398e-32
orf19.6202	2.09904	4.28425	8.31033	2.35996e-31	2.32296e-30	RBT4
orf19.2655	2.09856	4.28283	8.19586	2.29075e-28	2.0018e-27	BUB3
orf19.3170	2.09806	4.28133	6.22976	1.85295e-34	2.1149e-33
orf19.3986	2.08342	4.2381	2.96196	4.37499e-19	2.31626e-18	PPR1
orf19.5635	2.0827	4.23599	7.85622	4.75839e-36	5.72869e-35	PGA7
orf19.2848	2.07979	4.22746	6.84174	2.76885e-32	2.81553e-31
orf19.5288	2.07912	4.22551	12.0433	7.9066e-19	4.13969e-18	IFE2
orf19.2547	2.07866	4.22415	2.40912	4.19311e-14	1.68271e-13
orf19.7247	2.0762	4.21696	8.74651	1.08842e-40	1.59428e-39	RIM101
orf19.5784	2.07478	4.21281	4.12495	1.0996e-07	2.75437e-07	AMO1
orf19.6838	2.06966	4.19787	5.61431	6.31937e-14	2.5098e-13
orf19.6586	2.068	4.19306	5.82396	6.62229e-26	5.02347e-25
orf19.163	2.06439	4.18258	5.24336	5.25308e-21	3.08663e-20	PAN6
orf19.48	2.06291	4.17829	7.65942	8.43735e-40	1.19325e-38	RPM2
orf19.3088	2.06259	4.17736	1.31138	6.6295e-11	2.13086e-10
orf19.6881	2.05794	4.16391	8.20988	1.14504e-24	8.11553e-24	YTH1
orf19.814	2.0557	4.15745	6.62214	6.92892e-34	7.6392e-33	SSY1
orf19.1008	2.05343	4.15091	-1.06289	0.00996592	0.014563
snR73	2.05092	4.14369	1.79853	1.3122e-10	4.13769e-10
orf19.1009	2.05046	4.14237	-0.463744	0.000205798	0.000372593
orf19.450	2.04881	4.13764	1.36188	5.28036e-13	1.96164e-12
orf19.1168	2.04757	4.13408	4.99426	2.06502e-16	9.36185e-16	ZCF3
orf19.6311	2.04331	4.12191	7.55734	1.80167e-19	9.72272e-19
orf19.1736	2.04175	4.11745	1.33185	1.22874e-10	3.8805e-10
orf19.334	2.03869	4.10872	7.92416	6.10374e-35	7.03188e-34
orf19.3529	2.03535	4.09922	5.47218	2.37819e-31	2.33717e-30	ABP2
orf19.4921	2.03471	4.0974	5.29505	2.38694e-30	2.25915e-29
orf19.3505	2.03382	4.09487	8.19109	2.07362e-37	2.65769e-36
orf19.6236	2.03342	4.09373	3.36928	3.87398e-22	2.42202e-21	NOP6
orf19.6385	2.03311	4.09286	10.7439	1.10272e-24	7.82463e-24	ACO1
orf19.1114	2.02957	4.08284	5.57584	5.2558e-22	3.25288e-21
orf19.7282	2.02892	4.08099	5.65332	8.57595e-33	8.97266e-32	PEX13
orf19.1411	2.02428	4.06789	1.651	1.56468e-10	4.90619e-10
orf19.6551.1	1.99834	3.99541	2.00265	1.54235e-12	5.5586e-12	STE18
orf19.3001	1.99799	3.99442	5.04534	1.62599e-32	1.67276e-31	TEM1
orf19.4545	1.99359	3.98226	6.53517	5.92892e-29	5.32477e-28	SWI4
orf19.1397	1.99354	3.98212	2.78962	1.52723e-17	7.49246e-17
orf19.7222	1.98655	3.96289	5.91403	1.99084e-15	8.57078e-15	PAM16
orf19.94	1.98014	3.94531	7.70232	1.23457e-21	7.46079e-21
orf19.1239	1.97782	3.93897	4.8285	0.00254617	0.00404859
orf19.69	1.97749	3.93807	3.26954	8.46673e-20	4.64237e-19
orf19.3826	1.97234	3.92404	6.38185	1.51136e-29	1.38568e-28
orf19.355	1.97074	3.9197	0.510038	5.35347e-08	1.37629e-07
orf19.1992	1.9706	3.9193	4.67633	7.94869e-27	6.36723e-26	SIR2
orf19.5749	1.97012	3.91801	8.41245	1.86495e-27	1.5359e-26	SBA1
orf19.6758	1.96984	3.91725	4.4355	1.01312e-22	6.54007e-22
orf19.5067	1.96846	3.91349	1.75686	3.05596e-12	1.08421e-11
orf19.6350	1.96675	3.90888	0.728624	1.13551e-05	2.35208e-05
orf19.3722	1.96175	3.89535	7.28384	2.93243e-21	1.74471e-20
orf19.4961	1.95711	3.88284	8.78114	5.83493e-34	6.46563e-33	STP2
orf19.1150.1	1.9567	3.88172	3.37244	9.54048e-18	4.73331e-17
orf19.6126	1.95317	3.87223	8.34734	1.9012e-25	1.3974e-24	KGD2
orf19.3895	1.94953	3.86249	6.90674	1.24131e-28	1.10195e-27	CHT2
orf19.3435	1.9487	3.86027	2.68741	1.63867e-13	6.32438e-13
orf19.2513	1.94549	3.85167	0.972906	6.44649e-09	1.79208e-08
orf19.1274	1.94237	3.84336	2.03666	2.57372e-12	9.17884e-12
orf19.6605	1.94199	3.84236	5.2757	6.99504e-27	5.61795e-26
orf19.6661	1.93863	3.8334	0.0825374	6.37351e-05	0.000121959
orf19.6267	1.93747	3.83033	1.01345	6.64778e-08	1.7005e-07
orf19.6474	1.9368	3.82855	6.53574	1.65116e-27	1.36715e-26
orf19.1264	1.93408	3.82134	2.62696	3.80888e-11	1.24706e-10	CFL2
orf19.3109	1.93009	3.81079	2.13475	1.63312e-16	7.45325e-16
orf19.2044	1.92992	3.81033	3.10145	2.26594e-18	1.15974e-17	PGA27
orf19.3474	1.92886	3.80755	5.1723	1.90906e-27	1.57013e-26	IPL1
orf19.1309	1.92498	3.79731	3.52253	2.40723e-16	1.08493e-15
orf19.5863	1.92324	3.79273	-0.722945	0.000321034	0.000571306
orf19.6343	1.92237	3.79046	4.73787	7.46244e-24	5.08968e-23	FEN1
orf19.7341.1	1.92048	3.78549	7.90845	1.71347e-25	1.26394e-24
orf19.4215	1.9159	3.77348	8.24346	1.13726e-25	8.51149e-25	FET34
orf19.7112	1.91257	3.76479	5.35035	3.58113e-30	3.3584e-29	FRP2
orf19.3589	1.91254	3.76471	0.811397	6.28758e-07	1.46686e-06	SPO11
orf19.2176	1.91149	3.76196	4.21591	2.84197e-22	1.78224e-21	IFM3
orf19.2552	1.90954	3.75689	4.18061	1.69235e-20	9.63122e-20
orf19.7239	1.90872	3.75476	9.30193	4.26949e-33	4.52081e-32	MDG1
orf19.1708	1.90667	3.74943	1.40583	1.22405e-08	3.33202e-08
orf19.6602	1.90045	3.73329	7.42104	1.63548e-22	1.03941e-21
orf19.1461	1.89917	3.72997	5.09294	2.48367e-28	2.16424e-27
orf19.4608	1.89891	3.72931	3.51623	1.77362e-20	1.00473e-19	PDC12
orf19.1105.3	1.8986	3.7285	-0.170607	5.11135e-06	1.09603e-05
orf19.3114	1.8982	3.72747	4.70152	1.07826e-17	5.32378e-17
orf19.1587	1.8966	3.72336	1.75517	9.57572e-10	2.85416e-09	HGT20
orf19.5469	1.89602	3.72184	5.25495	3.42345e-19	1.81718e-18
orf19.1388	1.89359	3.71558	3.33339	1.76375e-20	1.00006e-19
orf19.5663	1.89277	3.71347	4.59957	1.02017e-23	6.91201e-23	RCH1
orf19.2472	1.89265	3.71316	4.54637	9.52496e-23	6.16168e-22
orf19.2251	1.8922	3.71202	-0.201824	8.82934e-06	1.8526e-05	AAH1
orf19.3815	1.89211	3.71178	6.11926	2.35202e-23	1.57108e-22
orf19.1529	1.88851	3.70254	-0.321205	0.000798809	0.00135193
orf19.4596	1.8885	3.70251	5.50384	5.76416e-22	3.56035e-21
orf19.717	1.88833	3.70206	10.7497	6.77145e-23	4.41292e-22	HSP60
orf19.7098	1.88722	3.69922	5.97326	5.97337e-21	3.49649e-20
orf19.851	1.88678	3.69809	4.8473	3.69617e-16	1.64655e-15
orf19.675	1.88632	3.69691	10.8087	7.5959e-25	5.43372e-24
orf19.4175	1.88154	3.68468	5.64295	1.12464e-26	8.93903e-26	TOK1
orf19.3865	1.88056	3.68218	2.71018	3.86972e-15	1.64523e-14	RFX1
orf19.242	1.8802	3.68126	2.30187	6.91914e-13	2.55655e-12	SAP8
orf19.3115	1.87567	3.66972	6.93754	3.37581e-20	1.87606e-19
orf19.3192	1.87014	3.65567	10.1866	1.50959e-28	1.33051e-27	STI1
orf19.1617	1.86871	3.65207	5.67854	2.09469e-19	1.12743e-18
orf19.4955	1.86835	3.65114	-0.705828	0.000425759	0.000743688
orf19.4056	1.86787	3.64993	9.45025	1.0498e-34	1.20492e-33	BRG1
orf19.2117	1.86686	3.64737	5.53935	1.46568e-23	9.8653e-23	LEU5
snR75	1.86676	3.64712	-0.331116	0.000320974	0.000571306
orf19.943	1.86552	3.644	4.45738	1.65835e-25	1.22475e-24	FET33
orf19.7637	1.86534	3.64353	7.03764	7.57211e-21	4.40716e-20	YHB4
orf19.4337	1.8625	3.63638	5.89715	2.44972e-17	1.1774e-16
orf19.962	1.86037	3.63101	3.43195	1.27937e-17	6.30157e-17
orf19.4885	1.85966	3.62921	8.4599	1.43678e-22	9.17868e-22	MIR1
orf19.3261	1.8533	3.61327	4.23523	1.79052e-12	6.42665e-12	ATO9
orf19.2958	1.85308	3.61272	4.25736	7.35607e-23	4.78884e-22
orf19.5755	1.85014	3.60534	4.57817	2.45558e-22	1.55016e-21
orf19.5856	1.84837	3.60092	3.48593	5.06681e-19	2.67792e-18
orf19.4916	1.84665	3.59664	4.52406	1.91063e-22	1.21177e-21
orf19.2511.2	1.84436	3.59094	5.19957	2.0523e-17	9.89479e-17
orf19.792	1.84336	3.58844	8.33805	1.0302e-25	7.75741e-25
orf19.2767	1.84335	3.58841	11.1314	2.09501e-18	1.07436e-17	PGA59
orf19.3727	1.83831	3.57591	2.70212	1.50776e-12	5.43712e-12	PHO112
orf19.5097	1.8349	3.56746	5.42333	1.11081e-10	3.5189e-10	CAT8
orf19.7570	1.83075	3.55723	6.94728	8.53023e-25	6.08088e-24	UGA3
orf19.849	1.82624	3.54611	1.79718	3.93619e-11	1.28669e-10
orf19.4540	1.82599	3.5455	7.70877	6.63535e-28	5.63044e-27	UBC8
orf19.6275	1.82361	3.53966	3.80576	1.74858e-19	9.45279e-19
orf19.3746	1.82244	3.53679	4.45646	1.7354e-14	7.09382e-14	IFC1
orf19.1439	1.82145	3.53436	5.66644	1.29508e-24	9.14733e-24	IPK1
orf19.2472.1	1.82097	3.53319	6.26729	1.44061e-12	5.20106e-12
orf19.6555	1.81968	3.53004	2.476	1.15362e-07	2.88382e-07
orf19.1187	1.81777	3.52535	9.51841	5.18947e-28	4.42183e-27	CPH2
orf19.671	1.81602	3.52108	6.91386	5.30684e-32	5.34332e-31	PSP1
orf19.1476	1.8114	3.50983	4.06167	4.36828e-16	1.94034e-15
orf19.4607	1.80862	3.50306	5.71013	5.89445e-17	2.77237e-16
snR10a	1.80811	3.50184	2.86775	4.56113e-12	1.60252e-11
orf19.6570	1.80679	3.49863	0.170719	0.000340675	0.000604683	NUP
orf19.138	1.80414	3.49222	0.614431	1.0301e-06	2.36903e-06	FIG1
orf19.5203	1.80262	3.48853	2.85977	3.9704e-09	1.1251e-08
orf19.4096	1.79975	3.48159	3.53149	3.07066e-16	1.37487e-15	TAZ1
orf19.4894	1.79789	3.4771	5.32328	7.25796e-21	4.22831e-20
orf19.4952	1.79705	3.47509	6.93758	1.34659e-25	9.99302e-25
orf19.7156	1.79703	3.47504	4.82912	1.82179e-21	1.0913e-20	FAA2-3
orf19.2411	1.79492	3.46995	3.96935	4.7858e-18	2.41528e-17	SYN8
orf19.5514	1.79448	3.46891	6.07856	5.07984e-23	3.34595e-22
orf19.5206	1.79374	3.46713	3.98776	1.27667e-21	7.70328e-21
orf19.2747	1.79169	3.46221	6.19029	8.06912e-25	5.76553e-24	RGT1
orf19.4631	1.78932	3.45653	9.1705	3.55216e-27	2.88297e-26	ERG251
orf19.7376	1.78923	3.45629	4.99333	2.99181e-25	2.18076e-24
orf19.5999	1.78569	3.44784	7.5447	3.71299e-27	3.00953e-26	DYN1
orf19.1156	1.78454	3.44508	1.23309	6.6519e-08	1.70085e-07	FUS1
orf19.6325.1	1.78278	3.44089	4.41746	5.98414e-22	3.68882e-21
orf19.3893	1.78251	3.44025	8.02737	4.90394e-31	4.76604e-30	SCW11
orf19.6989	1.78186	3.43868	2.26431	1.62028e-11	5.4589e-11
orf19.5100	1.78176	3.43845	8.54033	1.80194e-17	8.77717e-17	MLT1
orf19.718	1.78056	3.43561	2.57444	8.46419e-14	3.33152e-13	RRN11
orf19.3978	1.77992	3.43408	5.02779	1.49002e-05	3.04438e-05
orf19.4602	1.77909	3.4321	11.3471	1.58319e-13	6.1141e-13	MDH1-1
orf19.6501	1.77488	3.4221	3.02978	7.73459e-13	2.84759e-12
orf19.2934	1.77218	3.41571	2.01532	2.97808e-09	8.51752e-09
orf19.1690	1.77169	3.41455	10.029	1.40916e-26	1.11286e-25	TOS1
orf19.5813	1.76765	3.405	6.83105	6.18193e-23	4.04157e-22
orf19.2452	1.76554	3.40002	5.79639	3.25577e-23	2.16068e-22
orf19.6084	1.76014	3.38732	5.19134	1.20627e-06	2.75463e-06
orf19.1215	1.75639	3.37852	0.637268	1.50416e-06	3.39457e-06
orf19.2783	1.75485	3.37492	0.00531489	3.64039e-05	7.16662e-05	PIR32
orf19.2504	1.75395	3.3728	4.89711	5.58369e-21	3.27151e-20	BMS1
snR70	1.75377	3.37239	0.400662	1.27211e-05	2.61478e-05
orf19.4077	1.75167	3.36749	6.52875	9.49084e-23	6.14607e-22	MIT1
orf19.5839	1.75083	3.36551	4.06442	1.16354e-14	4.8235e-14	PDR17
orf19.3934	1.74962	3.36271	3.7347	1.96217e-17	9.50494e-17	CAR1
orf19.1671.1	1.74902	3.36129	-0.483769	0.0335251	0.0455793
orf19.1069	1.74748	3.35772	8.68957	5.00412e-21	2.94315e-20	RPN4
orf19.50	1.7472	3.35706	6.32736	4.45488e-24	3.06903e-23
orf19.5820	1.74675	3.35602	2.1255	4.07407e-12	1.43385e-11	UGA6
orf19.273	1.74597	3.3542	6.94241	1.5651e-18	8.08436e-18
orf19.2193	1.74512	3.35222	7.01709	2.45041e-28	2.13829e-27	PRS5
orf19.6606	1.7394	3.33896	4.1659	1.74351e-20	9.90404e-20
orf19.6556	1.73791	3.3355	5.64907	3.51197e-17	1.67097e-16
orf19.4515	1.73695	3.33331	1.09634	1.52845e-06	3.44685e-06
orf19.7411	1.73685	3.33307	1.87731	4.89298e-09	1.37513e-08	OAC1
orf19.5251	1.73655	3.33238	3.83105	5.11111e-17	2.40947e-16	ZCF30
orf19.5532	1.73631	3.33182	3.81813	3.52269e-19	1.86824e-18
orf19.3732	1.73605	3.33122	4.88276	2.53428e-19	1.35691e-18	ERG25
orf19.480	1.7336	3.32557	4.28694	1.59617e-17	7.81199e-17
orf19.4766	1.72909	3.3152	5.41433	6.561e-24	4.48481e-23	ARG81
orf19.25	1.72797	3.31262	3.98195	8.44806e-18	4.2083e-17
orf19.6340	1.72778	3.31217	5.77219	1.52007e-11	5.141e-11
orf19.7567	1.72753	3.31159	4.79357	4.74071e-21	2.7909e-20
orf19.760	1.72718	3.31081	4.6541	1.48571e-15	6.42761e-15
orf19.4539	1.7269	3.31016	6.53839	1.69333e-23	1.13727e-22
orf19.1413	1.72616	3.30846	6.06389	6.66562e-17	3.12552e-16	YFH1
orf19.1255	1.7247	3.3051	2.94889	4.76712e-12	1.67298e-11	ZCF5
orf19.1082	1.72031	3.29507	2.37839	1.33686e-11	4.54134e-11
orf19.4966	1.715	3.28296	4.75385	1.56747e-21	9.41706e-21	AGC1
orf19.1080	1.71139	3.27476	1.55386	7.40148e-08	1.88079e-07
orf19.2287	1.71135	3.27467	2.03666	7.23176e-10	2.17661e-09	RPA12
orf19.1896	1.71055	3.27286	10.4139	2.43574e-18	1.24561e-17	SSC1
orf19.637	1.71033	3.27235	8.83234	3.73675e-23	2.4772e-22	SDH2
orf19.6119	1.70897	3.26926	6.11327	8.17803e-23	5.3127e-22
orf19.7001	1.7079	3.26684	8.78092	1.04923e-26	8.3721e-26	YCK2
orf19.4122	1.70606	3.26269	4.51221	7.54259e-20	4.14674e-19
orf19.669	1.70311	3.25603	3.01755	6.903e-14	2.73629e-13	PRM1
orf19.279	1.70306	3.2559	-0.126443	0.000184226	0.000335512
orf19.5058	1.70073	3.25066	9.63225	1.81881e-23	1.21755e-22	SMI1
orf19.5134	1.69861	3.24589	2.99555	2.97747e-12	1.05759e-11
orf19.2668	1.69655	3.24124	2.47334	1.47636e-11	4.99868e-11	RHD2
orf19.1091	1.69474	3.23719	2.94475	1.37997e-13	5.36635e-13	NOP8
orf19.515	1.69383	3.23514	2.57294	3.63504e-11	1.19141e-10
orf19.1996	1.69238	3.2319	5.68705	8.80983e-15	3.67445e-14	CHA1
orf19.2594	1.68749	3.22095	4.22298	1.39599e-17	6.86503e-17
orf19.7513	1.68452	3.21434	4.16883	2.02461e-17	9.792e-17	ALK2
orf19.3415	1.68421	3.21363	6.42279	2.83206e-20	1.58678e-19	PTK2
orf19.6515	1.68306	3.21107	12.5243	3.36847e-24	2.33322e-23	HSP90
orf19.2685	1.67833	3.20058	8.43776	6.20713e-23	4.05374e-22	PGA54
orf19.5678	1.67783	3.19946	3.48007	1.21598e-14	5.02397e-14
orf19.4886	1.67745	3.19861	3.91342	1.93125e-08	5.17692e-08
orf19.2048	1.67695	3.19752	9.40488	2.18529e-07	5.32642e-07
orf19.5862	1.67666	3.19687	2.39707	1.69243e-12	6.08169e-12	AFP99
orf19.6920	1.67258	3.18785	3.32026	9.93694e-13	3.62802e-12
orf19.4897	1.671	3.18435	5.43596	1.8676e-19	1.00696e-18	SFH5
orf19.6347	1.66919	3.18035	3.37065	1.38203e-14	5.69095e-14
orf19.920	1.6673	3.17619	4.09733	2.46755e-19	1.32233e-18	RMT2
orf19.5289	1.66502	3.17119	-0.585731	0.0292027	0.0400746
snR57	1.6628	3.16631	-0.94367	0.0293987	0.0403257
orf19.4366	1.66276	3.16622	-0.608314	0.00145996	0.00239065
orf19.3677	1.66148	3.1634	5.21463	2.86775e-23	1.90935e-22
orf19.1783	1.66079	3.16189	6.46734	1.5757e-15	6.80738e-15	YOR1
orf19.3483	1.65739	3.15445	3.90551	5.3073e-14	2.11604e-13
orf19.5098	1.65615	3.15175	4.43818	6.10447e-16	2.69017e-15	NTG1
orf19.3885	1.65414	3.14735	1.71526	1.49589e-07	3.68994e-07
orf19.6686	1.6534	3.14574	3.14367	7.8385e-14	3.09118e-13	ENP2
orf19.3360	1.65315	3.14521	7.96137	3.57735e-26	2.75443e-25
orf19.3655	1.65234	3.14343	1.603	5.73706e-07	1.34352e-06
orf19.4106	1.65072	3.13989	2.85046	5.78989e-11	1.86392e-10
orf19.4257	1.64997	3.13827	7.19932	6.74558e-10	2.03426e-09	INT1
orf19.2468	1.64943	3.13709	0.602226	0.000142304	0.000262585
orf19.6163	1.64448	3.12635	5.48113	5.48192e-24	3.76393e-23	CSE4
orf19.4031	1.64447	3.12633	4.85129	3.63751e-17	1.72936e-16
orf19.802	1.64156	3.12002	5.98143	6.08724e-22	3.74487e-21	UGA1
orf19.541	1.64067	3.11811	5.01064	5.54407e-08	1.4241e-07
orf19.2784	1.63958	3.11576	1.8076	2.28221e-09	6.5731e-09
orf19.6413	1.63735	3.11094	3.47185	3.64551e-13	1.37085e-12
orf19.3516	1.63332	3.10227	3.77825	2.62998e-16	1.18272e-15
orf19.1681	1.63112	3.09754	4.35083	1.53005e-16	7.00364e-16
orf19.1313	1.62772	3.09024	5.21912	1.08748e-11	3.72713e-11	CDR3
orf19.3969	1.6261	3.08677	5.61272	9.96549e-16	4.34806e-15	SFL2
orf19.5249	1.62238	3.07883	3.85381	3.69134e-17	1.7536e-16
orf19.5242	1.62232	3.07869	5.20621	2.94508e-13	1.11634e-12	CDC6
orf19.4324	1.61854	3.07065	2.63519	1.53147e-11	5.17385e-11
orf19.5255	1.61659	3.06649	5.67451	3.30865e-14	1.33474e-13	PXA2
orf19.664	1.61514	3.0634	-0.956901	0.00565746	0.00853057
orf19.2891	1.61008	3.0527	4.28576	1.86014e-13	7.13885e-13
orf19.6784	1.60959	3.05165	4.5145	1.26174e-08	3.42853e-08	PGA32
orf19.3642	1.60839	3.04912	10.3247	2.22121e-21	1.32798e-20	SUN41
orf19.399	1.60766	3.04757	8.3408	1.2772e-21	7.70328e-21
orf19.7088	1.60691	3.04598	3.3196	7.79895e-13	2.86785e-12
orf19.3439	1.60507	3.04211	6.04509	5.9027e-24	4.03931e-23
orf19.6511	1.60441	3.04071	6.26104	1.19335e-14	4.94045e-14	LIG1
orf19.1569	1.60345	3.03868	4.63701	3.37517e-15	1.43995e-14	UTP22
orf19.2564	1.603	3.03775	1.70838	1.84492e-08	4.94767e-08
orf19.2282	1.60299	3.03772	2.47991	5.3594e-10	1.62419e-09
orf19.1028	1.60162	3.03484	2.46302	9.62905e-12	3.31865e-11	ELA1
orf19.2386	1.60021	3.03188	4.51732	1.54429e-17	7.57012e-17
orf19.5589	1.59599	3.02302	1.77215	4.1526e-08	1.08017e-07
orf19.3048	1.59475	3.02041	4.22212	6.06348e-10	1.83215e-09
orf19.3330	1.59267	3.01607	5.53172	1.59501e-21	9.56384e-21	CRL1
orf19.1673	1.59234	3.01538	4.04222	3.26549e-13	1.23172e-12	PPT1
orf19.3102	1.5922	3.01508	5.41953	7.4701e-17	3.4868e-16	CTA6
orf19.2670	1.58931	3.00905	6.74799	5.55137e-23	3.64094e-22
orf19.7046	1.58899	3.00838	8.49921	3.0001e-24	2.08079e-23	MET28
orf19.5876	1.58769	3.00568	7.4547	7.60987e-17	3.54935e-16
orf19.6940	1.58733	3.00494	1.09378	1.04735e-06	2.40691e-06
orf19.4843	1.58612	3.00242	6.65824	5.47459e-21	3.21371e-20
orf19.5920	1.57553	2.98045	5.10096	6.28203e-13	2.32673e-12
orf19.2009	1.57519	2.97974	5.69952	6.64048e-21	3.87592e-20	PEX12
orf19.1666	1.57355	2.97636	6.15209	1.1971e-21	7.24148e-21
orf19.1029	1.57273	2.97468	2.891	5.33384e-12	1.86528e-11	RPP1
orf19.5049	1.57266	2.97452	2.23584	2.22772e-09	6.42217e-09
orf19.4210	1.56482	2.95841	4.54109	6.88861e-18	3.44263e-17
orf19.2508	1.56359	2.95589	0.368454	0.000417825	0.000730659	PRM9
orf19.7468	1.56323	2.95514	5.30824	1.29876e-17	6.392e-17
orf19.4574	1.56246	2.95356	3.70903	1.33415e-14	5.49746e-14
orf19.5459	1.5616	2.95182	6.8829	2.52391e-17	1.21073e-16
orf19.2434	1.55861	2.9457	5.9403	1.12631e-21	6.81994e-21	NPL4
orf19.5952	1.55766	2.94377	5.30741	9.46667e-18	4.70048e-17
orf19.7323	1.55601	2.9404	7.68673	8.45196e-21	4.89148e-20	CBP1
orf19.6585	1.55542	2.93918	3.92509	1.1802e-11	4.03367e-11
orf19.2309	1.55239	2.93302	3.28415	2.53082e-13	9.63466e-13	PET127
orf19.6536	1.55151	2.93124	7.83473	1.38568e-24	9.76483e-24	IQG1
orf19.7503	1.54547	2.91899	3.85011	4.48895e-11	1.46116e-10	CDA2
orf19.2607	1.54367	2.91536	6.59928	5.06196e-11	1.6416e-10
orf19.3606	1.54051	2.90898	5.4896	1.38155e-15	5.98123e-15
orf19.3738	1.5404	2.90875	-0.0550849	0.00134672	0.00221584	PGA22
orf19.5722	1.53989	2.90772	4.38015	3.59629e-16	1.60322e-15
orf19.3676	1.53946	2.90686	2.55645	1.4147e-10	4.45407e-10	ABP140
orf19.4776	1.53701	2.90193	3.87594	1.30516e-13	5.08506e-13	LYS143
orf19.3615	1.53515	2.8982	5.56319	7.97986e-15	3.34187e-14
orf19.7583	1.53299	2.89386	8.05851	9.74584e-25	6.9394e-24	ZCF39
orf19.2414	1.52939	2.88663	8.86265	1.9483e-07	4.75632e-07
orf19.97	1.52793	2.88372	3.54929	5.59311e-12	1.95283e-11	CAN1
orf19.3370	1.52772	2.8833	4.20171	1.95636e-17	9.48427e-17	DOT4
orf19.711	1.5276	2.88305	2.64455	6.48111e-09	1.80089e-08
orf19.6949	1.52482	2.8775	0.648739	1.11451e-05	2.3117e-05
orf19.1745	1.52391	2.87569	3.43014	1.8646e-11	6.24783e-11
orf19.5212	1.5235	2.87489	0.0498208	0.00018241	0.000332696
orf19.1481	1.52214	2.87217	5.62615	1.82928e-11	6.14082e-11	HAP42
orf19.4415	1.51732	2.86259	4.28062	1.1776e-16	5.41853e-16	MED3
orf19.7194	1.51729	2.86252	2.73649	2.23312e-08	5.96015e-08
orf19.768	1.51051	2.8491	4.94643	1.9535e-17	9.47784e-17	SYG1
orf19.215	1.51024	2.84857	7.7251	8.54021e-22	5.20892e-21
orf19.216	1.50864	2.84542	6.06974	2.87869e-17	1.37178e-16
orf19.1760	1.50848	2.84511	9.0083	2.00833e-23	1.34296e-22	RAS1
orf19.68.2	1.50834	2.84482	3.29948	4.34267e-13	1.62211e-12
orf19.3908	1.50608	2.84038	0.639256	1.26002e-05	2.59425e-05	MRV8
snR128	1.50545	2.83913	4.33496	4.02903e-11	1.31557e-10
orf19.2356	1.50505	2.83835	7.40431	3.70338e-13	1.39007e-12	CRZ2
orf19.6824	1.50495	2.83815	2.71963	9.43992e-08	2.37815e-07	TRY6
orf19.2736	1.50455	2.83737	4.78363	2.63608e-17	1.26007e-16	HFL2
orf19.5595	1.49997	2.82836	6.11359	1.46784e-16	6.73388e-16	SHE3
orf19.1252	1.49901	2.82649	9.19993	2.57268e-16	1.1578e-15	YME1
orf19.6514	1.49886	2.8262	9.21015	1.32146e-22	8.46834e-22	CUP9
orf19.7050	1.49822	2.82494	2.60852	1.47703e-09	4.3332e-09	NOP15
orf19.6263	1.49786	2.82423	6.76192	1.47828e-19	7.99858e-19
orf19.3544	1.49708	2.82271	5.35699	2.41719e-15	1.03772e-14
orf19.7215.3	1.49691	2.82238	8.96947	1.63351e-08	4.39219e-08
orf19.5394.1	1.4907	2.81025	6.50059	1.64605e-11	5.54269e-11
orf19.2381	1.49013	2.80915	5.76674	1.86708e-14	7.61184e-14
orf19.6544	1.49013	2.80914	8.59009	3.13026e-16	1.40053e-15	LPI9
orf19.2654	1.48956	2.80804	4.19266	1.42427e-13	5.52814e-13	RMS1
orf19.6494	1.48907	2.80708	5.63186	2.54999e-16	1.14843e-15	WHI3
orf19.5248	1.48853	2.80603	6.35736	2.70072e-16	1.21365e-15	MSO1
orf19.723	1.48712	2.80329	7.23255	6.43615e-19	3.3871e-18	BCR1
orf19.2789	1.48579	2.80071	5.05768	1.79339e-17	8.74935e-17
orf19.4166	1.48494	2.79905	5.68103	1.84462e-16	8.39355e-16	ZCF21
orf19.6322	1.48303	2.79536	10.433	1.55986e-13	6.0316e-13	ARD
orf19.1223	1.48243	2.79418	6.35003	2.85821e-20	1.59997e-19	DBF2
orf19.6843	1.4824	2.79413	6.71508	1.20627e-19	6.56723e-19
orf19.2107.1	1.48087	2.79118	12.1499	1.28187e-11	4.36178e-11	STF2
orf19.4697	1.48059	2.79062	6.11242	6.14775e-15	2.5887e-14	MDN1
orf19.6310	1.47906	2.78768	4.1258	6.07001e-14	2.41388e-13
orf19.5848	1.47718	2.78404	6.8731	1.12399e-16	5.18737e-16
orf19.7654	1.4743	2.7785	9.51131	3.45162e-20	1.91646e-19	CPR6
orf19.2998	1.47359	2.77711	2.91152	1.31466e-10	4.14334e-10	TSR2
orf19.5519	1.47357	2.77709	5.90929	2.71758e-18	1.38743e-17	GCV1
orf19.4723	1.47049	2.77117	3.90182	1.20361e-11	4.10457e-11	FAD1
orf19.1210	1.47029	2.77078	7.40451	3.47946e-15	1.48136e-14
orf19.5531	1.46961	2.76947	8.21333	1.42307e-17	6.9926e-17	CDC37
orf19.4144	1.46935	2.76898	6.45142	1.18855e-12	4.30875e-12
orf19.3327	1.46776	2.76592	4.11405	8.96553e-12	3.09517e-11	TRM2
orf19.3264.1	1.46758	2.76558	10.0371	5.51807e-20	3.04459e-19
orf19.1625	1.46694	2.76434	6.77209	1.37697e-12	4.97422e-12
orf19.211	1.46646	2.76344	6.10494	1.24716e-15	5.41463e-15
orf19.158	1.46626	2.76305	3.51138	3.84595e-11	1.25853e-10
orf19.2975	1.46492	2.76048	4.01844	1.48336e-13	5.75387e-13	YPT7
orf19.9	1.46332	2.75743	5.12429	1.32614e-16	6.09292e-16
orf19.4229	1.46312	2.75704	5.11412	7.23079e-16	3.17969e-15
orf19.1806	1.46269	2.75621	2.9557	1.93411e-09	5.60199e-09
orf19.6209	1.46124	2.75345	6.00817	1.10092e-17	5.43134e-17
orf19.5426	1.46004	2.75116	7.44661	4.41649e-05	8.60907e-05
orf19.2079	1.4578	2.7469	7.4141	1.81789e-07	4.45741e-07	PHHB
orf19.1746	1.45365	2.739	2.21977	1.37599e-09	4.05223e-09
orf19.581	1.45362	2.73895	7.86681	1.2868e-16	5.91661e-16
orf19.295	1.45258	2.73698	3.36156	1.05205e-09	3.11914e-09
orf19.3664	1.44858	2.72939	9.07971	1.71475e-06	3.84445e-06	HSP31
orf19.781	1.4484	2.72905	2.49435	3.81053e-06	8.26953e-06	DUR31
orf19.1377	1.44818	2.72864	4.29122	4.28784e-13	1.6026e-12	IPK2
orf19.2989	1.44657	2.7256	7.35645	2.51135e-13	9.57238e-13	GOR1
orf19.166	1.44655	2.72555	5.67792	2.54928e-17	1.22143e-16	ASG1
orf19.2082	1.4461	2.7247	1.34166	4.13164e-06	8.93736e-06	SAP30
orf19.7111.1	1.44599	2.7245	3.86467	2.91097e-12	1.03456e-11	SOD3
orf19.1089	1.44597	2.72446	5.67493	2.89853e-13	1.09937e-12	PEX11
orf19.2703	1.44588	2.72428	7.19387	1.23392e-18	6.40599e-18
snR8c	1.44511	2.72283	0.53823	0.000277669	0.000497153
orf19.1902	1.44294	2.71874	3.97892	6.35264e-14	2.52138e-13	NOC4
orf19.4578	1.44024	2.71367	4.68425	4.42878e-15	1.87773e-14	CYT2
snR41	1.43925	2.71179	0.893492	4.18439e-05	8.17478e-05
orf19.3547	1.43901	2.71134	3.73202	1.01736e-13	3.98141e-13
orf19.6771	1.43718	2.70791	11.1546	3.25025e-18	1.65253e-17	UBI4
orf19.7666	1.43607	2.70582	6.23987	6.20739e-20	3.41879e-19
orf19.7320	1.43421	2.70234	1.42762	1.47994e-05	3.02578e-05	LIP7
orf19.3630	1.43421	2.70234	3.78343	1.60278e-12	5.76626e-12	RRP8
orf19.5835	1.4337	2.70138	4.56856	6.00753e-16	2.65124e-15
orf19.4815	1.43354	2.70108	4.16866	5.91646e-15	2.49473e-14	YTM1
orf19.6277	1.43349	2.70099	2.72555	2.40537e-09	6.91486e-09
orf19.1545	1.43335	2.70074	5.30968	1.54269e-16	7.05622e-16
orf19.6681	1.43286	2.69981	5.16214	8.69972e-18	4.33015e-17
orf19.698	1.43118	2.69668	6.81094	1.16669e-16	5.37639e-16
orf19.5500	1.43004	2.69454	2.7387	6.82513e-10	2.05724e-09	MAK16
orf19.6548	1.42862	2.69189	7.13593	1.03996e-15	4.53424e-15	ISU1
orf19.5576	1.42843	2.69154	7.74712	1.24589e-19	6.76495e-19
orf19.3414	1.42842	2.69152	9.07835	2.10255e-20	1.18669e-19	SUR7
orf19.7190	1.42667	2.68825	3.61847	2.85637e-12	1.01575e-11	OGG1
orf19.1064	1.42611	2.68721	10.2962	5.22454e-13	1.94208e-12	ACS2
orf19.2512	1.42443	2.68408	6.50437	6.01125e-11	1.93416e-10
orf19.4674.1	1.42412	2.68351	5.42226	1.13421e-10	3.59117e-10	CRD2
orf19.3669	1.42392	2.68314	10.696	8.87523e-22	5.40598e-21	SHA3
orf19.3300	1.42274	2.68094	6.18709	2.63886e-15	1.13131e-14	ZPR1
orf19.286	1.42173	2.67906	2.12775	4.25231e-08	1.10427e-07
orf19.720	1.41995	2.67576	2.43776	1.53111e-06	3.45034e-06	GST3
orf19.417	1.41958	2.67508	3.36666	5.42939e-11	1.75336e-10	MTM1
orf19.2601	1.41809	2.67232	7.38454	1.35615e-18	7.02866e-18	HEM1
orf19.844	1.4176	2.67141	7.83486	1.70563e-17	8.33444e-17	STE11
orf19.59	1.41471	2.66605	2.79244	1.30462e-08	3.54037e-08	REI1
orf19.5655	1.41457	2.6658	2.1332	2.01244e-08	5.38988e-08
orf19.1764	1.41213	2.66129	7.16302	6.37219e-14	2.52751e-13
orf19.984	1.41081	2.65886	0.353342	0.000182669	0.00033307	PHO8
orf19.5236	1.40933	2.65613	5.9936	4.29695e-08	1.11539e-07
orf19.193	1.40534	2.64879	3.60407	2.84486e-12	1.01224e-11
orf19.3876	1.40377	2.64592	1.0798	1.56839e-05	3.19495e-05	ZCF19
orf19.692	1.39991	2.63884	4.74006	1.18504e-08	3.22867e-08
orf19.4842	1.39814	2.63562	5.90871	1.39912e-11	4.74238e-11
orf19.1499	1.39737	2.63422	4.55847	1.95266e-14	7.95548e-14	CTF1
orf19.35.1	1.3969	2.63335	5.86619	1.12558e-06	2.57515e-06
orf19.6851	1.39573	2.63121	3.30864	7.07608e-13	2.61297e-12	CHL4
orf19.3111	1.39171	2.62389	1.42158	5.34023e-06	1.14351e-05	PRA1
orf19.5723	1.39147	2.62345	7.18034	3.17412e-18	1.61649e-17	POX1
orf19.4273	1.38965	2.62014	2.50362	3.21264e-08	8.44261e-08
orf19.4643	1.38919	2.61931	5.97596	2.02884e-16	9.20458e-16
orf19.3395	1.38765	2.61652	3.4097	6.66734e-11	2.14191e-10
orf19.3804	1.38729	2.61586	5.01087	7.89464e-14	3.11133e-13
orf19.5958	1.38715	2.61562	5.50875	1.1342e-08	3.09292e-08	CDR2
orf19.7635	1.38654	2.6145	4.68862	4.40779e-10	1.34175e-09	DRS1
orf19.3407	1.38581	2.61319	4.3034	8.41472e-13	3.08506e-12	RAD18
orf19.6608	1.38563	2.61286	8.50609	2.09564e-18	1.07436e-17
orf19.210	1.38382	2.60958	5.47486	7.02479e-14	2.78099e-13
orf19.5381	1.38269	2.60755	6.02975	1.79559e-17	8.75312e-17
orf19.4428	1.38153	2.60545	4.61664	2.03983e-11	6.81271e-11
orf19.5474	1.376	2.59548	5.32626	5.74744e-11	1.85122e-10
orf19.5159	1.3744	2.5926	7.15134	4.7247e-09	1.33088e-08	DUG3
orf19.4399	1.37013	2.58493	4.75529	2.02094e-14	8.22819e-14	NCS2
orf19.4802	1.36997	2.58465	5.00815	1.48723e-08	4.01114e-08	FTH1
orf19.3611	1.36992	2.58455	8.73356	0.00015178	0.000278898
orf19.2610	1.36894	2.58281	5.2773	2.95633e-13	1.11991e-12
orf19.3926	1.36827	2.58161	2.21716	1.49231e-08	4.0231e-08	RNY11
orf19.2177	1.36782	2.5808	2.35252	5.96074e-09	1.66155e-08
orf19.6326	1.36763	2.58045	5.08611	8.36612e-15	3.49412e-14
orf19.3302	1.3674	2.58005	8.51633	2.77823e-17	1.32596e-16
orf19.4506	1.36524	2.57619	8.4583	4.07461e-07	9.69336e-07	LYS22
orf19.6563.1	1.3652	2.57611	6.34591	4.67453e-10	1.42154e-09
orf19.7455	1.36495	2.57567	2.46651	5.88262e-09	1.64201e-08
orf19.3169	1.36339	2.5729	6.39969	2.52858e-08	6.71089e-08
orf19.3124	1.36331	2.57274	4.99805	1.1335e-13	4.4275e-13
orf19.4061	1.36194	2.5703	2.72452	1.86822e-09	5.41881e-09
orf19.1422	1.36078	2.56824	7.80211	1.81408e-17	8.8293e-17	FZO1
orf19.5565	1.36056	2.56784	8.54654	8.06608e-06	1.69998e-05
orf19.3303	1.35982	2.56653	5.36749	7.63109e-14	3.01132e-13
orf19.5785	1.35848	2.56415	4.32502	0.000143537	0.000264542
orf19.1502	1.35372	2.55571	3.1106	9.98969e-10	2.97179e-09
orf19.1371	1.35344	2.5552	4.79683	1.78755e-14	7.30213e-14
orf19.5691	1.35191	2.5525	7.18591	1.31833e-15	5.71958e-15	CDC11
orf19.881	1.35178	2.55227	6.03373	7.61121e-15	3.19183e-14	DFG16
orf19.1490	1.35166	2.55206	7.74946	6.38491e-18	3.2013e-17	MSB2
orf19.6929	1.35038	2.54979	3.15979	6.92196e-11	2.22022e-10
orf19.4479	1.34738	2.5445	3.58679	7.24317e-09	2.00721e-08
orf19.1433	1.34537	2.54095	7.93078	9.52162e-14	3.73578e-13
orf19.6502	1.34303	2.53684	-0.256116	0.00454269	0.00695709
orf19.1546	1.34177	2.53463	5.93755	3.92273e-11	1.28297e-10
orf19.2064	1.34117	2.53357	5.09351	2.48385e-13	9.47932e-13
orf19.2758	1.33951	2.53065	8.02282	3.91992e-14	1.57514e-13	PGA38
orf19.4844	1.33852	2.52891	4.89712	1.32454e-13	5.15733e-13
orf19.2757	1.33735	2.52687	4.77179	3.30483e-12	1.16847e-11
orf19.3378	1.33723	2.52666	3.79766	6.70456e-07	1.56059e-06
orf19.7638	1.33712	2.52646	7.47582	1.00748e-16	4.66719e-16	PRO1
orf19.976	1.33536	2.52338	7.56199	1.39435e-14	5.73782e-14	BRE1
orf19.4365	1.33428	2.5215	2.4853	5.06038e-09	1.42023e-08
orf19.1744	1.33172	2.51703	5.21828	1.73583e-12	6.23399e-12	HEM4
orf19.6777	1.33121	2.51613	1.23459	0.000324529	0.000577358
orf19.6152	1.331	2.51576	4.38988	5.08779e-12	1.78145e-11
orf19.756	1.32776	2.51013	0.685144	0.000179025	0.000326813	SAP7
orf19.4474	1.32408	2.50373	4.52436	2.30023e-11	7.6327e-11
orf19.4657	1.32365	2.50298	6.91324	3.08799e-14	1.24654e-13
orf19.4825	1.32364	2.50297	4.04448	4.65723e-08	1.20282e-07
orf19.513	1.32322	2.50224	-0.517656	0.0224971	0.0314215
orf19.3573	1.32311	2.50204	4.84483	1.69346e-15	7.31101e-15	PEX6
orf19.5938	1.32182	2.49982	6.77043	1.12652e-15	4.90122e-15	SEN1
orf19.5956	1.32148	2.49922	8.38895	1.58283e-16	7.22909e-16	PIN3
orf19.1548	1.31901	2.49495	3.43745	3.57271e-11	1.17286e-10
orf19.7298	1.31828	2.49369	5.33257	1.69878e-14	6.94874e-14	CHS2
orf19.2029	1.31783	2.49291	5.77282	1.54159e-11	5.20519e-11	RFC5
orf19.3084	1.31781	2.49287	6.03973	6.04379e-11	1.94362e-10
orf19.2907	1.31754	2.4924	2.42651	3.3219e-05	6.56695e-05	PGA42
orf19.820	1.31609	2.4899	7.90277	7.17779e-17	3.35801e-16	SDS22
orf19.1948	1.31357	2.48555	5.51117	3.78242e-13	1.41857e-12
orf19.6481	1.31339	2.48526	6.1755	1.74495e-13	6.72616e-13	YPS7
orf19.809	1.31146	2.48193	3.01976	1.25474e-06	2.86001e-06
orf19.4980	1.31029	2.47991	13.6111	3.31298e-14	1.33561e-13	HSP70
orf19.6491	1.31027	2.47989	0.222341	0.000762842	0.00129355
orf19.2511.1	1.31002	2.47944	4.55007	9.04282e-09	2.48925e-08	MRPL33
orf19.517	1.30811	2.47617	4.99792	1.58104e-12	5.69138e-12	HAP31
orf19.3689	1.30624	2.47296	7.43999	3.95826e-15	1.68171e-14
TER1	1.3062	2.47289	4.88086	2.72688e-11	9.01924e-11
orf19.7631	1.30617	2.47285	2.46459	1.24947e-08	3.39821e-08	SLD5
orf19.2619	1.30601	2.47257	4.9657	2.4385e-12	8.71178e-12	PHO113
orf19.281	1.29957	2.46156	3.70398	1.65789e-10	5.17997e-10
orf19.5089	1.29894	2.46048	5.77306	8.83543e-16	3.87148e-15	TERT
orf19.3678	1.29868	2.46004	6.97905	4.66297e-13	1.73858e-12
orf19.5976	1.29596	2.4554	3.26278	9.2235e-11	2.93823e-10
orf19.4892	1.29485	2.45352	5.63635	4.91438e-13	1.83121e-12	TPK1
orf19.425	1.2934	2.45106	3.40556	5.9392e-09	1.65705e-08
orf19.4391	1.2925	2.44953	2.61763	8.56098e-10	2.55914e-09
orf19.1748	1.29228	2.44915	2.67793	2.47717e-08	6.58012e-08
orf19.1386	1.2915	2.44783	4.98276	2.48905e-13	9.49326e-13
orf19.6237	1.29094	2.44688	6.35855	2.07949e-16	9.41878e-16	RAC1
orf19.1108	1.28838	2.44253	6.21036	1.48723e-10	4.67284e-10	HAM1
orf19.3867	1.28789	2.44171	3.68599	7.37164e-09	2.04005e-08	RPL7
orf19.6017	1.28677	2.43982	4.01823	2.50451e-11	8.29266e-11
orf19.2498	1.28262	2.43281	7.11604	1.34404e-11	4.5632e-11
orf19.6563	1.27841	2.42571	4.32509	3.97667e-13	1.48901e-12	KCH1
orf19.2395	1.27748	2.42416	0.821945	0.00121009	0.00200227	IME2
orf19.2175	1.27665	2.42275	6.99722	8.04421e-15	3.36653e-14
orf19.1030	1.27306	2.41674	4.15434	4.85146e-10	1.47461e-09
orf19.4768	1.2729	2.41647	3.98577	3.35462e-10	1.03085e-09
orf19.254	1.27261	2.41599	4.77121	1.79737e-11	6.039e-11
orf19.3752	1.27181	2.41464	7.47726	5.51125e-16	2.44098e-15	RAD51
orf19.3693	1.27177	2.41458	1.42986	7.24239e-05	0.000137558	PGA5
orf19.6675	1.26997	2.41156	2.09242	2.50315e-06	5.53536e-06
orf19.3434	1.26956	2.41089	3.34436	3.16493e-08	8.3279e-08	TRY5
orf19.4761	1.2675	2.40744	3.88999	6.47175e-10	1.95263e-09	HST1
orf19.5640	1.26716	2.40687	7.92007	2.54323e-10	7.87227e-10	PEX5
orf19.6376	1.26696	2.40654	7.31439	1.07716e-12	3.92578e-12	PTC5
orf19.7500	1.2651	2.40344	6.67136	5.87622e-09	1.64097e-08	PXA1
orf19.4522	1.26505	2.40336	3.42483	1.46741e-09	4.31112e-09
orf19.1527	1.26446	2.40237	3.97366	1.07819e-10	3.42084e-10
orf19.7410	1.2635	2.40077	5.11118	2.72261e-13	1.03456e-12	CYM1
orf19.6068	1.2617	2.39779	6.55342	4.33196e-16	1.92559e-15	SVF1
orf19.5147	1.26094	2.39651	6.53066	5.81966e-14	2.31732e-13	LMO1
orf19.4463	1.25929	2.39377	-1.09267	0.0328195	0.0446793
orf19.3929	1.25904	2.39337	6.2405	3.14337e-15	1.34385e-14
orf19.7295	1.25691	2.38984	4.74372	2.52789e-12	9.02586e-12
orf19.5832	1.25656	2.38925	5.01781	1.36026e-09	4.01166e-09	HPT1
orf19.4895	1.25256	2.38264	2.61195	1.38553e-07	3.43806e-07
orf19.7115	1.25141	2.38075	6.47535	2.57036e-13	9.77914e-13	SAC7
orf19.4658	1.24523	2.37057	6.87757	1.48945e-14	6.12507e-14
orf19.1350	1.24461	2.36954	7.72665	6.02071e-16	2.65515e-15
orf19.4758	1.24278	2.36653	7.19979	3.10049e-12	1.09874e-11
orf19.7244	1.24148	2.36441	6.6395	7.11637e-13	2.6247e-12
orf19.1507	1.24128	2.36407	4.17843	5.08111e-11	1.64694e-10	AMN1
orf19.5507	1.23893	2.36023	3.36809	1.04058e-08	2.84519e-08	ENP1
orf19.4913	1.23547	2.35458	6.7075	2.72566e-16	1.22396e-15
orf19.308	1.23395	2.3521	3.7827	1.65397e-10	5.17035e-10
orf19.1281	1.23146	2.34805	5.00496	1.72381e-10	5.37501e-10
SCR1	1.22576	2.33878	7.69108	4.02333e-07	9.57877e-07
orf19.7618	1.2231	2.33449	3.95746	6.91599e-10	2.0836e-09
orf19.4157	1.22303	2.33436	5.11248	3.3999e-12	1.20139e-11	SPS20
orf19.3328	1.22028	2.32992	5.51703	4.54728e-14	1.82128e-13
orf19.3777	1.22002	2.3295	3.47358	1.68525e-07	4.1421e-07	IMG2
orf19.2326	1.21991	2.32932	4.39274	1.04024e-08	2.84519e-08
orf19.6229	1.21901	2.32787	8.58556	1.85557e-10	5.77414e-10	CAT1
orf19.4433	1.21447	2.32056	4.62946	1.83842e-10	5.72366e-10	CPH1
orf19.5599	1.21043	2.31406	5.45792	3.46483e-14	1.395e-13	MDL2
orf19.5278	1.20962	2.31277	5.8655	3.32645e-13	1.25394e-12
orf19.3187	1.20681	2.30826	6.94092	2.4091e-15	1.03497e-14	ZNC1
orf19.4871	1.2057	2.3065	7.85564	4.04653e-10	1.23729e-09	ERO1
orf19.4199	1.20539	2.30599	5.73922	3.30424e-11	1.08821e-10	SLY41
orf19.6346	1.20467	2.30484	3.01554	7.63341e-08	1.93732e-07
orf19.3774	1.20423	2.30414	4.07972	1.14431e-09	3.38613e-09	PPG1
orf19.6910	1.20289	2.302	4.16481	9.96987e-11	3.16975e-10	PSF1
orf19.73	1.20128	2.29943	6.47504	3.92163e-09	1.11179e-08
orf19.5485	1.20084	2.29873	3.94579	3.67704e-10	1.12599e-09	MEC3
orf19.5814.1	1.20072	2.29855	0.80536	0.000917331	0.0015436
orf19.2459	1.19515	2.28968	6.94877	5.006e-14	1.9998e-13
orf19.2754	1.19451	2.28867	3.48199	4.01811e-08	1.04699e-07	TIM13
orf19.6939	1.19344	2.28698	5.4929	5.90342e-12	2.06e-11
orf19.3506	1.19056	2.28241	5.48504	6.57449e-13	2.43067e-12	DBR1
orf19.7010	1.18821	2.2787	4.65014	9.81669e-12	3.37953e-11
orf19.6973	1.18763	2.27778	7.32387	9.16472e-12	3.16216e-11
orf19.7469	1.18334	2.27102	9.45155	3.71031e-11	1.21543e-10	ARG1
orf19.7489.3	1.18255	2.26978	4.56803	1.76933e-09	5.14166e-09
orf19.7006	1.18189	2.26873	7.54547	1.60799e-08	4.32548e-08
orf19.2057	1.17808	2.26275	8.20949	1.58655e-09	4.63679e-09
orf19.745	1.17668	2.26056	8.59844	5.15542e-13	1.91754e-12	VAC8
orf19.1366	1.17626	2.25989	1.76852	3.45725e-05	6.82794e-05
orf19.649	1.17605	2.25958	6.83688	1.71132e-08	4.5974e-08
orf19.1566	1.17588	2.25931	4.17952	7.97535e-08	2.01828e-07	UTP21
orf19.7517	1.17298	2.25477	4.1674	0.00793901	0.0117378	CHT1
orf19.5935	1.16944	2.24924	4.56889	9.80215e-12	3.37642e-11
orf19.2097	1.16793	2.24689	5.14946	4.17967e-11	1.36266e-10
orf19.2492	1.16692	2.24532	1.83754	7.24783e-06	1.53436e-05	STE3
orf19.6782	1.1661	2.24404	5.4863	3.18161e-11	1.04894e-10	BMT1
orf19.822	1.16603	2.24393	13.7729	3.70841e-08	9.68754e-08	HSP21
orf19.3631	1.16518	2.24261	1.84732	8.58498e-06	1.80502e-05	STN1
orf19.4983	1.16035	2.23512	3.49426	8.02615e-08	2.0303e-07
orf19.6100	1.15887	2.23282	3.86264	3.87246e-09	1.09887e-08
orf19.4278	1.15883	2.23277	5.77031	1.12733e-12	4.10132e-12
orf19.4727	1.15749	2.23069	5.68285	3.5781e-10	1.09679e-09
orf19.3456	1.15532	2.22734	4.74829	1.81617e-10	5.65724e-10
orf19.5869	1.15506	2.22693	4.82842	3.08642e-10	9.50333e-10
orf19.563	1.15292	2.22364	3.17904	5.90824e-07	1.38151e-06	RRP15
orf19.1643	1.15197	2.22218	6.51846	5.64776e-11	1.82006e-10
orf19.7215	1.15151	2.22147	5.86571	1.41899e-10	4.46529e-10
orf19.7571	1.15033	2.21964	7.77207	8.80136e-14	3.4576e-13	UBC4
orf19.4849	1.14949	2.21836	5.92629	6.69442e-12	2.33074e-11
orf19.3831	1.14674	2.21413	3.58262	1.54074e-07	3.79906e-07
orf19.4363	1.14643	2.21365	4.65548	5.77666e-09	1.61537e-08	SGD1
orf19.4322	1.14561	2.2124	5.29962	2.5439e-10	7.87227e-10	DAP2
orf19.4496	1.14483	2.2112	4.20522	4.25522e-09	1.20249e-08
orf19.1795	1.14414	2.21014	5.63522	1.99688e-09	5.77838e-09	PUF3
orf19.1888	1.14359	2.2093	5.12818	8.75678e-11	2.79563e-10
orf19.4507	1.14245	2.20756	3.50097	0.000364934	0.000644765
orf19.685	1.14158	2.20622	6.49409	2.92323e-10	9.0144e-10	YHM1
orf19.5066	1.14093	2.20523	2.07614	1.55272e-05	3.16512e-05
orf19.5591	1.13827	2.20117	6.69118	4.77469e-09	1.34373e-08	ADO1
orf19.7381	1.13815	2.20098	5.63573	8.36423e-10	2.50276e-09	AHR1
orf19.6955	1.13811	2.20093	4.13957	2.8334e-09	8.11503e-09	HBR3
orf19.2602	1.13774	2.20036	3.63098	1.44119e-08	3.89552e-08	OPT1
orf19.451	1.13707	2.19934	7.38876	1.57557e-11	5.31408e-11	SOK1
orf19.7308	1.13691	2.19909	9.31998	8.60774e-13	3.15395e-12	TUB1
orf19.3519	1.13628	2.19813	4.57613	6.67829e-11	2.1443e-10	SUA72
orf19.4405	1.13474	2.19579	4.66654	4.88493e-11	1.58503e-10	PPS1
orf19.4330	1.13028	2.18901	2.93975	1.98252e-05	4.00936e-05
orf19.2087	1.12634	2.18304	4.10886	4.23989e-10	1.29384e-09	SAS2
orf19.5492	1.12554	2.18183	4.93912	3.42646e-10	1.05135e-09
orf19.6034	1.12547	2.18172	8.76983	1.59098e-11	5.36314e-11	TUB2
orf19.5488	1.12328	2.17842	2.76376	1.80405e-06	4.03877e-06
orf19.4655	1.12151	2.17574	6.19053	8.16875e-12	2.83122e-11	OPT6
orf19.6496	1.12134	2.17549	5.25603	1.07603e-11	3.68994e-11	TRS33
orf19.1763	1.12123	2.17532	3.66884	1.11546e-08	3.04451e-08	IFR1
orf19.76	1.1188	2.17166	3.77624	5.886e-08	1.51004e-07	SPB1
orf19.753	1.11817	2.17071	6.32276	3.22495e-13	1.21792e-12	MNN15
orf19.5608	1.11706	2.16904	2.96658	6.10103e-06	1.30189e-05
orf19.2274	1.11606	2.16754	2.38076	1.32904e-06	3.02041e-06
orf19.4160	1.11507	2.16606	2.00125	2.22321e-05	4.46968e-05
orf19.4046	1.11352	2.16372	3.34305	2.72565e-07	6.58093e-07
orf19.3315	1.11279	2.16264	7.07935	5.06457e-13	1.88489e-12	CTA9
orf19.6023	1.1116	2.16086	4.69789	6.12064e-10	1.84851e-09
orf19.7398.1	1.11108	2.16007	9.19045	0.00139625	0.0022906	TSA1B
orf19.4668	1.11055	2.15927	4.95969	3.16946e-09	9.03965e-09
orf19.230	1.10986	2.15824	3.5315	4.06861e-07	9.68281e-07
snR77	1.10869	2.15649	-0.183122	0.0236086	0.032882
orf19.5367	1.10841	2.15607	5.12283	5.20999e-11	1.68605e-10	RDH54
orf19.259	1.10738	2.15454	1.86264	2.52148e-05	5.04297e-05
orf19.7552	1.10722	2.1543	4.83115	3.63912e-09	1.03456e-08
orf19.3314	1.10612	2.15266	4.84617	5.62225e-11	1.81279e-10	TRS20
orf19.4190	1.10558	2.15185	4.17162	6.16908e-09	1.71652e-08	PAM18
orf19.5732	1.10423	2.14984	4.08443	4.19469e-09	1.18702e-08	NOG2
orf19.3059	1.1034	2.1486	7.79745	9.4358e-10	2.81518e-09	SUA71
orf19.3010.1	1.10324	2.14836	10.7432	1.53294e-10	4.81155e-10	ECM33
orf19.4595	1.10189	2.14636	6.65007	3.37613e-11	1.11069e-10
orf19.1167	1.09993	2.14344	0.973438	0.0023639	0.00376657
orf19.3159	1.09931	2.14252	4.04051	8.70633e-09	2.40078e-08	UTP20
orf19.2439.1	1.09827	2.14098	7.75258	2.33081e-06	5.16726e-06
orf19.4746	1.0977	2.14013	4.04597	1.12146e-07	2.808e-07	JIP5
orf19.3308	1.09505	2.13621	5.71827	1.10396e-10	3.499e-10	STB5
orf19.633	1.09381	2.13437	7.20677	1.69148e-07	4.15576e-07	CRG1
orf19.2074	1.09313	2.13336	0.771659	0.00257442	0.0040893
orf19.4698	1.09123	2.13055	6.00789	2.14281e-10	6.65113e-10	PTC8
orf19.4292	1.09072	2.12981	5.03745	1.58303e-09	4.62871e-09
orf19.2479	1.0899	2.12859	0.794855	0.00180332	0.00292179	UGA4
orf19.3794	1.08931	2.12772	3.5341	1.4608e-07	3.61062e-07	CSR1
orf19.154	1.08878	2.12694	2.44189	1.94255e-05	3.92981e-05
orf19.212	1.0885	2.12653	5.21069	5.39938e-07	1.26879e-06	VPS28
orf19.1106	1.08848	2.1265	2.56234	1.92078e-06	4.29071e-06
orf19.2558	1.0861	2.12299	3.86247	8.13915e-09	2.24942e-08
orf19.5677	1.08334	2.11894	2.63459	8.46786e-07	1.95658e-06	DUR4
orf19.1282	1.08329	2.11887	5.05751	7.61785e-10	2.28945e-09	CKS1
orf19.5326	1.08275	2.11807	5.27838	4.53105e-10	1.37859e-09
orf19.4603	1.08105	2.11558	4.78302	2.16428e-10	6.71441e-10	ARL1
orf19.5960	1.07958	2.11342	9.88678	8.48257e-10	2.53694e-09	NCE102
orf19.3234.1	1.07732	2.11012	4.55782	1.09378e-07	2.74091e-07	SFT1
orf19.5759	1.07707	2.10975	6.09311	1.96695e-09	5.69445e-09	SNQ2
orf19.5201	1.07687	2.10946	6.07568	1.43266e-07	3.54535e-07
orf19.36.1	1.07666	2.10914	5.86433	1.57031e-07	3.86887e-07
orf19.3167	1.07628	2.10859	6.46358	2.20404e-10	6.83431e-10
orf19.7107	1.07601	2.1082	4.33753	3.73341e-07	8.91611e-07
orf19.6610	1.07457	2.10609	4.92887	4.46061e-07	1.05708e-06
orf19.1301	1.07357	2.10464	3.75936	6.62553e-06	1.40698e-05
orf19.2797	1.07283	2.10355	0.489745	0.0148197	0.0212223
orf19.4583	1.07262	2.10325	-0.239487	0.0314725	0.0429786
orf19.7317	1.07218	2.10261	5.0643	5.64507e-10	1.70824e-09	UGA33
orf19.2890	1.07169	2.10189	4.36617	8.22466e-08	2.07795e-07
orf19.2524	1.06687	2.09488	8.0373	2.2162e-06	4.91849e-06	MGE1
orf19.4150	1.06625	2.09398	4.52478	2.09208e-09	6.04247e-09
orf19.5271	1.06456	2.09153	2.99177	1.12803e-06	2.57979e-06
orf19.5356	1.06394	2.09063	5.02849	1.70981e-10	5.33404e-10
orf19.7068	1.06324	2.08962	3.97573	7.22474e-08	1.84044e-07	MAC1
orf19.4232	1.06117	2.08662	5.48026	3.21159e-11	1.05826e-10	PTH1
orf19.2650	1.06067	2.08589	5.17168	4.82344e-09	1.35621e-08
orf19.7657	1.06046	2.0856	2.93571	6.62325e-07	1.54283e-06	POP3
orf19.4923.1	1.05923	2.08382	-0.311707	0.0354463	0.0480214
orf19.679	1.05825	2.0824	2.69952	3.81216e-06	8.26953e-06	FGR39
orf19.2575	1.05709	2.08073	3.37142	1.94686e-07	4.7547e-07
orf19.6688	1.0557	2.07872	4.68702	7.52114e-08	1.90962e-07
orf19.448	1.05439	2.07684	7.67785	3.56143e-12	1.2563e-11	CUE5
orf19.6689	1.05325	2.0752	6.78922	1.36738e-05	2.80404e-05	ARG4
orf19.7158	1.0527	2.07441	3.37395	7.27736e-07	1.68753e-06
orf19.5845	1.05146	2.07262	4.14715	1.50176e-08	4.04681e-08	RNR3
orf19.612	1.05136	2.07248	3.25524	1.82239e-06	4.07833e-06
orf19.1387	1.04734	2.06672	6.56897	1.59924e-10	5.00944e-10
orf19.6842	1.04703	2.06627	7.82852	3.64167e-09	1.03481e-08	TUS1
orf19.6744	1.04471	2.06295	3.05004	6.72774e-07	1.56421e-06
orf19.2170	1.04449	2.06264	9.0727	1.20466e-12	4.36459e-12	PHM7
orf19.7347	1.04251	2.05981	4.73291	2.83897e-09	8.1272e-09
orf19.4398	1.04153	2.05841	3.18575	1.35994e-06	3.08834e-06
orf19.394	1.03966	2.05575	7.07748	3.46376e-11	1.1377e-10
orf19.7329	1.03844	2.054	7.80768	4.6298e-07	1.09675e-06
orf19.3196	1.03615	2.05074	0.937514	0.000496931	0.000860676
orf19.994	1.03439	2.04825	3.90173	1.4134e-07	3.50191e-07
orf19.3288	1.03224	2.0452	5.26608	1.26136e-08	3.42853e-08	NMA111
orf19.2137	1.0321	2.045	4.51223	1.79682e-07	4.40886e-07
orf19.2231	1.03119	2.04371	2.68238	9.50226e-06	1.98499e-05
orf19.6885	1.03014	2.04222	5.95974	1.7386e-09	5.05476e-09	SPO7
orf19.3749	1.03005	2.0421	7.3824	0.000115258	0.000214881	IFC3
orf19.17	1.03003	2.04207	1.39192	0.000357663	0.000632828	SCP1
orf19.4255	1.02997	2.04198	7.79732	4.56942e-06	9.84627e-06	ECM331
orf19.7547	1.02855	2.03997	5.53709	1.04868e-09	3.11216e-09
orf19.86	1.02654	2.03713	8.6	6.82139e-08	1.74202e-07
orf19.1856	1.02611	2.03653	5.51829	1.71735e-08	4.60957e-08
orf19.7546	1.02579	2.03607	3.62823	2.79845e-07	6.74876e-07
orf19.804	1.02436	2.03406	4.99785	2.98386e-08	7.8784e-08
orf19.7619	1.02435	2.03404	6.54789	2.42994e-08	6.46303e-08
orf19.4436	1.02433	2.03401	7.06044	7.45012e-10	2.24013e-09	GPX3
orf19.6577	1.02131	2.02976	5.14076	4.73627e-09	1.33353e-08	FLU1
orf19.2089	1.02119	2.02959	5.87309	2.35484e-08	6.27143e-08
orf19.1060	1.01949	2.0272	2.18512	5.09525e-05	9.85103e-05
orf19.5644	1.01707	2.02381	4.20182	2.59554e-07	6.28158e-07
orf19.7345	1.01604	2.02236	4.78847	3.20062e-07	7.67649e-07
orf19.2446	1.01544	2.02152	5.36121	2.50579e-08	6.65326e-08
orf19.2199	1.01387	2.01932	4.62787	9.95576e-09	2.72819e-08	PHO86
orf19.4294	1.01375	2.01915	4.44794	2.55617e-06	5.64854e-06
orf19.6900	1.01307	2.0182	4.82409	1.01274e-07	2.54508e-07
orf19.5053	1.01299	2.01808	4.7972	1.69585e-07	4.16481e-07
orf19.1359	1.01285	2.01789	4.66333	9.30976e-09	2.55458e-08
orf19.6917	1.01279	2.0178	1.38604	0.000725377	0.00123274
orf19.351	1.01242	2.0173	3.84626	2.90163e-06	6.3753e-06
orf19.6458.1	1.01192	2.01659	4.66382	7.04575e-09	1.95426e-08
orf19.4418	1.01184	2.01648	3.89758	3.33627e-08	8.75256e-08	FMT1
orf19.4715	1.01155	2.01607	8.36643	2.50546e-09	7.18919e-09
orf19.3478	1.01047	2.01456	2.7115	1.20186e-05	2.48199e-05	NIP7
orf19.1300	1.00987	2.01373	5.56622	1.04967e-07	2.63358e-07
orf19.4914	1.00829	2.01153	3.91304	4.99595e-08	1.28814e-07
orf19.6136	1.00665	2.00924	6.1138	1.04663e-08	2.86044e-08
orf19.5161	1.00622	2.00864	5.31865	5.4481e-06	1.1658e-05
orf19.5625	1.00594	2.00825	0.553853	0.0189331	0.0267147
snR189b	1.00576	2.008	0.765703	0.0100278	0.0146361
orf19.1789	1.00139	2.00193	3.92974	4.88691e-07	1.15499e-06
orf19.4239	-1.00008	-2.00012	4.25801	9.3025e-09	2.55372e-08
orf19.4403	-1.00082	-2.00114	5.70774	1.36761e-09	4.03141e-09	VPS11
orf19.779	-1.00168	-2.00233	4.67658	3.86729e-09	1.0979e-08	HAT1
orf19.1112	-1.00169	-2.00234	6.16365	9.25194e-09	2.54098e-08	BUD7
orf19.5418	-1.00355	-2.00492	5.40158	5.46531e-10	1.65547e-09
orf19.1665	-1.00453	-2.00629	8.35365	3.68338e-10	1.12737e-09	MNT1
orf19.1841	-1.0053	-2.00736	2.04369	8.20527e-05	0.000154891
orf19.1330	-1.00564	-2.00784	3.31228	4.45653e-07	1.05652e-06
orf19.5612	-1.00595	-2.00826	5.34711	0.000692605	0.00118031	BMT4
orf19.5263	-1.0064	-2.00889	7.91076	3.48638e-08	9.11914e-08	SER33
orf19.2041	-1.00809	-2.01124	5.46326	9.63938e-10	2.87174e-09
orf19.4905	-1.00823	-2.01144	4.23164	5.8635e-07	1.37157e-06
orf19.4112	-1.00864	-2.01202	5.29363	1.1452e-09	3.38716e-09
orf19.7354	-1.00884	-2.01229	3.55221	4.43965e-05	8.64874e-05	LAC1
orf19.1338	-1.00994	-2.01382	6.63557	5.94412e-10	1.79785e-09
orf19.4192.1	-1.01019	-2.01418	4.08196	5.84454e-07	1.36765e-06
orf19.5666	-1.01024	-2.01425	5.63573	8.42237e-09	2.3256e-08
orf19.6112	-1.01135	-2.01579	7.18889	1.45363e-09	4.27473e-09	CTA2
orf19.5801	-1.01242	-2.01729	10.1309	3.35232e-08	8.78715e-08	RNR21
orf19.7092	-1.01264	-2.0176	6.15664	2.70926e-10	8.36714e-10
orf19.3053	-1.01391	-2.01937	9.11351	1.55878e-06	3.51139e-06
orf19.1842	-1.01516	-2.02113	5.93729	2.551e-08	6.76456e-08	BUD5
orf19.6238	-1.01537	-2.02142	3.88843	7.69828e-08	1.95218e-07
orf19.4941	-1.01621	-2.0226	9.33544	1.85282e-11	6.21173e-11	TYE7
orf19.5837	-1.01828	-2.0255	4.36039	4.09912e-08	1.06719e-07
orf19.1429	-1.01919	-2.02678	2.69099	1.24848e-05	2.57395e-05	SOH1
orf19.1190	-1.0195	-2.02722	6.71123	5.44703e-11	1.75722e-10	STV1
orf19.3034	-1.01995	-2.02785	5.96208	2.15525e-08	5.75481e-08	RLI1
orf19.1492	-1.02055	-2.02869	2.79837	4.48115e-06	9.65972e-06	PRP39
orf19.392	-1.02075	-2.02898	4.6748	2.20418e-07	5.36822e-07
orf19.5764	-1.02154	-2.03008	5.14044	2.0306e-08	5.43614e-08	SKI8
orf19.1910	-1.0242	-2.03383	4.0881	4.563e-08	1.18047e-07
orf19.4379	-1.02451	-2.03427	7.08991	2.45558e-09	7.05262e-09	PRP13
orf19.115	-1.02488	-2.03478	1.19687	0.00268163	0.004253
orf19.4866	-1.02512	-2.03513	5.39136	8.59048e-09	2.37096e-08	CPP1
orf19.1795.1	-1.02537	-2.03548	4.0645	4.96034e-06	1.0655e-05
orf19.3701	-1.02608	-2.03648	6.23313	0.00301243	0.00473734
orf19.876	-1.02798	-2.03916	5.74439	1.45007e-09	4.26629e-09	PGA33
orf19.1095	-1.02921	-2.0409	5.63145	4.37771e-10	1.33391e-09	GLE2
orf19.6796	-1.02923	-2.04094	4.83518	5.2852e-08	1.36044e-07	YSA1
orf19.2494	-1.02947	-2.04128	4.62164	7.28156e-08	1.85261e-07
orf19.4722	-1.0298	-2.04174	6.33711	5.18993e-11	1.68045e-10	RTG1
orf19.4400	-1.0311	-2.04359	4.34648	1.33897e-08	3.6288e-08
orf19.2986	-1.03259	-2.04569	3.54128	3.718e-06	8.07666e-06
orf19.3007.2	-1.03288	-2.0461	4.91565	8.59363e-10	2.56766e-09
orf19.7414	-1.03331	-2.04672	4.07592	2.46806e-07	5.98246e-07	ALS6
orf19.6323	-1.03426	-2.04807	3.41669	1.38596e-07	3.43806e-07	HPA2
orf19.1753	-1.0356	-2.04996	3.34686	4.26386e-05	8.31947e-05	PUS7
orf19.7266	-1.03706	-2.05204	4.14448	4.42791e-05	8.6286e-05
orf19.5064	-1.03712	-2.05213	5.17009	5.95189e-09	1.65984e-08	MRPL3
orf19.7438	-1.03795	-2.05331	8.3331	1.23053e-11	4.19172e-11	UBA1
orf19.151	-1.03821	-2.05368	2.60761	5.95608e-05	0.000114327	TPO5
orf19.6193	-1.03865	-2.05431	6.90066	1.89599e-11	6.34954e-11	TAF145
orf19.206	-1.03889	-2.05465	4.95819	1.0584e-05	2.19976e-05
orf19.7109	-1.04323	-2.06084	4.84531	2.97331e-09	8.50781e-09
orf19.6944	-1.04325	-2.06087	6.85386	1.30464e-10	4.11596e-10	PHB1
orf19.4439	-1.04435	-2.06244	2.34435	7.02135e-05	0.000133815
orf19.1989	-1.04499	-2.06336	7.01912	2.541e-10	7.87121e-10	DCW1
orf19.1525	-1.04514	-2.06357	6.53698	0.0083709	0.0123318
orf19.3785	-1.0452	-2.06366	4.27707	1.55358e-08	4.18459e-08
orf19.4960	-1.04556	-2.06416	6.7247	7.54904e-07	1.74856e-06
orf19.7382	-1.04626	-2.06517	7.68902	1.3751e-11	4.6661e-11	CAM1
orf19.2026	-1.04662	-2.06569	6.14155	1.62476e-10	5.08679e-10	UBP13
orf19.5211	-1.04664	-2.06572	6.34522	6.7731e-06	1.43782e-05	IDP1
orf19.5033	-1.04664	-2.06572	2.73906	5.70029e-06	1.21891e-05
orf19.1866	-1.04731	-2.06667	6.29889	2.83367e-08	7.49472e-08	VMA10
orf19.3706	-1.04752	-2.06697	6.15878	1.64605e-09	4.79703e-09
orf19.703	-1.04757	-2.06705	6.04387	1.0233e-09	3.03976e-09
orf19.2328	-1.04797	-2.06762	6.2492	3.04554e-10	9.38215e-10
orf19.2731	-1.04802	-2.06769	2.79467	2.54684e-06	5.62996e-06
orf19.3250	-1.04847	-2.06833	4.85513	9.20129e-09	2.52933e-08
orf19.3558	-1.04871	-2.06868	5.79148	1.83837e-07	4.50404e-07
orf19.5227	-1.04874	-2.06872	4.26106	1.58697e-08	4.2708e-08
orf19.1440.2	-1.05032	-2.07099	1.77457	0.000140382	0.000259582
orf19.1295	-1.05053	-2.07129	6.98307	8.65662e-06	1.81946e-05	VAS1
orf19.4549	-1.05146	-2.07263	5.0783	6.19752e-10	1.87081e-09	FGR38
orf19.4133	-1.05215	-2.07362	3.93619	3.28678e-08	8.62639e-08
orf19.6826	-1.05218	-2.07367	3.61418	3.13105e-07	7.51844e-07	SLF1
orf19.5295	-1.05324	-2.07519	4.47939	3.00538e-09	8.58759e-09
orf19.1686	-1.05475	-2.07736	3.60299	9.72578e-08	2.44716e-07
orf19.2541	-1.05553	-2.07849	2.65548	1.25097e-05	2.57649e-05
orf19.2756	-1.05649	-2.07987	4.69151	3.14352e-08	8.27864e-08
orf19.1565	-1.05721	-2.08091	5.10796	2.139e-08	5.71518e-08
orf19.3821	-1.05791	-2.08191	4.88368	1.32194e-08	3.58579e-08
orf19.7212	-1.05944	-2.08412	6.23657	4.69418e-11	1.52716e-10
orf19.412	-1.0607	-2.08594	5.24287	4.34452e-09	1.22659e-08	SSH1
orf19.5303	-1.06086	-2.08618	-0.271131	0.0128502	0.0185183	PGA30
orf19.3199	-1.0619	-2.08768	5.56503	5.5208e-10	1.67146e-09	PIKA
orf19.6338	-1.06226	-2.08819	2.94386	7.87936e-07	1.82438e-06
orf19.2672	-1.06236	-2.08835	7.54714	1.9312e-11	6.46396e-11	NCP1
orf19.3321	-1.0652	-2.09247	7.39457	9.87655e-12	3.39824e-11	MRS7
orf19.5984	-1.06692	-2.09496	5.32411	1.13797e-10	3.60123e-10
orf19.2127	-1.067	-2.09507	5.15743	1.05645e-09	3.13068e-09	CST5
orf19.2953	-1.07036	-2.09996	5.50173	1.19634e-10	3.784e-10	TOM20
orf19.4817	-1.07151	-2.10163	4.86349	5.0292e-09	1.41212e-08	RAM2
orf19.4800	-1.07234	-2.10284	6.22661	2.05916e-11	6.86983e-11	RIM20
orf19.225	-1.07261	-2.10323	5.92448	2.9821e-09	8.52505e-09
orf19.4862	-1.07327	-2.10419	5.2664	4.16565e-10	1.27245e-09
orf19.593	-1.07337	-2.10434	6.95515	1.02734e-10	3.2612e-10	FGR32
orf19.7452	-1.07384	-2.10503	3.06758	6.69185e-07	1.55822e-06
orf19.348	-1.07409	-2.1054	4.48587	7.26857e-08	1.85007e-07	SKN2
orf19.302	-1.0746	-2.10613	3.20214	6.75308e-07	1.56951e-06
orf19.6985	-1.07543	-2.10734	4.80468	8.09552e-10	2.42708e-09	TEA1
orf19.5124	-1.07786	-2.1109	6.06675	1.5615e-08	4.2041e-08	RBR3
orf19.2983	-1.078	-2.1111	5.08414	4.3331e-10	1.32097e-09	CDC73
orf19.6875	-1.07908	-2.11269	6.22653	1.28468e-11	4.36892e-11	VPS35
orf19.7121	-1.08215	-2.11719	4.62354	8.98903e-07	2.07507e-06
orf19.7404	-1.08234	-2.11746	6.1648	3.36814e-10	1.03449e-09
orf19.923	-1.08241	-2.11757	5.25364	3.64464e-05	7.17229e-05	THR1
orf19.1604	-1.08309	-2.11857	4.82536	1.06252e-09	3.14716e-09
orf19.3035	-1.08631	-2.1233	7.18967	1.63194e-09	4.75816e-09
orf19.2324	-1.08798	-2.12576	4.97387	1.39455e-10	4.39286e-10	UBA4
orf19.6970	-1.08968	-2.12827	1.23759	0.0037169	0.0057656
orf19.6242	-1.09336	-2.13371	2.44808	1.06435e-05	2.21137e-05	CYK3
orf19.3608	-1.094	-2.13465	3.96075	2.9159e-07	7.02373e-07	MSH3
orf19.4396	-1.0951	-2.13628	8.38235	2.70394e-12	9.62652e-12
orf19.134	-1.09598	-2.13758	4.00509	9.10082e-09	2.50395e-08
orf19.5190	-1.0963	-2.13806	4.57959	2.27789e-08	6.07174e-08
orf19.992	-1.09676	-2.13874	7.0779	3.22776e-13	1.21823e-12	LKH1
orf19.1343	-1.09728	-2.13952	5.67454	3.23878e-10	9.95752e-10	MED16
orf19.341	-1.09789	-2.14041	3.8535	1.35818e-08	3.67599e-08
orf19.1087	-1.0983	-2.14102	4.02338	3.10471e-07	7.46377e-07
orf19.387	-1.09843	-2.14122	6.23908	8.23726e-12	2.85336e-11	GCR3
orf19.6171	-1.09849	-2.1413	6.46888	7.62804e-12	2.6468e-11	NUP159
orf19.7544	-1.09884	-2.14182	7.75045	9.96985e-12	3.42746e-11	TLO1
orf19.2746	-1.10177	-2.14618	8.59929	0.00729048	0.0108441	EMP70
orf19.3482	-1.10357	-2.14886	6.06978	1.92405e-10	5.98119e-10
orf19.2306	-1.10414	-2.14971	5.33032	4.48666e-09	1.26614e-08
orf19.6038	-1.10449	-2.15023	4.23222	1.1904e-09	3.51746e-09	UGA32
orf19.2887	-1.10465	-2.15046	5.94291	2.02039e-11	6.75146e-11
orf19.3647	-1.10498	-2.15095	5.52534	4.23206e-11	1.37828e-10	SEC8
orf19.3818	-1.10533	-2.15148	3.92459	2.00086e-08	5.36118e-08	GOA1
orf19.1135	-1.10611	-2.15265	5.16119	4.80306e-11	1.56093e-10	CAS1
orf19.2426	-1.10626	-2.15286	5.27957	1.52618e-09	4.46887e-09
orf19.5734	-1.10662	-2.15341	5.19927	2.49639e-11	8.2702e-11	POP2
orf19.2525	-1.10822	-2.1558	8.42099	2.18634e-07	5.32688e-07	LYS12
orf19.6748	-1.10834	-2.15598	5.90411	4.21113e-08	1.09404e-07
orf19.2699	-1.1086	-2.15636	8.11189	8.32504e-13	3.05583e-12	ABP1
orf19.4893	-1.10912	-2.15713	6.85065	1.53947e-10	4.82959e-10
orf19.1497	-1.11053	-2.15925	4.04722	3.75135e-08	9.79555e-08	ZCF6
orf19.2001	-1.11298	-2.16293	3.59165	6.936e-09	1.92555e-08
orf19.5040	-1.11567	-2.16696	5.22786	2.04159e-11	6.8149e-11
orf19.697	-1.11588	-2.16727	6.35853	9.97261e-12	3.42746e-11
orf19.3607	-1.11724	-2.16931	4.50578	3.46712e-08	9.07261e-08
orf19.6457	-1.12019	-2.17376	5.47355	7.47209e-11	2.39045e-10
orf19.5633	-1.12081	-2.17469	5.71964	3.91982e-09	1.11179e-08
orf19.5851	-1.12121	-2.1753	4.56681	6.02539e-09	1.67805e-08	STE13
orf19.787.1	-1.12138	-2.17554	8.43082	8.12419e-08	2.05425e-07
orf19.7556	-1.12151	-2.17575	3.78186	3.4456e-08	9.02397e-08
orf19.3207	-1.12201	-2.17649	4.7115	4.58968e-09	1.29403e-08	CCN1
orf19.5628	-1.12281	-2.1777	4.16715	5.17916e-09	1.4529e-08
orf19.5770	-1.12345	-2.17867	4.61054	1.71423e-08	4.6032e-08	OPT8
orf19.7409	-1.12414	-2.17972	6.51728	1.48001e-07	3.6537e-07	ERV25
orf19.6005	-1.12604	-2.18259	6.2002	2.40542e-13	9.18568e-13	HGT5
orf19.696	-1.12661	-2.18346	1.00923	0.00201188	0.00323837	STE2
orf19.6001	-1.12988	-2.1884	0.451622	0.0152677	0.021813	SAP3
orf19.842	-1.13072	-2.18968	8.95297	1.69635e-10	5.29475e-10	ASR3
orf19.5416	-1.13345	-2.19383	6.53888	3.04368e-12	1.08048e-11	ESA1
orf19.4985	-1.1349	-2.19603	4.42988	9.6768e-11	3.07816e-10	GUP1
orf19.330.1	-1.13513	-2.19639	4.41875	3.80219e-08	9.92409e-08	RUB1
orf19.2257	-1.13655	-2.19855	5.95988	8.47248e-12	2.92989e-11
orf19.1589.1	-1.13779	-2.20043	6.38684	1.68093e-06	3.77412e-06
orf19.5693	-1.13813	-2.20096	6.35332	4.63609e-12	1.62792e-11
orf19.4780	-1.13863	-2.20172	6.96524	1.52203e-11	5.14478e-11
orf19.610	-1.13885	-2.20206	8.06442	6.42216e-06	1.36521e-05	EFG1
orf19.575	-1.14084	-2.2051	7.51308	1.98161e-10	6.15701e-10	HYR3
orf19.2037	-1.14164	-2.20632	5.00971	7.41559e-10	2.23084e-09
orf19.5379	-1.14324	-2.20876	7.35304	1.42774e-09	4.20262e-09	ERG4
orf19.366	-1.14339	-2.209	5.74709	1.64998e-10	5.16311e-10
orf19.864	-1.14359	-2.2093	6.55235	1.10322e-12	4.01698e-12
orf19.4439.1	-1.14402	-2.20996	2.84273	5.68753e-07	1.33294e-06
orf19.4839	-1.14469	-2.21099	5.26918	2.3901e-11	7.92662e-11
orf19.7453	-1.1483	-2.21652	3.17662	7.96788e-08	2.01805e-07
orf19.6552	-1.1495	-2.21838	6.58629	3.56203e-09	1.01311e-08
orf19.6377	-1.14956	-2.21847	4.79768	2.24533e-11	7.45454e-11
orf19.1485	-1.15073	-2.22027	4.17102	1.21723e-09	3.59499e-09
orf19.6850	-1.15107	-2.22078	5.33637	4.81521e-11	1.56405e-10
orf19.6105	-1.15179	-2.22189	7.02683	5.52581e-13	2.05035e-12	MVD
orf19.2620	-1.1547	-2.22638	3.50499	2.11059e-06	4.70108e-06
orf19.586	-1.15505	-2.22693	5.34564	5.28061e-11	1.70711e-10	ERV46
orf19.490	-1.15544	-2.22752	6.22133	8.2554e-12	2.85803e-11	NAT5
orf19.2892	-1.15559	-2.22775	6.16894	7.32617e-09	2.02838e-08
orf19.3626	-1.15619	-2.22868	1.77578	3.00609e-05	5.96246e-05
orf19.686	-1.15634	-2.22891	5.56907	1.10349e-12	4.01698e-12
orf19.6344	-1.15666	-2.2294	6.47429	8.08104e-05	0.000152827	RBK1
orf19.4284	-1.15702	-2.22996	3.66634	1.02223e-09	3.03805e-09	BUR2
orf19.7365	-1.15775	-2.23109	5.49538	1.0512e-12	3.83341e-12
orf19.5506	-1.15836	-2.23203	4.34686	9.12369e-11	2.90974e-10	PLC1
orf19.2076	-1.15876	-2.23266	5.03669	1.1145e-11	3.81761e-11
orf19.7588	-1.15893	-2.23291	1.5531	6.68631e-05	0.000127746
orf19.2051	-1.15935	-2.23357	4.70803	2.80616e-11	9.27645e-11
orf19.7445	-1.16109	-2.23627	7.34686	1.6135e-09	4.70661e-09
orf19.5003	-1.16182	-2.23739	5.74354	3.56891e-13	1.34369e-12
orf19.5034	-1.16276	-2.23885	6.44389	8.94536e-11	2.85435e-10	YBP1
orf19.6293	-1.16291	-2.23908	5.51637	5.80031e-09	1.6205e-08	EMP24
orf19.6177	-1.16588	-2.2437	4.10579	5.00289e-08	1.28939e-07
orf19.481	-1.16615	-2.24412	5.79053	2.43434e-09	6.99488e-09	GCD1
orf19.750	-1.16802	-2.24703	1.99995	4.1589e-06	8.99316e-06
orf19.4118	-1.16812	-2.24719	5.33072	1.72813e-09	5.02908e-09	CNT
orf19.4295	-1.16964	-2.24956	5.36662	4.28002e-13	1.60065e-12
orf19.3743	-1.17132	-2.25218	4.27465	1.22567e-10	3.87278e-10
orf19.7214	-1.17222	-2.25358	7.58936	1.12668e-13	4.40365e-13
orf19.4642	-1.17222	-2.25358	4.60425	2.49438e-11	8.26801e-11
orf19.1590	-1.17428	-2.25681	3.48656	1.32706e-09	3.91562e-09
orf19.4221	-1.17525	-2.25832	5.38821	3.83345e-12	1.34994e-11	ORC4
orf19.3203	-1.17529	-2.25839	4.18149	1.23889e-10	3.91054e-10	RCY1
orf19.4258	-1.1756	-2.25887	7.65841	0.00105423	0.00175715
orf19.680	-1.17674	-2.26066	6.15651	2.64856e-13	1.00704e-12	TIM50
orf19.3839	-1.17699	-2.26104	4.12685	8.25954e-10	2.47384e-09	SAP10
orf19.2474	-1.17813	-2.26284	6.92848	2.24336e-11	7.45202e-11	PRC3
orf19.1254	-1.17854	-2.26347	7.88564	7.59609e-12	2.6372e-11	SEC23
orf19.1950	-1.17972	-2.26532	4.42022	9.72931e-10	2.89713e-09
orf19.4677	-1.18051	-2.26657	3.5139	1.4988e-09	4.39285e-09
orf19.437	-1.18097	-2.2673	8.07742	9.13002e-13	3.33935e-12	GRS1
orf19.5117	-1.18098	-2.2673	12.2121	8.34421e-13	3.06104e-12	OLE1
orf19.7611	-1.18162	-2.26832	8.66748	2.17856e-11	7.24458e-11	TRX1
orf19.353	-1.18333	-2.271	3.38439	2.28473e-08	6.08733e-08	ULP1
orf19.2425	-1.1854	-2.27426	6.3526	5.14645e-12	1.80096e-11	HGT18
orf19.3783	-1.18585	-2.27497	2.96908	1.50719e-06	3.40016e-06
orf19.4993	-1.18638	-2.2758	6.02662	1.13123e-12	4.11307e-12	SEC18
orf19.1698	-1.18661	-2.27617	5.29134	6.99413e-11	2.24104e-10
orf19.4684.2	-1.18829	-2.27882	6.99539	9.40745e-12	3.2441e-11	RPL40B
orf19.5197	-1.18876	-2.27957	8.93149	8.43807e-15	3.52178e-14	APE2
orf19.7483	-1.18915	-2.28019	7.79422	6.49907e-13	2.40423e-12	CRM1
orf19.5750	-1.18921	-2.28028	8.7306	8.49228e-14	3.34044e-13	SHM2
orf19.4521	-1.19228	-2.28513	5.8402	3.53348e-13	1.33117e-12
orf19.7058	-1.19247	-2.28543	5.60718	2.6584e-12	9.46989e-12
orf19.6722	-1.19335	-2.28683	4.80018	1.48583e-10	4.67084e-10
orf19.5658	-1.19338	-2.28688	5.55775	1.146e-11	3.92112e-11	MNN10
orf19.4712	-1.19384	-2.28761	3.5875	1.318e-06	2.99644e-06	FGR6-3
orf19.7448	-1.1946	-2.28881	7.75287	9.11117e-14	3.57702e-13	LYS9
orf19.321	-1.19588	-2.29085	4.46769	2.2334e-11	7.42294e-11
orf19.4193.1	-1.19631	-2.29152	7.97006	2.1852e-12	7.82045e-12	RPS13
orf19.5689	-1.19661	-2.29201	7.06036	8.97166e-13	3.28338e-12
orf19.342	-1.19661	-2.29201	3.77138	2.34957e-09	6.75762e-09	BMT7
orf19.7185	-1.19725	-2.29302	6.38427	2.1685e-14	8.79989e-14
orf19.6420	-1.19772	-2.29377	5.64716	2.88921e-10	8.91394e-10	PGA13
orf19.1093	-1.19797	-2.29417	6.65549	3.34626e-09	9.52624e-09	FLO8
orf19.7067	-1.19837	-2.2948	6.52677	1.45052e-12	5.23378e-12
orf19.6846	-1.19935	-2.29636	6.30111	4.58319e-14	1.83447e-13	PHO85
orf19.1573	-1.20052	-2.29823	6.00751	3.22624e-12	1.14227e-11
orf19.2677	-1.20093	-2.29888	5.81998	3.60323e-11	1.18161e-10
orf19.1664	-1.20267	-2.30165	5.66824	3.41769e-11	1.12376e-10
orf19.4818	-1.20509	-2.30551	4.72009	1.45604e-08	3.93393e-08
orf19.3755	-1.20514	-2.3056	6.64687	8.29502e-10	2.48326e-09
orf19.1907	-1.21027	-2.3138	6.59901	1.81359e-13	6.97763e-13	EMC9
orf19.3282	-1.21055	-2.31425	4.34958	2.81386e-11	9.29693e-11	BMT3
orf19.2272	-1.21071	-2.31451	5.20984	4.85703e-12	1.70259e-11	AFT2
orf19.2937	-1.21214	-2.31681	6.59213	1.10172e-08	3.00833e-08	PMM1
orf19.1659	-1.21239	-2.31721	4.01342	5.30454e-10	1.60835e-09	ALG8
orf19.1757	-1.2139	-2.31963	4.78448	2.14253e-09	6.18528e-09
orf19.2401	-1.21463	-2.32081	3.93346	1.37226e-09	4.04318e-09
orf19.3131	-1.21519	-2.32172	6.49314	2.42989e-14	9.8476e-14	OYE32
orf19.4939	-1.21654	-2.3239	6.08863	2.17506e-13	8.32668e-13	MON2
orf19.2484	-1.21696	-2.32456	7.0437	2.16172e-14	8.77816e-14
orf19.3663.1	-1.21826	-2.32666	5.85307	3.35053e-11	1.10286e-10
orf19.2298	-1.21933	-2.32838	6.88344	9.1784e-13	3.35505e-12	WBP1
orf19.4879.2	-1.22043	-2.33017	7.84512	3.62829e-12	1.27915e-11	NTF2
orf19.3784	-1.22052	-2.33031	3.59172	4.24897e-07	1.00848e-06
orf19.2297	-1.22206	-2.3328	4.91304	4.98261e-12	1.74562e-11	ARL3
orf19.2629	-1.22683	-2.34052	6.46102	4.6263e-14	1.85052e-13	USO1
orf19.7303	-1.22733	-2.34133	4.258	1.22795e-11	4.18523e-11
orf19.6021	-1.22791	-2.34228	5.83018	1.38464e-11	4.69588e-11	IHD2
orf19.1124	-1.22808	-2.34255	5.64732	1.07925e-08	2.94829e-08
orf19.6926	-1.22888	-2.34386	7.24909	5.1779e-14	2.06579e-13	CSC25
orf19.6827	-1.2289	-2.34388	2.71799	5.44788e-07	1.2797e-06	SLU7
orf19.7487	-1.23133	-2.34784	7.66093	2.04228e-14	8.2986e-14
orf19.3557	-1.23248	-2.3497	3.27468	2.44468e-08	6.49662e-08	GPI19
orf19.260	-1.2337	-2.35169	6.62869	2.08255e-12	7.46175e-12	SLD1
orf19.6213	-1.23408	-2.35231	6.21002	2.95285e-14	1.19277e-13	SUI2
orf19.3265.1	-1.23422	-2.35255	3.63986	2.53915e-08	6.73602e-08
orf19.3688	-1.23441	-2.35285	3.46489	9.27978e-10	2.76998e-09
orf19.403	-1.23463	-2.35322	4.19286	7.13019e-07	1.65466e-06	PCL2
orf19.7025	-1.23565	-2.35487	6.42266	1.09386e-15	4.76588e-15	MCM1
orf19.6036	-1.23755	-2.35798	4.48254	7.93086e-12	2.75032e-11	RIC1
orf19.7391	-1.23845	-2.35944	6.22899	1.20985e-14	5.00539e-14	OCH1
orf19.3405	-1.23856	-2.35964	4.73989	2.02472e-12	7.2588e-12	ZCF18
orf19.144	-1.23865	-2.35978	5.18582	1.48654e-13	5.76256e-13	SNU114
orf19.704	-1.2394	-2.361	6.35534	2.03394e-14	8.27568e-14	SOL3
orf19.3541	-1.24069	-2.36311	5.94705	7.05046e-14	2.78811e-13	ERF1
orf19.1054	-1.24155	-2.36453	6.55326	8.57145e-12	2.96245e-11
orf19.1911	-1.24157	-2.36455	8.46341	7.45834e-11	2.38729e-10	PGA52
orf19.3469	-1.24213	-2.36548	5.42935	1.17626e-12	4.26922e-12
orf19.3964	-1.24304	-2.36697	4.96806	1.41503e-11	4.79364e-11	ASH2
orf19.2485	-1.24337	-2.36751	6.91085	1.68573e-16	7.67625e-16
orf19.5852	-1.24346	-2.36766	5.15156	4.42052e-13	1.65018e-12
orf19.3409	-1.24595	-2.37174	6.21857	9.56031e-14	3.74857e-13	SEC12
orf19.6704	-1.24702	-2.37351	2.0177	3.86237e-06	8.36961e-06
orf19.130	-1.25018	-2.37871	5.40163	3.64202e-13	1.37038e-12	VPS15
orf19.658	-1.25095	-2.37998	4.34967	4.61411e-08	1.19269e-07	GIN1
orf19.3810	-1.25223	-2.3821	5.81191	5.24864e-07	1.23478e-06
orf19.200	-1.25437	-2.38563	5.24059	2.13291e-11	7.1043e-11
orf19.446	-1.25689	-2.3898	5.41746	2.7313e-13	1.03722e-12
orf19.5771	-1.25774	-2.3912	6.0701	5.02447e-15	2.12444e-14	PBP2
orf19.53	-1.2597	-2.39445	4.52058	2.16058e-09	6.23155e-09
orf19.2444	-1.26283	-2.39966	5.59396	5.74405e-15	2.42369e-14	CHS7
orf19.313	-1.26345	-2.4007	3.03489	9.05568e-08	2.28415e-07	DAL4
orf19.1598	-1.26494	-2.40318	4.17344	4.20884e-09	1.19047e-08	ERG24
orf19.6584	-1.2651	-2.40344	6.38787	2.16471e-11	7.20243e-11	PRT1
orf19.6994	-1.26587	-2.40472	8.28324	7.8958e-08	2.00144e-07	BAT22
orf19.6255	-1.26727	-2.40706	4.1036	1.68326e-10	5.25657e-10
orf19.6265	-1.26746	-2.40737	7.27073	6.55708e-12	2.28421e-11	RPS22A
orf19.7236	-1.26834	-2.40884	5.59443	2.14681e-13	8.22365e-13	TIF35
orf19.5046	-1.26864	-2.40935	3.14177	1.91085e-07	4.66861e-07	RAM1
orf19.4713	-1.269	-2.40995	5.29341	2.63965e-14	1.06836e-13
orf19.2113	-1.27119	-2.41361	6.64089	2.53408e-15	1.08714e-14
orf19.6195	-1.27144	-2.41403	5.21702	1.52402e-14	6.26302e-14
orf19.3177	-1.27184	-2.4147	4.94146	7.4831e-12	2.59944e-11
orf19.2925	-1.27194	-2.41486	2.29689	3.02998e-07	7.28997e-07
orf19.1085	-1.27299	-2.41662	6.62703	5.04031e-16	2.23401e-15
orf19.3003	-1.27369	-2.41779	8.70512	1.49692e-15	6.47156e-15
orf19.3453	-1.27474	-2.41955	5.00492	3.2871e-12	1.16287e-11
orf19.3536	-1.27487	-2.41977	3.67531	2.66599e-09	7.64624e-09
orf19.1444	-1.27734	-2.42391	6.08969	4.95978e-13	1.84701e-12
orf19.5924	-1.27818	-2.42533	5.53812	2.21446e-13	8.47222e-13	ZCF31
orf19.5627	-1.28033	-2.42894	6.21952	4.01229e-14	1.6112e-13
orf19.4969	-1.28055	-2.42932	7.1171	1.02921e-14	4.28107e-14	KEM1
orf19.7238	-1.28159	-2.43106	6.84692	1.92747e-09	5.58539e-09	NPL3
orf19.5155	-1.28164	-2.43116	4.94063	9.78199e-10	2.91141e-09	CHS6
orf19.1606	-1.28207	-2.43188	2.20825	9.00883e-07	2.07886e-06
orf19.4612	-1.28332	-2.43398	3.16979	3.93169e-05	7.70311e-05
orf19.2638.1	-1.28442	-2.43585	3.61031	4.36429e-07	1.03545e-06
orf19.4069	-1.28497	-2.43676	0.120803	0.000707881	0.00120534
orf19.7125	-1.28548	-2.43763	5.30501	8.26086e-07	1.91056e-06
orf19.4621	-1.28694	-2.44009	4.35041	8.26112e-13	3.03417e-12
orf19.6703	-1.28773	-2.44143	5.35659	3.7e-13	1.38965e-12
orf19.1634	-1.28821	-2.44225	5.34489	2.90614e-14	1.17468e-13
orf19.2605	-1.28871	-2.44309	6.78579	2.33387e-16	1.05341e-15	PRK1
orf19.5081	-1.28878	-2.44322	6.93802	1.00167e-10	3.183e-10	FUN12
orf19.4048	-1.28921	-2.44395	7.65896	1.51957e-16	6.96081e-16	DES1
orf19.477	-1.28977	-2.44488	4.73723	1.84167e-13	7.07237e-13
orf19.2863.1	-1.29018	-2.44558	4.06273	1.88647e-10	5.86731e-10	ERV1
orf19.3139	-1.29173	-2.44822	4.8349	2.47331e-09	7.10024e-09
orf19.7625	-1.29292	-2.45023	5.66148	4.45222e-15	1.88637e-14	PGA1
orf19.1203.1	-1.29305	-2.45045	5.41327	9.02649e-09	2.48683e-08
orf19.6760	-1.29385	-2.45182	6.08764	2.93398e-15	1.25608e-14	MDS3
orf19.2711.1	-1.29603	-2.45552	4.26321	2.09746e-11	6.9938e-11	MED20
orf19.7478	-1.29642	-2.45618	5.43284	4.46245e-13	1.66483e-12
orf19.7506	-1.29656	-2.45643	3.79319	2.87902e-11	9.49689e-11
orf19.7396	-1.29754	-2.45809	4.06078	1.24319e-12	4.50153e-12
orf19.1610	-1.29862	-2.45994	3.48013	5.60339e-07	1.31372e-06
orf19.3193	-1.29957	-2.46155	5.76877	9.58928e-15	3.99683e-14	FCR3
orf19.6736	-1.2997	-2.46177	4.7296	1.18277e-12	4.29032e-12
orf19.5225	-1.30044	-2.46305	5.32432	1.19049e-14	4.93192e-14
orf19.316	-1.30106	-2.4641	6.82945	1.35127e-15	5.85834e-15	SEC13
orf19.6951	-1.30235	-2.4663	7.33233	2.34219e-17	1.12748e-16
orf19.81	-1.30411	-2.46931	4.89452	0.000546465	0.000943016
orf19.3812	-1.30479	-2.47048	6.28137	1.18712e-15	5.16126e-15	SSZ1
orf19.2475	-1.30686	-2.47402	2.64673	1.52481e-05	3.11234e-05	PGA26
orf19.4275	-1.3093	-2.47822	5.21251	1.60519e-14	6.57464e-14	RAD9
orf19.5647	-1.30998	-2.47938	7.5247	6.58288e-17	3.08908e-16	SUB2
orf19.1734	-1.31118	-2.48144	6.01121	1.56241e-13	6.03765e-13
orf19.539	-1.31183	-2.48257	6.56768	3.53342e-14	1.42169e-13	LAP3
orf19.1661	-1.31429	-2.4868	6.4293	6.95149e-15	2.92115e-14	DBP5
orf19.6539	-1.31604	-2.48983	6.23378	4.60484e-17	2.18083e-16
orf19.7610	-1.31685	-2.49122	7.40441	7.92329e-13	2.91183e-12	PTP3
orf19.2841	-1.31937	-2.49556	10.1002	1.03252e-16	4.77959e-16	PGM2
orf19.1516	-1.31963	-2.49602	5.57429	8.25209e-15	3.44884e-14
orf19.1036	-1.32094	-2.49828	6.49137	3.20962e-15	1.37027e-14	MNS1
orf19.290	-1.32179	-2.49976	5.39036	1.03107e-13	4.03252e-13	KRE5
orf19.5052	-1.32453	-2.50451	2.85029	5.12661e-10	1.55671e-09
orf19.1766	-1.32453	-2.50452	2.98247	1.17857e-09	3.48417e-09
orf19.3198	-1.32583	-2.50677	7.9017	4.13469e-18	2.09355e-17	OBPA
orf19.4747	-1.32613	-2.50729	5.30935	4.45778e-14	1.78776e-13	HEM14
orf19.5455	-1.32694	-2.50871	7.18234	1.21432e-14	5.0205e-14
orf19.6534	-1.32814	-2.5108	-0.621286	0.00785651	0.0116269
orf19.3041	-1.3286	-2.51158	6.91492	4.01108e-15	1.70298e-14
orf19.5736	-1.32979	-2.51366	5.40951	3.8926e-13	1.45842e-12	ALS5
orf19.1961	-1.33109	-2.51593	5.70897	5.35291e-13	1.98739e-12
orf19.6060	-1.33166	-2.51691	5.48187	2.68098e-09	7.68566e-09	GCN20
orf19.3601	-1.33279	-2.51889	4.36516	2.51757e-13	9.59014e-13
orf19.3803	-1.33302	-2.51929	3.98816	1.3733e-07	3.41079e-07	MNN22
orf19.3795	-1.33412	-2.52121	2.80036	5.16672e-08	1.3305e-07	AGP3
orf19.5654	-1.33926	-2.53021	6.58797	4.57863e-18	2.31452e-17	STE24
orf19.5268	-1.34014	-2.53176	3.33798	9.21373e-11	2.93694e-10	MED10
orf19.2178.1	-1.34018	-2.53183	4.40206	1.09407e-10	3.46946e-10
orf19.340	-1.34046	-2.53232	4.0757	8.43002e-12	2.91684e-11
orf19.3658	-1.34299	-2.53677	4.39773	5.97634e-14	2.37817e-13
orf19.489	-1.34397	-2.53848	6.02648	6.22495e-14	2.47389e-13	DAP1
orf19.1092	-1.34456	-2.53953	4.49808	1.50317e-13	5.82336e-13
orf19.3438	-1.34473	-2.53982	4.90993	2.57875e-10	7.9721e-10
orf19.6891	-1.34543	-2.54106	7.05187	9.19517e-17	4.27256e-16	RFC1
orf19.4606	-1.34629	-2.54258	5.66267	7.50027e-16	3.29583e-15	ERG8
orf19.4315	-1.34674	-2.54336	4.75781	1.24316e-14	5.12938e-14
orf19.6024	-1.35465	-2.55736	3.37504	4.22648e-11	1.37719e-10
orf19.5986	-1.35651	-2.56065	2.27683	4.61328e-08	1.19269e-07	THI4
orf19.3371	-1.35735	-2.56214	6.02976	2.39977e-17	1.15429e-16	JAB1
orf19.4054	-1.35856	-2.56429	6.47718	1.73606e-15	7.48966e-15	CTA24
orf19.5209	-1.36015	-2.56712	5.02196	6.77135e-16	2.97978e-15
orf19.2407	-1.36023	-2.56726	7.55747	7.26794e-19	3.81505e-18	DPS1-1
orf19.4909.1	-1.36303	-2.57225	8.36308	6.00009e-16	2.64986e-15	RPL42
orf19.5665	-1.3638	-2.57361	4.51049	4.46527e-14	1.7896e-13
orf19.6832	-1.36422	-2.57437	6.27166	9.4481e-19	4.93838e-18
orf19.4511	-1.36475	-2.57532	4.96798	5.33629e-12	1.86528e-11
orf19.251	-1.36488	-2.57555	10.8417	8.29041e-18	4.13311e-17	GLX3
orf19.2322.3	-1.36564	-2.57691	6.19201	5.55013e-14	2.21142e-13	ERP5
orf19.5112	-1.36629	-2.57807	9.53556	3.21465e-16	1.43725e-15	TKL1
orf19.2310.1	-1.36652	-2.57848	7.452	1.58309e-14	6.49712e-14	RPL29
orf19.3392	-1.3691	-2.5831	4.17532	1.14011e-12	4.14292e-12	DOG1
orf19.1953	-1.37022	-2.5851	5.63534	1.39996e-16	6.4273e-16
orf19.5537	-1.37145	-2.5873	6.59076	1.41502e-13	5.4992e-13	WSC2
orf19.2346	-1.37224	-2.58872	5.67935	5.20958e-15	2.20119e-14
orf19.2639.1	-1.3729	-2.58991	4.05097	3.18902e-13	1.20509e-12
orf19.1208	-1.37487	-2.59344	3.59151	5.94956e-10	1.79861e-09
orf19.7108	-1.37509	-2.59385	7.689	2.78374e-18	1.41885e-17
orf19.2202	-1.37921	-2.60126	2.27823	1.57501e-07	3.87889e-07
orf19.1676	-1.38117	-2.6048	3.76768	1.57782e-12	5.6831e-12
orf19.3788.1	-1.38129	-2.60502	7.55475	4.73316e-17	2.23644e-16	RPL30
orf19.5579	-1.38142	-2.60524	3.57661	3.60294e-11	1.18161e-10
orf19.2014	-1.3839	-2.60972	8.42961	1.08973e-16	5.03304e-16	BCY1
orf19.5465	-1.38723	-2.61575	3.35152	8.15846e-09	2.25374e-08
orf19.1963	-1.38831	-2.61772	5.96824	7.42085e-14	2.93212e-13	GDS1
orf19.3999	-1.3887	-2.61843	4.12057	1.83375e-13	7.04636e-13
orf19.6541	-1.39083	-2.6223	8.81577	1.48443e-16	6.80495e-16	RPL5
orf19.7048.1	-1.39269	-2.62568	6.90097	1.24064e-13	4.83678e-13	RPS28B
orf19.5623	-1.39903	-2.63724	4.60709	6.75192e-12	2.34942e-11	ARP4
orf19.4732	-1.3993	-2.63773	8.06727	9.79577e-18	4.85605e-17	SEC24
orf19.2372	-1.39958	-2.63824	7.65786	1.57549e-11	5.31408e-11
orf19.3496	-1.40044	-2.63983	8.66293	2.83569e-19	1.51434e-18	CHC1
orf19.2419	-1.40061	-2.64013	6.02655	2.11997e-17	1.0213e-16
orf19.3087.1	-1.40075	-2.64039	1.59405	8.35379e-07	1.93132e-06
orf19.4798	-1.40086	-2.64058	6.85002	4.82504e-17	2.2781e-16
orf19.2820	-1.40567	-2.6494	5.85768	9.39172e-17	4.35917e-16
orf19.7393	-1.40798	-2.65365	5.98845	7.09421e-13	2.61809e-12
orf19.1409.1	-1.41063	-2.65854	7.06711	1.1369e-13	4.43793e-13
orf19.6327	-1.41098	-2.65917	6.95792	3.81542e-17	1.80836e-16	HET1
orf19.1011	-1.41157	-2.66027	6.20984	8.81401e-17	4.09855e-16	MNN21
orf19.4837.1	-1.41186	-2.66081	2.64955	9.56012e-10	2.85089e-09
orf19.2551	-1.41415	-2.66503	10.4974	1.21271e-19	6.59647e-19	MET6
orf19.5110	-1.41486	-2.66635	6.01481	3.09883e-12	1.09874e-11	OPY2
orf19.1535	-1.41499	-2.66658	3.40241	4.85303e-11	1.57551e-10
orf19.7397	-1.41537	-2.66728	5.32044	5.12417e-17	2.41377e-16
orf19.1881	-1.41552	-2.66756	6.55272	1.02376e-19	5.58844e-19	LPT1
orf19.4581	-1.41688	-2.67008	3.54781	2.03933e-08	5.45714e-08
orf19.4826	-1.41769	-2.67157	8.77914	5.63696e-15	2.38013e-14	IDH1
orf19.5073	-1.41786	-2.67188	6.85369	8.59571e-12	2.96916e-11	DPM1
orf19.904	-1.41845	-2.67299	5.48012	5.80714e-16	2.56833e-15
orf19.3666	-1.42037	-2.67654	3.33653	1.73844e-11	5.84419e-11
orf19.7076	-1.42267	-2.68081	7.41825	8.6064e-21	4.97618e-20	GBP2
orf19.6880	-1.42297	-2.68136	4.66441	3.28486e-16	1.46757e-15	COG4
orf19.4635	-1.42319	-2.68178	5.9951	1.12985e-14	4.68703e-14	NIP1
orf19.6868	-1.42728	-2.6894	4.81688	6.2435e-15	2.62723e-14
orf19.1723	-1.42803	-2.69079	3.81512	2.22671e-13	8.50852e-13
orf19.754	-1.42831	-2.69131	7.22525	2.34824e-16	1.05912e-15	YBN5
orf19.667.1	-1.42847	-2.6916	8.18682	1.24015e-14	5.12041e-14	RPL37B
orf19.396	-1.42926	-2.69308	4.16108	1.82495e-14	7.445e-14	EAF6
orf19.4184	-1.43104	-2.6964	5.98927	5.10792e-18	2.56941e-17
orf19.6709	-1.43202	-2.69825	4.68955	2.86066e-17	1.36425e-16
orf19.7047	-1.4348	-2.70345	5.76104	2.03453e-17	9.83175e-17	RTF1
orf19.4903	-1.43575	-2.70522	4.23646	3.44066e-14	1.38618e-13
orf19.2335	-1.43812	-2.70968	6.2815	3.31017e-19	1.76313e-18
orf19.1048	-1.43891	-2.71116	6.48406	7.91871e-09	2.18948e-08	IFD6
orf19.6404	-1.43974	-2.71272	5.7666	8.47677e-19	4.43444e-18	GSH2
orf19.5620	-1.43986	-2.71295	8.10339	1.49767e-11	5.06801e-11
orf19.382	-1.44159	-2.7162	11.8826	2.96361e-22	1.85474e-21	TEF2
orf19.7149	-1.44344	-2.71969	8.76431	6.421e-05	0.00012283
orf19.1067	-1.44588	-2.72429	7.04493	3.35543e-16	1.49801e-15	GPM2
orf19.3268	-1.44925	-2.73067	8.72658	4.90562e-14	1.96097e-13	TMA19
orf19.7512	-1.45148	-2.73489	5.67251	5.45312e-17	2.56676e-16
orf19.3504	-1.45192	-2.73572	8.13533	1.77922e-18	9.15965e-18	RPL23A
orf19.6658	-1.45333	-2.73839	6.25138	1.03203e-20	5.93924e-20
orf19.3431	-1.45333	-2.73839	3.99584	1.65945e-12	5.96667e-12
orf19.388	-1.45556	-2.74263	6.84327	3.17119e-20	1.76713e-19	CAF16
orf19.5051	-1.46098	-2.75295	4.14033	9.61906e-14	3.7692e-13
orf19.4262	-1.46104	-2.75307	5.93731	7.75886e-16	3.40703e-15
orf19.6882.1	-1.46312	-2.75704	7.93735	2.45731e-20	1.38058e-19
orf19.3571	-1.46379	-2.75831	1.43787	1.91185e-06	4.27233e-06
orf19.4384	-1.46631	-2.76315	4.61165	1.40894e-05	2.88543e-05	HXT5
orf19.4135	-1.46661	-2.76373	6.92016	2.81345e-20	1.57779e-19	PRC2
orf19.3838	-1.46844	-2.76722	8.42618	1.09345e-20	6.28094e-20	EFB1
orf19.3332	-1.46977	-2.76978	6.56234	3.66567e-20	2.03347e-19
orf19.4669	-1.47011	-2.77042	2.94801	1.13687e-11	3.89204e-11	AAT22
orf19.1532	-1.47046	-2.7711	6.00655	0.00101373	0.00169331	SAM37
orf19.4533	-1.4721	-2.77425	4.89024	2.67906e-17	1.27963e-16
orf19.2179	-1.47233	-2.77469	4.653	9.91813e-18	4.91275e-17	SIT1
orf19.3467	-1.47436	-2.7786	7.17369	2.07878e-20	1.17435e-19	SEC27
orf19.3141	-1.47472	-2.7793	5.77447	7.05185e-14	2.78811e-13
orf19.2370	-1.47685	-2.7834	4.05793	7.39735e-15	3.10638e-14	DSL1
orf19.4664	-1.47876	-2.78709	7.49689	1.30308e-18	6.75934e-18	NAT4
orf19.4261	-1.47975	-2.789	5.58905	6.19558e-16	2.72836e-15	TIF5
orf19.1026	-1.48031	-2.79009	3.95974	1.23797e-13	4.82943e-13
orf19.1958	-1.4809	-2.79123	-0.49353	0.00298087	0.0046937
orf19.2002	-1.48231	-2.79395	6.14229	4.83084e-20	2.6726e-19
orf19.1116	-1.48352	-2.7963	4.30815	1.03634e-09	3.07701e-09
orf19.7531	-1.48403	-2.7973	7.3425	1.39655e-21	8.39842e-21
orf19.1435	-1.48851	-2.806	11.9967	4.24956e-22	2.64608e-21	TEF1
orf19.7265	-1.49023	-2.80934	5.67967	1.19094e-11	4.06812e-11
orf19.3572.3	-1.49122	-2.81128	7.72936	1.254e-19	6.80298e-19
orf19.7555	-1.49148	-2.81176	-0.333904	0.00220445	0.00352712
orf19.2926	-1.49243	-2.81362	4.84285	4.81285e-09	1.35385e-08
orf19.4491	-1.49439	-2.81745	6.88408	2.7323e-20	1.53368e-19	ERG20
orf19.4670	-1.49609	-2.82076	6.25382	8.01241e-16	3.51586e-15	CAS5
orf19.5931	-1.49644	-2.82146	2.5376	1.22308e-10	3.8666e-10	ARV1
orf19.4283	-1.4981	-2.8247	4.90677	7.19066e-17	3.35892e-16
orf19.6286.2	-1.49933	-2.82712	7.22391	1.59439e-14	6.53476e-14	RPS27
orf19.2768	-1.50064	-2.82967	9.63689	2.56384e-19	1.37154e-18	AMS1
orf19.4665	-1.50271	-2.83375	6.62446	1.84793e-21	1.10588e-20
orf19.4375.1	-1.50293	-2.83417	8.09187	4.68249e-23	3.09416e-22	RPS30
orf19.6349	-1.50337	-2.83504	5.73246	1.99771e-11	6.67928e-11	RVS162
orf19.2132	-1.50378	-2.83585	6.30358	3.12285e-19	1.6648e-18
orf19.3286	-1.50463	-2.83751	5.17322	3.37156e-17	1.60541e-16
orf19.5320	-1.50582	-2.83987	4.75726	4.19666e-16	1.8668e-15	NCE4
orf19.5300	-1.50598	-2.84017	5.81654	1.44732e-19	7.83796e-19
orf19.6059	-1.50673	-2.84165	8.18027	1.82126e-14	7.4349e-14	TTR1
orf19.3507	-1.50902	-2.84617	8.95136	2.6193e-17	1.25303e-16	MCR1
orf19.320	-1.51179	-2.85163	5.62694	1.77145e-18	9.12729e-18
orf19.1183	-1.51195	-2.85196	7.2085	1.73111e-20	9.84268e-20
orf19.7030	-1.5143	-2.8566	7.76084	1.25585e-22	8.05627e-22	SSR1
orf19.3037	-1.51477	-2.85753	7.36911	9.74127e-23	6.29499e-22
orf19.7344	-1.51603	-2.86004	4.91771	1.64906e-17	8.06439e-17
orf19.835	-1.51632	-2.86061	6.24113	1.37203e-15	5.94418e-15
orf19.953.1	-1.51888	-2.86569	8.17434	1.14031e-19	6.21365e-19	COF1
orf19.3590	-1.5195	-2.86692	9.13518	1.49523e-18	7.72995e-18	IPP1
orf19.6313	-1.52314	-2.87416	2.97361	6.21187e-12	2.16641e-11	MNT4
[truncated: 587 more rows]

## Sheet: cyr1 vs CYR1 at pH 4
	logFC	FC	logCPM	PValue	FDR
orf19.4653	10.3356	1292.2	6.13594	2.4924e-138	1.02222e-135
tP(UGG)2	10.2347	1204.87	2.4375	2.03257e-50	6.1296e-49				The results shown are the changes of the reconstituted strain vs the mutant at ph 4.
tL(AAG)1	10.1738	1155.06	2.34561	5.05014e-50	1.49368e-48				A positive fold change mean that the "wt" is up-regulated in comparison to the mutant.
tY(GUA)2	9.76734	871.489	2.04819	1.19424e-36	2.0872e-35				A negative fold change mean that the "wt" is down-regulated in comparison to the mutant.
orf19.4975	9.60482	778.645	11.0654	8.80181e-135	3.18522e-132	HYR1
orf19.693	9.6025	777.394	3.86078	2.15682e-103	3.68577e-101
tL(CAA)1	9.57022	760.191	1.85875	1.76686e-36	3.07054e-35
orf19.4773	9.52995	739.267	9.79262	4.19481e-253	2.58064e-249	AOX2
orf19.5148	9.50239	725.276	5.98907	1.1631e-176	1.43108e-173	CYR1
tL(CAA)2	9.44126	695.186	1.71791	9.26711e-31	1.28404e-29
orf19.3931.2	9.22256	597.403	2.37879	5.84049e-31	8.16606e-30
tW(CCA)2	9.20988	592.175	1.46634	3.36247e-30	4.53639e-29
tP(AGG)1	8.84867	461.015	1.16195	1.18964e-24	1.19978e-23
orf19.4652	8.83678	457.232	2.28058	5.25702e-78	3.85014e-76
tY(GUA)1	8.56911	379.804	0.707143	3.83215e-21	3.16448e-20
tL(CAA)3	8.15183	284.41	0.581255	2.64068e-17	1.71185e-16
tP(UGG)3	7.90892	240.338	0.210989	8.44841e-15	4.56318e-14
orf19.6142	7.90588	239.832	0.455146	5.44635e-15	2.97831e-14
tC(GCA)2	7.90416	239.546	-0.0836692	8.19037e-15	4.4394e-14
tL(CAA)6	7.87618	234.946	2.66064	6.16909e-51	1.88817e-49
tR(ACG)1	7.80198	223.167	-0.211406	6.16368e-14	3.11066e-13
orf19.2804	7.63538	198.828	-0.685203	2.09721e-12	9.15036e-12
orf19.4310	7.6324	198.418	-0.194053	4.40973e-12	1.88132e-11
orf19.5308	7.47244	177.595	4.81082	9.52027e-90	9.44657e-88
orf19.4654	7.46896	177.167	5.50215	2.56317e-147	1.21297e-144
tN(GUU)2	7.40096	169.01	-0.0538811	3.61998e-10	1.29027e-09
orf19.3117	7.38997	167.726	-0.830259	2.67794e-10	9.69101e-10	CSA2
orf19.5874	7.3608	164.37	0.34749	2.16833e-10	7.91667e-10
orf19.4873	7.34144	162.179	8.04449	1.66248e-187	2.55689e-184
orf19.4936.1	7.34064	162.088	9.54448	4.70642e-29	5.92105e-28
orf19.7280	7.30741	158.398	1.33667	9.98774e-40	2.0212e-38
orf19.1370	7.20309	147.348	2.76598	1.64279e-24	1.65138e-23
tY(GUA)3	7.17648	144.656	-0.291358	4.83739e-09	1.56712e-08
orf19.2247	7.17362	144.369	3.39175	6.88293e-79	5.10166e-77
tF(GAA)5	7.10281	137.454	-0.591055	7.28575e-09	2.32841e-08
orf19.1321	7.08376	135.652	11.6811	1.0073e-42	2.34732e-41	HWP1
orf19.271	7.05679	133.139	1.2782	1.55673e-33	2.41844e-32	ADH4
orf19.2959	7.03187	130.859	2.18575	1.04156e-32	1.57825e-31
orf19.4921.1	6.96176	124.652	6.70039	2.89068e-167	2.54049e-164
tF(GAA)2	6.91306	120.514	-0.556383	1.30658e-07	3.69057e-07
orf19.855	6.87096	117.048	-0.743287	1.31356e-07	3.70688e-07
orf19.7566	6.85941	116.115	9.33755	2.64924e-129	7.40824e-127
orf19.1822	6.8548	115.745	6.7494	6.22708e-101	9.82282e-99	UME6
tL(UAA)5	6.74242	107.071	-1.02002	8.11513e-07	2.09942e-06
tP(UGG)1	6.73907	106.823	-0.660257	6.77906e-07	1.7694e-06
tP(UGG)4	6.73737	106.696	-0.331669	7.12383e-07	1.8531e-06
orf19.7071	6.73647	106.63	-1.10482	7.28121e-07	1.89244e-06	FGR2
orf19.3374	6.68875	103.161	11.9893	6.50166e-09	2.0865e-08	ECE1
orf19.3931	6.68067	102.584	9.84317	8.09881e-70	4.83727e-68	SFC1
orf19.3760	6.63765	99.5709	-0.688719	3.29013e-07	8.88537e-07	DLH1
tH(GUG)3	6.51894	91.7058	2.35086	1.00024e-40	2.10016e-39
tS(CAG)1	6.48544	89.6009	-0.975197	6.2102e-07	1.62783e-06
snR52	6.34694	81.3988	4.35102	1.0104e-91	1.09053e-89
orf19.4393	6.32561	80.2044	12.2136	1.86612e-49	5.41526e-48	CIT1
orf19.2625	6.31496	79.6146	-1.11736	3.93502e-06	9.45634e-06
tQ(UUG)1	6.25146	76.1862	-0.932932	7.40544e-06	1.72962e-05
tI(UAU)1	6.24911	76.0626	-0.836343	7.50288e-06	1.75105e-05
orf19.644	6.23786	75.4716	1.33045	1.06297e-20	8.48171e-20	HGT9
orf19.1327	6.237	75.4263	8.20622	2.83444e-191	8.71875e-188	RBT1
orf19.6390	6.18271	72.6411	-0.296661	1.31283e-05	2.95735e-05
tL(UAA)3	6.18131	72.5704	-1.07377	1.3603e-05	3.052e-05
orf19.1363	6.17924	72.4662	8.06141	5.18743e-49	1.48433e-47
orf19.6844	6.1632	71.6654	11.4792	7.53924e-48	2.07988e-46	ICL1
orf19.2633.1	6.09677	68.4402	6.27822	3.75706e-99	5.5032e-97
orf19.3646	6.06943	67.1551	7.80638	6.02666e-80	4.6345e-78	CTR1
orf19.7077	5.98728	63.4383	5.53078	1.31579e-84	1.10887e-82
orf19.2591	5.95269	61.9352	2.80755	1.20819e-51	3.87124e-50
orf19.4933	5.92191	60.6278	2.83248	4.11496e-53	1.47182e-51	FAD3
orf19.7279.1	5.90855	60.0689	10.1453	6.35059e-40	1.29797e-38
orf19.701	5.90282	59.8309	4.81032	1.40807e-82	1.1398e-80	CFL11
orf19.7356	5.89875	59.6626	7.337	3.13925e-28	3.8092e-27
orf19.5479	5.88449	59.0756	-1.04524	9.60843e-05	0.000196578	FGR12
orf19.4834	5.85963	58.0663	0.638588	5.70391e-18	3.86034e-17
orf19.942	5.70647	52.218	0.678603	3.32717e-16	1.96437e-15	KRE62
orf19.1932	5.6648	50.7312	4.17951	1.95779e-58	8.4226e-57	CFL4
orf19.3735	5.63088	49.5524	0.632608	3.61396e-14	1.86519e-13
orf19.938	5.61069	48.8638	3.14611	2.65305e-52	9.01742e-51
orf19.4647	5.57925	47.8102	3.34919	1.55782e-87	1.4304e-85	HAP3
orf19.6391	5.55478	47.0062	5.19412	1.87562e-94	2.35486e-92
orf19.3440	5.51974	45.8783	1.28416	8.31476e-29	1.03968e-27	FRP5
orf19.1065	5.45801	43.9567	10.3823	1.18883e-133	4.06317e-131	SSA2
orf19.344	5.43682	43.3159	2.52877	3.23077e-38	6.02293e-37
orf19.5604	5.39026	41.9401	5.59739	1.3218e-129	3.87225e-127	MDR1
tR(CCG)1	5.38955	41.9194	3.52993	5.91001e-69	3.43003e-67
orf19.6164	5.34927	40.7653	0.76783	2.7821e-21	2.31917e-20
tH(GUG)1	5.25667	38.2311	0.330887	1.53696e-12	6.78776e-12
orf19.5069	5.24725	37.9822	7.10834	1.50184e-42	3.47344e-41
orf19.3924	5.218	37.2199	4.54755	1.69333e-39	3.38227e-38
orf19.2169	5.06863	33.559	0.373486	2.12052e-11	8.54318e-11
orf19.4459	5.05525	33.2493	7.66762	1.62414e-59	7.13694e-58
orf19.5760	5.05387	33.2176	10.6828	1.33596e-120	3.28754e-118	IHD1
orf19.3643	5.05272	33.1909	5.06873	6.38357e-102	1.0614e-99
orf19.715	4.96753	31.2879	8.11207	2.09671e-109	3.68542e-107
orf19.460	4.95063	30.9236	2.1523	4.27179e-40	8.78931e-39	CEK2
orf19.6518	4.90808	30.0248	4.59161	5.53761e-79	4.15456e-77
orf19.183	4.90466	29.9537	5.47424	2.65878e-85	2.27178e-83	HIS3
orf19.217	4.90399	29.9397	3.04414	1.54285e-46	4.10891e-45
orf19.7313	4.90184	29.8951	6.00604	5.14619e-49	1.47941e-47	SSU1
orf19.5975	4.8801	29.448	6.27578	8.52692e-25	8.68503e-24	TRY4
orf19.6224	4.87178	29.2788	2.72884	1.40316e-34	2.27165e-33
orf19.6169	4.8671	29.1838	9.43946	3.36602e-18	2.3215e-17	ATO1
orf19.670.2	4.86056	29.0519	11.2366	7.81452e-50	2.30023e-48
orf19.4527	4.85191	28.8783	10.6914	4.37954e-32	6.4303e-31	HGT1
orf19.1816	4.84969	28.8337	11.5815	8.52405e-121	2.28e-118	ALS3
orf19.310	4.84663	28.7726	1.05647	9.04187e-29	1.12602e-27
orf19.3904	4.83618	28.565	3.51007	4.09223e-15	2.25991e-14	MRV4
orf19.7447	4.75038	26.9157	2.63133	7.72351e-25	7.89286e-24	JEN1
orf19.431	4.6861	25.7428	8.62627	1.44851e-100	2.22781e-98	ZCF2
orf19.5902	4.65769	25.2408	4.75053	2.61644e-86	2.26709e-84	RAS2
RPR1	4.65616	25.214	6.62025	1.13573e-53	4.15895e-52
orf19.2941	4.63489	24.8452	5.41754	6.225e-13	2.84519e-12	SCW4
orf19.1930	4.63151	24.787	1.9403	1.82156e-44	4.53695e-43	CFL5
orf19.1340	4.59033	24.0894	4.31205	2.44734e-89	2.38985e-87
orf19.3954.1	4.5817	23.9457	4.31396	6.67216e-77	4.77292e-75
orf19.2652	4.56086	23.6024	0.0331477	6.52234e-08	1.90078e-07	TEF4
orf19.4792	4.55318	23.477	6.48577	9.8544e-110	1.89451e-107
orf19.5896	4.54672	23.3722	0.496375	2.32405e-16	1.39217e-15
orf19.1362	4.53298	23.1506	4.18709	3.06587e-53	1.103e-51	SMM1
orf19.7105	4.43958	21.6993	2.51645	2.04838e-41	4.45287e-40	FAR1
orf19.2590	4.37766	20.7877	3.34161	2.02707e-58	8.60039e-57
orf19.3903	4.3687	20.659	-0.130737	9.67154e-07	2.47707e-06	MRV3
orf19.3801	4.36548	20.613	2.06138	1.82801e-42	4.18063e-41	FAV1
orf19.1815	4.36247	20.57	9.13658	6.38429e-94	7.41059e-92
orf19.3733	4.33053	20.1196	10.3136	2.43984e-51	7.61925e-50	IDP2
orf19.937	4.32819	20.087	-0.158918	1.07841e-06	2.75629e-06
orf19.3923	4.30612	19.782	3.89691	1.75701e-60	7.9479e-59	PGA37
orf19.4424	4.28116	19.4427	1.11996	1.30441e-25	1.39077e-24	PHO100
orf19.6200	4.28053	19.4343	2.43014	1.31007e-35	2.20207e-34
orf19.2192	4.27542	19.3656	11.0176	7.38039e-46	1.92391e-44	GDH2
orf19.2787	4.27041	19.2984	3.952	5.51052e-11	2.11483e-10	PRY1
orf19.740	4.26308	19.2006	9.44519	1.17629e-97	1.60812e-95	HAP41
orf19.6141	4.23192	18.7904	3.86817	1.54888e-66	8.58441e-65	HGT16
orf19.5307	4.18647	18.2076	9.8556	8.63847e-20	6.54481e-19	JEN2
orf19.3902	4.1701	18.0022	6.61318	3.27242e-92	3.66035e-90	MRV2
orf19.272	4.16069	17.8852	6.21481	3.12279e-83	2.59614e-81	FAA21
orf19.6306	4.12976	17.5058	6.59651	5.91794e-24	5.7244e-23
orf19.5592	4.10599	17.2197	2.58511	2.40546e-30	3.25956e-29
orf19.3710	4.0963	17.1044	7.96415	2.65705e-101	4.30162e-99	YHB5
orf19.1405	4.0741	16.8433	4.02148	4.81957e-72	3.0567e-70	PHO13
orf19.409	4.06951	16.7897	11.576	1.5705e-53	5.717e-52
orf19.1523	4.06121	16.6935	4.39702	4.94057e-37	8.86133e-36	FMO1
orf19.2952	4.05951	16.6738	4.53159	1.98237e-70	1.20748e-68	EXG2
orf19.7167	4.03644	16.4093	-0.847896	2.04862e-08	6.29213e-08
orf19.5216	4.02754	16.3083	1.75607	2.17536e-30	2.9608e-29
orf19.7192	4.01187	16.1322	0.267824	1.08774e-11	4.50018e-11
orf19.1582	3.98972	15.8863	2.91383	1.38688e-38	2.65797e-37
orf19.935	3.97697	15.7467	4.16831	3.31863e-13	1.55139e-12	AGA1
orf19.3172	3.97056	15.6768	2.49151	7.07662e-25	7.26801e-24
orf19.3120	3.95746	15.5351	1.68856	4.82508e-24	4.69682e-23
orf19.2253	3.95096	15.4653	4.49812	3.55764e-19	2.59936e-18
orf19.3538	3.92657	15.206	4.11293	4.99594e-43	1.18212e-41	FRE9
orf19.3721	3.91397	15.0738	3.74531	4.63789e-60	2.08265e-58
orf19.690	3.91294	15.0631	3.96772	4.93387e-52	1.62316e-50	PLB2
orf19.2460	3.90509	14.9813	5.08554	7.03597e-13	3.19213e-12
orf19.4872	3.89202	14.8462	1.52546	8.1793e-23	7.41076e-22
orf19.356	3.87391	14.661	4.19189	9.16036e-29	1.13848e-27	GTT13
orf19.4115	3.84626	14.3827	0.0144377	3.06986e-10	1.10443e-09
orf19.2809	3.8406	14.3263	8.78092	5.80322e-70	3.50014e-68	CTN3
orf19.6595	3.83709	14.2915	3.05797	1.81711e-42	4.17123e-41	RTA4
orf19.3406	3.82401	14.1625	5.89751	1.33781e-87	1.24701e-85
orf19.6864	3.81738	14.0976	3.40268	1.46797e-39	2.95129e-38
orf19.3711	3.8122	14.0471	3.89483	5.43879e-53	1.93407e-51
orf19.1409.2	3.81091	14.0346	5.8481	1.45102e-55	5.57919e-54
orf19.6998	3.80979	14.0237	2.50825	4.61274e-17	2.93764e-16	GTT1
orf19.4934	3.80721	13.9986	6.17704	1.44593e-09	4.90371e-09	OP4
orf19.5215	3.80656	13.9923	5.8753	1.72557e-67	9.73916e-66	TES15
orf19.4251	3.78647	13.7988	1.605	2.63043e-20	2.04066e-19	ZCF22
orf19.3380	3.78609	13.7952	1.57271	4.44417e-26	4.82196e-25	HWP2
orf19.2810	3.78605	13.7948	4.67573	2.30737e-67	1.29045e-65	AAP1
orf19.1620	3.78341	13.7695	1.75453	3.12321e-14	1.6187e-13
orf19.430	3.77134	13.6548	6.60565	3.22151e-61	1.51288e-59	YPT53
orf19.5306	3.76018	13.5496	-0.83906	1.34351e-07	3.78447e-07
snR71	3.75861	13.5349	-0.445305	2.27393e-07	6.24519e-07
orf19.22	3.75386	13.4904	4.71404	4.0426e-65	2.18159e-63
orf19.2916	3.75385	13.4903	-0.379061	3.48428e-07	9.37678e-07
orf19.857	3.73442	13.3098	3.38015	3.35385e-42	7.55783e-41	FMO2
orf19.2505	3.72595	13.2319	0.298146	2.51422e-07	6.87749e-07
orf19.4779	3.6965	12.9646	7.87775	1.51033e-73	9.99093e-72
tE(UUC)6	3.69323	12.9352	-0.235765	4.98889e-07	1.32292e-06
orf19.1409.3	3.6891	12.8982	-0.301478	3.59662e-07	9.66219e-07
orf19.4833	3.67234	12.7493	11.3793	4.93591e-80	3.84376e-78	MLS1
orf19.4821	3.67014	12.7298	4.59788	2.72876e-12	1.18137e-11	LIP1
orf19.6724	3.65588	12.6046	8.78046	4.70984e-50	1.39976e-48	FUM12
orf19.4121	3.64925	12.5468	5.29682	5.06245e-62	2.43314e-60
orf19.741	3.64597	12.5183	3.2081	9.97031e-27	1.12753e-25
tS(GCU)1	3.63901	12.4581	-0.649752	0.000620905	0.00114365
orf19.376	3.62051	12.2994	5.43374	5.44207e-43	1.27785e-41
orf19.2211	3.615	12.2525	2.53939	1.00785e-29	1.30259e-28
orf19.5811	3.59969	12.1232	6.36224	7.6722e-42	1.71634e-40	MET1
orf19.4041	3.5944	12.0787	5.16836	3.12661e-44	7.72485e-43	PEX4
orf19.265	3.59395	12.075	6.68511	1.70253e-95	2.18208e-93
orf19.6222	3.57057	11.8809	1.15674	4.02963e-14	2.07277e-13	SPO22
orf19.2025	3.57048	11.8802	-0.969631	0.00107952	0.00192611
orf19.3895	3.56938	11.8711	6.90674	3.09988e-82	2.44493e-80	CHT2
orf19.7514	3.55894	11.7855	12.3854	6.94072e-51	2.11383e-49	PCK1
orf19.5879	3.55341	11.7404	3.65374	1.58026e-49	4.60746e-48
orf19.5262	3.54102	11.64	0.695562	1.98535e-14	1.04392e-13
orf19.7336	3.52324	11.4975	-0.38814	6.68633e-08	1.94581e-07
orf19.4569	3.51116	11.4016	1.35673	9.78753e-20	7.39716e-19
tV(UAC)1	3.49855	11.3023	-0.966892	0.00109537	0.00195326
orf19.5542	3.4731	11.1047	5.88437	9.33347e-28	1.11063e-26	SAP6
orf19.4450	3.46376	11.033	7.51529	6.7628e-36	1.14614e-34	ZCF23
orf19.1264	3.4551	10.967	2.62696	3.19067e-14	1.65088e-13	CFL2
orf19.936	3.43169	10.7905	-0.00501676	2.09051e-09	7.04316e-09
orf19.685.1	3.42983	10.7766	3.3821	2.94177e-42	6.67814e-41
orf19.2667	3.42847	10.7664	6.24051	2.75133e-74	1.90182e-72	RPF1
orf19.4568	3.42179	10.7167	4.28116	8.63841e-58	3.59078e-56	ZCF25
orf19.2859	3.42071	10.7087	3.44884	8.8553e-46	2.29864e-44	SRP40
orf19.5741	3.41639	10.6767	8.63075	4.9627e-63	2.5025e-61	ALS1
orf19.2366	3.41356	10.6558	-0.941438	8.45873e-06	1.95853e-05
orf19.3567	3.41228	10.6463	7.15102	1.71077e-54	6.37857e-53	BIO32
orf19.4743	3.40166	10.5682	4.49668	1.6655e-41	3.65935e-40	AFG1
orf19.2006.1	3.39692	10.5335	6.7485	8.54627e-23	7.73186e-22	COX17
orf19.6840	3.38032	10.413	2.39952	5.00294e-28	6.02311e-27
orf19.1008	3.37276	10.3586	-1.06289	1.49788e-05	3.34846e-05
orf19.3905	3.37143	10.3491	0.699047	1.34661e-05	3.02237e-05	MRV5
orf19.3684	3.36563	10.3076	8.74443	1.64124e-13	7.9316e-13
orf19.2752	3.36142	10.2775	7.48661	5.22683e-42	1.17356e-40	ADR1
orf19.5877	3.35506	10.2323	7.66956	2.15091e-61	1.01788e-59	ATF1
orf19.893	3.34664	10.1728	5.65485	5.12713e-14	2.6111e-13	PGA17
orf19.5908	3.34149	10.1365	9.39988	1.31509e-90	1.37126e-88	TEC1
orf19.3522	3.33707	10.1055	1.56461	4.18508e-17	2.67637e-16
orf19.675.1	3.31534	9.95446	2.54505	4.40702e-34	7.00568e-33
orf19.4590	3.28868	9.77217	6.64669	2.32238e-72	1.48826e-70	RFX2
orf19.972	3.28061	9.71768	2.59352	1.57793e-22	1.40687e-21
orf19.4215	3.27989	9.71284	8.24346	8.15996e-65	4.36522e-63	FET34
orf19.5959	3.27809	9.70069	6.0262	1.26999e-58	5.50209e-57	NOP14
orf19.4151	3.26573	9.61793	1.90673	4.39889e-24	4.28874e-23	SPO1
orf19.6530	3.25982	9.57864	3.65768	2.89465e-31	4.1222e-30
orf19.5611	3.25915	9.57417	3.82248	4.20578e-39	8.21396e-38
orf19.5952	3.2531	9.53411	5.30741	1.244e-65	6.83314e-64
orf19.4179	3.24109	9.45507	-0.459803	5.07057e-08	1.50189e-07
orf19.2991	3.23641	9.42445	2.63556	5.50701e-35	9.05859e-34	HOL1
orf19.385	3.2349	9.41462	7.42891	1.51343e-61	7.21752e-60	GCV2
orf19.506	3.23189	9.39497	9.13025	1.89688e-62	9.41099e-61	YDJ1
orf19.4200	3.22888	9.37538	-0.793247	6.37447e-05	0.000133614
ITS1	3.22615	9.35769	4.57127	5.57682e-27	6.40086e-26
orf19.4011	3.2241	9.34439	1.60631	6.43664e-19	4.63137e-18
orf19.4476	3.21728	9.30034	6.57357	5.17843e-22	4.51883e-21
orf19.552	3.21633	9.29421	1.96785	4.96079e-23	4.55504e-22
orf19.7314	3.21063	9.25753	7.74967	2.07725e-48	5.86203e-47	CDG1
orf19.944	3.20862	9.24469	8.89191	3.3682e-44	8.28846e-43	IFG3
orf19.6222.1	3.20382	9.21397	4.2345	4.30318e-29	5.43596e-28
orf19.584	3.19273	9.14339	0.985996	8.35631e-15	4.52138e-14
orf19.2593	3.18978	9.12473	6.71862	2.15137e-68	1.23694e-66	BIO2
orf19.3981	3.18634	9.10297	9.98047	1.79798e-12	7.88956e-12	MAL31
orf19.6899	3.16238	8.95307	6.76917	6.31919e-30	8.32455e-29
tL(UAA)4	3.1612	8.94574	-0.322556	1.37463e-07	3.86858e-07
orf19.6392	3.13706	8.79732	5.93165	1.60764e-63	8.3111e-62
orf19.6859	3.1316	8.76406	0.140586	4.55666e-11	1.76639e-10
orf19.2922	3.12419	8.71914	1.04056	5.61082e-12	2.36423e-11
orf19.2098	3.12364	8.71582	9.0816	1.95534e-56	7.91397e-55	ARO8
orf19.4707	3.12267	8.70998	4.02999	5.4156e-39	1.051e-37
orf19.5635	3.12047	8.69671	7.85622	1.27644e-73	8.53547e-72	PGA7
orf19.3627	3.11907	8.68826	4.64738	8.84413e-44	2.14541e-42
orf19.5921	3.11516	8.66478	5.78845	3.95193e-40	8.15849e-39
orf19.6302	3.11441	8.66027	-0.499114	2.69621e-06	6.61103e-06	PGA39
orf19.5217	3.10662	8.61365	3.12233	1.90491e-36	3.30112e-35	TES1
orf19.6958	3.1052	8.60515	1.01237	9.95037e-15	5.35094e-14	ECM18
orf19.7056	3.0983	8.5641	2.26945	5.09914e-26	5.50349e-25
orf19.7068	3.09065	8.51878	3.97573	3.15912e-52	1.04489e-50	MAC1
orf19.3089	3.07472	8.42528	6.02187	3.22313e-32	4.778e-31
orf19.6311	3.05654	8.31974	7.55734	1.60121e-38	3.04033e-37
orf19.4017	3.04452	8.25075	2.95225	7.42418e-28	8.8859e-27
orf19.6402	3.03637	8.20426	6.42054	9.21225e-68	5.24757e-66	CYS3
orf19.1580	3.03568	8.20029	3.61922	7.14283e-37	1.26272e-35
orf19.2197	3.03247	8.18208	0.714547	2.83712e-13	1.3344e-12
orf19.6482	3.01895	8.10575	3.13876	2.64554e-27	3.08246e-26
snR67	3.01684	8.09394	-1.09914	0.000290158	0.000560279
orf19.1867	3.01626	8.09067	6.70595	3.47498e-45	8.90754e-44
orf19.85	3.01395	8.07771	9.55532	2.51979e-62	1.2303e-60	GPX2
orf19.5050	3.00954	8.05308	3.56033	1.13662e-41	2.52436e-40	MTO1
orf19.6784	3.00239	8.01328	4.5145	5.97201e-25	6.17476e-24	PGA32
orf19.1117	2.98169	7.89911	1.52689	3.33496e-26	3.64417e-25
orf19.1996	2.97873	7.88294	5.68705	3.69965e-39	7.24849e-38	CHA1
orf19.6569	2.9761	7.86855	1.08558	2.38395e-16	1.42666e-15
orf19.2506	2.97196	7.84603	8.37109	9.22653e-22	7.94981e-21
orf19.1062	2.97123	7.84205	2.17793	6.948e-27	7.94499e-26
orf19.6781	2.96969	7.8337	6.89964	1.28768e-20	1.02481e-19	ZFU2
orf19.6254	2.96702	7.81922	4.61762	2.87411e-52	9.66203e-51	ANT1
orf19.918	2.96184	7.79119	8.51459	2.04119e-64	1.08254e-62	CDR11
orf19.5238	2.95277	7.74234	7.79741	1.14765e-55	4.44418e-54
orf19.1714	2.94324	7.69139	2.6346	1.80224e-20	1.4142e-19	PGA44
orf19.4143	2.9296	7.61899	2.04172	3.7581e-22	3.29812e-21	FYV5
orf19.5915	2.9263	7.6016	0.976537	1.04025e-10	3.89744e-10	DUR35
orf19.2003	2.91794	7.55767	7.24378	2.11859e-55	8.09537e-54	HNM1
orf19.1541	2.8998	7.46322	5.0712	2.3178e-06	5.71965e-06
tF(GAA)3	2.89558	7.44141	-1.05609	0.000835122	0.00151288
orf19.5606	2.89313	7.4288	-0.30836	6.36133e-08	1.8565e-07
orf19.5169	2.88029	7.363	3.72773	3.72165e-20	2.87272e-19
orf19.1826	2.88028	7.36293	9.40935	2.12588e-24	2.11968e-23	MDM34
orf19.4096	2.8792	7.35742	3.53149	8.72644e-35	1.42401e-33	TAZ1
orf19.449	2.86961	7.30869	10.8315	5.89472e-20	4.52174e-19
orf19.1562	2.86794	7.30024	9.73425	2.05144e-20	1.60362e-19
orf19.2638	2.86646	7.29275	2.65134	5.24359e-24	5.0881e-23
orf19.6143	2.86394	7.28	6.2488	1.96884e-52	6.72905e-51
orf19.6408	2.85118	7.21593	9.74769	6.12997e-46	1.6116e-44
orf19.4342	2.84757	7.19785	6.466	1.15656e-41	2.55942e-40	SUT1
orf19.3049	2.84636	7.19185	0.428975	9.62793e-09	3.04636e-08
orf19.1701	2.84322	7.17622	5.3895	6.32912e-47	1.70775e-45	RKI1
orf19.6405	2.83644	7.14257	-0.857204	0.0013397	0.00235548
orf19.4793	2.82485	7.0854	2.48358	1.86856e-17	1.22683e-16
SNRNAU6	2.82118	7.06739	2.49456	2.79575e-18	1.93688e-17
orf19.2721	2.81988	7.06106	4.7064	1.25393e-44	3.14865e-43
orf19.1325	2.81824	7.05299	5.25322	6.55312e-53	2.31694e-51	ECM38
orf19.4505	2.81655	7.04476	5.05297	1.99451e-33	3.07524e-32	ADH3
orf19.3526	2.81461	7.0353	11.1129	3.8948e-41	8.4073e-40	ITR1
orf19.136	2.80439	6.98563	5.40137	1.13686e-49	3.33046e-48	QDR3
orf19.1486	2.80356	6.98162	6.5191	8.78359e-52	2.84403e-50
orf19.532	2.77895	6.86354	5.29787	7.22508e-25	7.40812e-24	RBR2
orf19.5118	2.76974	6.81986	9.69159	1.02906e-36	1.80364e-35	SDS24
orf19.3375	2.76839	6.81347	1.83878	0.00228281	0.00389242
orf19.1171	2.76799	6.8116	0.119803	3.28563e-06	7.97995e-06	BTA1
orf19.1679	2.76505	6.7977	1.69354	6.00412e-14	3.03262e-13
orf19.1957	2.76232	6.78489	5.66947	2.18452e-38	4.12245e-37	CYC3
orf19.742	2.76008	6.77433	8.00465	1.18952e-17	7.91129e-17	ALD6
snR3a	2.75817	6.76535	0.977336	4.8964e-11	1.88975e-10
snR57b	2.73874	6.67485	-0.867681	0.000136957	0.000275616
orf19.716	2.73331	6.64979	6.50267	2.90983e-52	9.72895e-51
orf19.2457	2.7308	6.63824	5.94289	9.07194e-52	2.92202e-50
orf19.541	2.73019	6.63542	5.01064	7.8793e-18	5.30344e-17
orf19.5842	2.72872	6.62867	3.1888	3.48326e-32	5.13885e-31
orf19.6579	2.72047	6.59089	5.58673	1.74134e-51	5.49369e-50
orf19.4769	2.72014	6.58935	5.9869	1.45797e-43	3.51742e-42	IPT1
orf19.4337	2.71948	6.58636	5.89715	3.20232e-34	5.13039e-33
orf19.813	2.71899	6.58413	7.02615	4.27453e-45	1.08665e-43
orf19.2445	2.71617	6.57127	2.53118	3.01351e-17	1.94739e-16
orf19.7085	2.71272	6.55556	12.513	7.17473e-47	1.92746e-45
orf19.4015	2.70958	6.54131	3.43319	3.50713e-24	3.45767e-23	CAG1
orf19.1239	2.70806	6.53443	4.8285	4.7395e-05	0.0001011
orf19.1584	2.69299	6.4665	5.39223	1.1803e-26	1.32504e-25
orf19.5839	2.69021	6.45407	4.06442	1.83246e-29	2.34371e-28	PDR17
orf19.5753	2.68469	6.42942	1.80724	2.00647e-15	1.13039e-14	HGT10
orf19.6329	2.68056	6.41105	6.41705	6.44591e-24	6.21555e-23
orf19.1148	2.67885	6.40346	-0.46727	7.31497e-06	1.71044e-05
orf19.3734	2.6749	6.38595	7.45725	7.58948e-40	1.54604e-38	GEF2
orf19.95	2.66736	6.35265	4.09172	1.60151e-36	2.79107e-35
orf19.588	2.66582	6.34589	1.59241	2.2233e-15	1.25025e-14
orf19.1341	2.65756	6.30963	3.88513	1.89442e-31	2.72939e-30	PRR2
orf19.3301	2.65611	6.30332	7.09802	3.48976e-56	1.39409e-54
orf19.1009	2.6509	6.28059	-0.463744	6.65141e-06	1.5636e-05
orf19.3113	2.64752	6.26589	4.49816	7.46394e-41	1.57794e-39
orf19.3263	2.64424	6.25168	3.22088	1.1558e-26	1.2999e-25	ATO10
orf19.6124	2.64392	6.2503	8.73306	6.27504e-37	1.11896e-35	ACE2
orf19.5023	2.63368	6.20607	1.65599	6.7901e-13	3.0897e-12	DAL7
orf19.3736	2.63207	6.19915	4.35947	1.19395e-37	2.17957e-36	KAR4
orf19.7231	2.62964	6.18872	4.15777	6.24648e-30	8.24643e-29	FTR2
orf19.1449	2.62505	6.16906	3.69154	6.57056e-23	5.98846e-22
orf19.5626	2.62385	6.16392	10.1971	5.67281e-25	5.87528e-24
orf19.4546	2.62374	6.16344	8.43245	9.64868e-48	2.64994e-46	HOL4
orf19.111	2.62021	6.1484	4.17121	1.81599e-21	1.53041e-20	CAN2
orf19.5019	2.60905	6.10101	8.20323	5.46518e-48	1.5145e-46
orf19.6414	2.60727	6.0935	6.66911	2.75697e-52	9.31917e-51
orf19.2513	2.60452	6.0819	0.972906	2.57229e-11	1.02492e-10
orf19.7190	2.60385	6.07906	3.61847	9.27667e-30	1.20401e-28	OGG1
orf19.3974	2.60337	6.07704	6.41485	1.88951e-42	4.30529e-41	PUT2
orf19.1416	2.60152	6.06928	7.18102	7.03093e-30	9.24236e-29	COX11
orf19.6578	2.59864	6.05716	9.9396	4.97369e-13	2.29716e-12
orf19.1783	2.595	6.04191	6.46734	2.24006e-33	3.44521e-32	YOR1
orf19.4689	2.59124	6.02618	2.24727	1.28442e-21	1.09594e-20	PGA57
SCR1	2.58535	6.00162	7.69108	2.46294e-24	2.44782e-23
orf19.551	2.57803	5.97122	5.94739	3.25873e-41	7.05905e-40
SNRNAU2	2.57222	5.94722	2.66139	9.3824e-14	4.63991e-13
orf19.2451	2.57095	5.94202	5.37814	9.45268e-28	1.12048e-26	PGA45
orf19.4600	2.56895	5.93378	4.37736	1.45115e-35	2.42594e-34
orf19.2948	2.56799	5.92982	6.25934	9.64847e-47	2.58076e-45	SNO1
orf19.1169	2.56193	5.90495	6.05546	3.04324e-43	7.25658e-42
orf19.5100	2.55963	5.89558	8.54033	1.45165e-32	2.18352e-31	MLT1
orf19.7281	2.5567	5.88362	7.85443	7.00229e-38	1.28591e-36	PDK2
orf19.8278	2.55527	5.87776	0.230172	2.22876e-07	6.14033e-07
orf19.3115	2.55481	5.87588	6.93754	1.2658e-34	2.06011e-33
orf19.4196	2.55144	5.86217	-1.09081	0.00601442	0.00969113
orf19.6110	2.53417	5.79245	-1.09972	0.000926401	0.0016679
orf19.3722	2.53276	5.78676	7.28384	2.94414e-33	4.49438e-32
orf19.1874	2.52276	5.74681	-0.315431	3.76681e-05	8.13674e-05
orf19.4802	2.5198	5.73504	5.00815	1.7957e-23	1.68401e-22	FTH1
orf19.6343	2.51152	5.70221	4.73787	3.24261e-39	6.39377e-38	FEN1
orf19.4593.1	2.5042	5.67335	2.1812	1.33761e-15	7.61942e-15
orf19.1587	2.4995	5.65491	1.75517	5.89754e-14	2.98615e-13	HGT20
orf19.258	2.49395	5.63319	0.92616	1.59202e-08	4.93404e-08
orf19.1438	2.49177	5.62466	-0.0261699	4.94278e-07	1.31199e-06
orf19.7371	2.48128	5.58391	5.76902	1.05656e-33	1.66666e-32	ZCF35
orf19.7539	2.47719	5.5681	4.09003	2.04111e-30	2.78424e-29	INO2
orf19.5037	2.47699	5.56736	5.03302	9.40992e-37	1.65873e-35	HRQ2
orf19.7042	2.47351	5.55394	5.2048	4.40565e-30	5.8793e-29
orf19.5634	2.47203	5.54823	7.1391	3.05613e-31	4.34211e-30	FRP1
orf19.2552	2.47026	5.54142	4.18061	1.22542e-28	1.51686e-27
orf19.1227	2.46621	5.52589	1.26199	1.98195e-15	1.11862e-14	ZCF4
orf19.3708	2.45752	5.49272	4.92557	1.8593e-32	2.77632e-31	SAP2
orf19.3676	2.45458	5.48155	2.55645	1.86731e-20	1.46154e-19	ABP140
orf19.6178	2.45416	5.47994	9.29831	8.36994e-32	1.2173e-30	FBP1
orf19.558	2.44917	5.46103	5.0907	2.25444e-36	3.87412e-35	GUT1
orf19.700	2.44616	5.44963	4.92434	1.74036e-23	1.63461e-22	SEO1
orf19.1349	2.44549	5.44709	3.14092	8.49916e-16	4.90956e-15
orf19.3378	2.43763	5.41751	3.79766	7.87616e-24	7.52394e-23
orf19.6741	2.43683	5.41449	6.97501	4.79731e-48	1.33543e-46
orf19.2594	2.43309	5.4005	4.22298	1.68001e-33	2.59685e-32
orf19.3373	2.43207	5.39667	5.08191	3.82366e-24	3.7517e-23
orf19.3751	2.42654	5.37601	7.84256	2.26862e-28	2.76915e-27
orf19.5866	2.42216	5.35973	-1.11797	0.00155343	0.00270192
orf19.6570	2.4189	5.34762	0.170719	1.20714e-08	3.7793e-08	NUP
orf19.4936	2.41649	5.33869	2.04309	1.8679e-13	8.97761e-13
orf19.2607	2.41186	5.3216	6.59928	6.90406e-24	6.63653e-23
orf19.5121	2.41082	5.31778	1.03854	3.57119e-08	1.07696e-07	OPT5
orf19.499	2.40909	5.3114	3.90505	1.74886e-30	2.39621e-29
orf19.93	2.4084	5.30885	8.68236	3.88198e-21	3.20134e-20
orf19.4885	2.40246	5.28706	8.4599	2.84959e-35	4.72525e-34	MIR1
orf19.2287	2.39952	5.27629	2.03666	8.56149e-17	5.29422e-16	RPA12
orf19.7517	2.38845	5.23596	4.1674	8.64841e-08	2.48738e-07	CHT1
SNRNAU1	2.38031	5.20648	3.48584	7.08592e-09	2.2669e-08
orf19.3196	2.37888	5.20134	0.937514	3.9365e-09	1.28542e-08
orf19.4070	2.37607	5.19122	1.82244	9.46477e-13	4.23779e-12
orf19.1433.1	2.37599	5.19091	0.423787	0.000154684	0.000308766
orf19.5265	2.37095	5.17281	7.53196	6.07565e-43	1.42119e-41	KIP4
orf19.6148	2.36927	5.16679	5.20961	3.55048e-26	3.85911e-25
orf19.1985	2.35013	5.0987	4.67043	5.99504e-36	1.01882e-34
orf19.2599	2.34576	5.08328	7.29946	2.50278e-39	4.95084e-38	CRC1
orf19.3740	2.34237	5.07137	5.59537	1.61153e-26	1.79603e-25	PGA23
orf19.7288	2.34226	5.07097	7.41598	3.35853e-26	3.66342e-25
snR73	2.33854	5.05791	1.79853	5.99497e-16	3.49252e-15
orf19.3668	2.33853	5.05785	7.31453	4.41158e-10	1.55888e-09	HGT2
orf19.1655	2.3365	5.05076	6.40222	1.13892e-11	4.70242e-11	PXP2
orf19.4720	2.33456	5.04398	6.16203	5.66119e-35	9.28737e-34	CTR2
orf19.2833	2.33426	5.04293	5.38539	1.14556e-31	1.66214e-30	PGA34
orf19.810	2.33391	5.0417	2.51889	5.04486e-21	4.09987e-20
orf19.2509.1	2.33167	5.03387	3.05982	1.57815e-13	7.6447e-13
orf19.2701	2.33007	5.02829	5.93101	3.48237e-25	3.62496e-24
orf19.4591	2.3248	5.00997	8.34545	4.29902e-30	5.74947e-29	CAT2
orf19.7166	2.32347	5.00534	4.36422	1.12598e-30	1.54967e-29
orf19.3971	2.32171	4.99925	2.09892	1.88463e-15	1.06761e-14
orf19.1673	2.31806	4.98663	4.04222	3.93314e-23	3.63313e-22	PPT1
orf19.7481	2.31179	4.96498	10.4831	3.28259e-27	3.80311e-26	MDH1
orf19.685	2.30693	4.9483	6.49409	5.32611e-35	8.78452e-34	YHM1
orf19.5102	2.30276	4.934	8.1231	3.80932e-44	9.29958e-43	PLB5
orf19.7002	2.30259	4.93344	-0.906927	0.000326712	0.000626733
orf19.7370	2.29987	4.92412	5.09173	1.08757e-26	1.22541e-25
orf19.29	2.29432	4.90524	3.0362	1.32358e-20	1.05202e-19
orf19.2435	2.28339	4.8682	10.4747	5.1672e-43	1.21795e-41	MSI3
orf19.4551	2.28196	4.86338	9.89063	7.72138e-14	3.84943e-13	CTN1
orf19.355	2.28068	4.85906	0.510038	5.71115e-07	1.506e-06
orf19.276	2.27593	4.84311	4.87486	6.45073e-27	7.39011e-26
orf19.4012	2.27464	4.83876	7.43852	2.36688e-25	2.48907e-24	PCL5
orf19.4570	2.27152	4.82832	2.25744	3.59625e-18	2.47197e-17
ITS2	2.27122	4.82732	5.0501	1.82199e-12	7.98924e-12
orf19.2481	2.26978	4.82249	0.493612	1.48913e-07	4.17174e-07
orf19.5012	2.26737	4.81444	1.92854	3.43595e-12	1.47921e-11
orf19.3626.1	2.26491	4.80623	0.113931	3.90434e-09	1.2756e-08
orf19.6445	2.26162	4.79529	6.74403	8.5124e-28	1.01489e-26	ECI1
orf19.7520	2.26018	4.79051	7.13574	2.03469e-31	2.91781e-30	POT1
orf19.2210	2.249	4.75354	7.58201	1.63097e-43	3.91942e-42
orf19.2061	2.24785	4.74974	-0.275865	0.000990117	0.00177534
orf19.5010	2.2458	4.743	2.38567	1.82439e-18	1.28518e-17	DIM1
orf19.1704	2.24521	4.74106	6.79923	1.096e-33	1.72444e-32	FOX3
orf19.7554	2.23947	4.72225	4.61554	2.0795e-31	2.97513e-30
orf19.2168	2.23732	4.71519	3.41818	2.37e-21	1.98101e-20
orf19.1642	2.23154	4.69635	1.92221	4.32203e-11	1.68286e-10
orf19.7608	2.22736	4.68276	2.85063	0.00193371	0.00332853
orf19.4286	2.21926	4.65656	4.46871	1.69919e-20	1.33847e-19
orf19.4807	2.21627	4.64691	5.73871	7.4349e-38	1.3613e-36
orf19.3516	2.21175	4.63237	3.77825	1.79195e-30	2.44979e-29
orf19.5905	2.21094	4.62977	2.84218	3.94547e-14	2.03287e-13
orf19.5250	2.20847	4.62184	6.06178	6.06803e-24	5.86037e-23
orf19.3828	2.20486	4.61029	0.409968	1.93286e-06	4.80248e-06
orf19.1709	2.19446	4.57717	7.62147	6.41131e-21	5.18979e-20
orf19.2989	2.19409	4.57601	7.35645	1.08614e-27	1.28252e-26	GOR1
orf19.2624	2.18451	4.54574	2.77653	4.68023e-09	1.51861e-08
orf19.1979	2.17819	4.52586	9.60592	1.58198e-34	2.54773e-33	GIT3
orf19.4195.1	2.17119	4.50396	4.03548	6.73974e-24	6.48872e-23	FCA1
orf19.4335	2.16672	4.49001	7.11541	2.26751e-31	3.2366e-30	TNA1
orf19.2034	2.15998	4.4691	-1.01231	0.0099737	0.0155298
orf19.1288	2.15781	4.46236	8.22229	1.85811e-21	1.56376e-20	FOX2
SNRNAU5	2.15539	4.45488	-0.597225	0.0131635	0.0200748
orf19.7635	2.14494	4.42273	4.68862	1.22702e-21	1.04988e-20	DRS1
orf19.3114	2.14486	4.42249	4.70152	3.2966e-22	2.90554e-21
orf19.7245	2.13588	4.39506	4.44709	7.97843e-27	9.0727e-26
orf19.5585	2.13203	4.38333	4.8643	3.55616e-19	2.59936e-18	SAP5
orf19.2671	2.12845	4.37246	4.18028	1.10355e-28	1.36876e-27
orf19.3867	2.12777	4.37042	3.68599	1.07116e-19	8.06582e-19	RPL7
orf19.4966	2.12305	4.35614	4.75385	1.95695e-31	2.81288e-30	AGC1
orf19.2028	2.1202	4.34754	6.72607	1.15343e-23	1.09505e-22	MXR1
snR78	2.1199	4.34665	0.3964	2.25117e-06	5.55745e-06
orf19.5802	2.11885	4.34347	3.40588	2.7466e-22	2.43825e-21
orf19.962	2.11641	4.33613	3.43195	1.54934e-21	1.31469e-20
orf19.3978	2.11596	4.33479	5.02779	2.81972e-07	7.67563e-07
orf19.1844	2.11365	4.32784	-0.567467	8.10654e-05	0.000167861
orf19.1114	2.11265	4.32485	5.57584	7.82291e-24	7.48469e-23
orf19.6165	2.10443	4.30028	10.2795	4.78308e-21	3.91297e-20	KGD1
orf19.7606	2.09952	4.28566	0.54974	7.83528e-08	2.26304e-07
orf19.6938	2.09504	4.27239	4.61462	4.63763e-28	5.59426e-27	MEU1
orf19.2398	2.09313	4.26674	8.57613	2.28882e-14	1.19735e-13
orf19.7601	2.0912	4.26102	4.08767	1.41157e-26	1.57604e-25
orf19.7098	2.09027	4.25829	5.97326	1.87026e-25	1.97885e-24
orf19.6705	2.08775	4.25084	8.51434	6.05521e-39	1.17144e-37
snR57	2.08658	4.2474	-0.94367	0.0016549	0.00287191
orf19.3863	2.08502	4.24282	4.38702	1.01855e-26	1.14975e-25
orf19.6346	2.08479	4.24213	3.01554	2.12127e-18	1.48296e-17
orf19.1473	2.08457	4.24149	1.37731	6.8265e-11	2.59399e-10
orf19.2754	2.08441	4.24101	3.48199	7.78795e-23	7.06659e-22	TIM13
orf19.6103	2.08441	4.241	1.26335	1.70181e-11	6.91972e-11
orf19.1224	2.08367	4.23885	9.32065	2.44384e-19	1.79623e-18	FRP3
orf19.4955	2.08231	4.23486	-0.705828	0.00435935	0.00717654
orf19.2781	2.08184	4.23346	4.15019	1.2727e-22	1.13803e-21
orf19.163	2.07604	4.21647	5.24336	3.3345e-22	2.93474e-21	PAN6
orf19.4506	2.06942	4.19718	8.4583	5.44523e-14	2.76852e-13	LYS22
orf19.7244	2.06929	4.1968	6.6395	1.92477e-32	2.86711e-31
orf19.6321	2.06359	4.18026	7.77804	1.26745e-19	9.48581e-19	PGA48
orf19.7397.1	2.06331	4.17943	3.70408	8.15957e-14	4.0613e-13
orf19.7104	2.0599	4.16957	6.65816	4.24025e-34	6.77559e-33
orf19.6248	2.05693	4.16099	3.14567	1.05085e-22	9.46531e-22
orf19.1401	2.05542	4.15666	6.02434	8.6474e-19	6.17155e-18	EAP1
orf19.6782	2.05173	4.14603	5.4863	1.47541e-30	2.02605e-29	BMT1
orf19.4843	2.05083	4.14345	6.65824	1.10457e-32	1.66961e-31
orf19.4304	2.04963	4.14001	5.66739	3.09794e-25	3.23575e-24	GAP1
orf19.5954	2.04269	4.12012	-0.617971	0.000775886	0.00141262
orf19.6557	2.04164	4.11713	3.5898	4.01034e-19	2.92665e-18
orf19.4122	2.03903	4.1097	4.51221	4.40518e-29	5.55342e-28
orf19.2397.3	2.0374	4.10506	7.79793	2.74086e-21	2.2879e-20
orf19.6501	2.02926	4.08197	3.02978	6.9131e-18	4.66331e-17
orf19.6126	2.02671	4.07474	8.34734	4.30445e-27	4.95899e-26	KGD2
orf19.664	2.02556	4.0715	-0.956901	0.0040042	0.00661311
orf19.6672	2.0227	4.06343	8.63113	8.36873e-21	6.7037e-20	MDJ1
orf19.2601	2.01573	4.04385	7.38454	4.61834e-35	7.63764e-34	HEM1
orf19.3337	2.01426	4.03974	2.14473	1.447e-07	4.05925e-07
orf19.6000	2.01346	4.03749	9.51514	2.22504e-19	1.63933e-18	CDR1
orf19.3461	2.01276	4.03554	1.79692	1.18819e-12	5.2816e-12
orf19.6678	2.0087	4.0242	2.41238	1.08957e-15	6.24121e-15
orf19.3968	2.00807	4.02243	-0.989065	0.0241964	0.0350993
orf19.6385	2.00723	4.02009	10.7439	3.84198e-24	3.76367e-23	ACO1
orf19.1417	2.00425	4.0118	4.87409	3.09091e-17	1.99531e-16
orf19.1651	1.99845	3.99571	0.0701249	0.000267073	0.00051798
orf19.4177	1.99834	3.9954	7.0821	8.80973e-10	3.03118e-09	HIS5
orf19.7513	1.99576	3.98826	4.16883	1.42638e-23	1.34588e-22	ALK2
orf19.6997	1.99566	3.98798	1.4093	1.34255e-10	4.97252e-10	ATO5
orf19.2706	1.99486	3.98578	8.49143	4.16631e-38	7.72023e-37	CRH11
orf19.2237	1.99476	3.98551	-0.707347	0.000222791	0.000436779	SPR1
orf19.7568	1.99339	3.98171	0.568157	2.96747e-06	7.22718e-06
orf19.5284	1.99179	3.97731	0.551857	1.42862e-07	4.0132e-07
orf19.4190	1.99034	3.9733	4.17162	6.3401e-25	6.53339e-24	PAM18
orf19.4894	1.98878	3.96903	5.32328	3.03646e-25	3.18233e-24
orf19.1133	1.98858	3.96847	5.79624	9.27977e-27	1.0533e-25	MSB1
orf19.2972	1.98808	3.96708	5.45005	1.68196e-24	1.68525e-23	PDE2
orf19.5645	1.98642	3.96253	8.75002	3.726e-37	6.74188e-36	MET15
orf19.7411	1.98331	3.954	1.87731	1.36857e-14	7.29588e-14	OAC1
orf19.7364	1.97876	3.94155	0.226838	8.85563e-07	2.27949e-06
orf19.2618	1.97776	3.93881	7.71853	2.49646e-17	1.62349e-16	MET2
orf19.1857	1.97623	3.93464	4.26982	2.9232e-22	2.58384e-21
orf19.5962	1.97591	3.93376	6.53809	1.3745e-26	1.54024e-25	HGT4
orf19.3432	1.97156	3.92191	3.52328	1.49705e-19	1.1177e-18
orf19.3133	1.96884	3.91452	6.94766	4.0648e-23	3.74913e-22	GUT2
orf19.4895	1.96749	3.91087	2.61195	3.31763e-17	2.13494e-16
snR61	1.96747	3.91082	-1.01437	0.00608184	0.0097895
orf19.2713	1.96203	3.8961	-0.375826	0.00167784	0.00290845
snR190	1.96071	3.89254	2.86637	8.52143e-12	3.55416e-11
orf19.4450.2	1.95998	3.89056	5.29038	1.68652e-14	8.91364e-14
CaalfMp03	1.9578	3.8847	1.25094	0.00272844	0.00460503	NAD1
orf19.346	1.95573	3.87911	7.43672	2.11804e-36	3.64991e-35	ALT1
orf19.3501	1.9554	3.87825	5.7638	3.82177e-30	5.14475e-29
orf19.3707	1.95234	3.87002	11.0123	2.58537e-28	3.14332e-27	YHB1
orf19.4274	1.95008	3.86397	7.86959	3.81738e-09	1.25051e-08	PUT1
orf19.1768	1.94141	3.84082	2.314	8.41437e-15	4.54879e-14
orf19.3121	1.94049	3.83835	-0.942484	0.00558762	0.00905798	GST1
snR77	1.93854	3.83317	-0.183122	8.28964e-05	0.000171306
orf19.1336.2	1.93788	3.83141	5.51354	2.31479e-18	1.61093e-17
orf19.3478	1.93669	3.82827	2.7115	1.58752e-17	1.05016e-16	NIP7
orf19.5243	1.93038	3.81154	6.47446	1.33752e-10	4.95686e-10	TRP3
orf19.3362	1.92911	3.8082	2.61868	2.09746e-18	1.46966e-17
orf19.4305	1.92867	3.80705	-1.05279	0.0241369	0.0350213
orf19.4273	1.92848	3.80653	2.50362	1.59157e-15	9.04932e-15
orf19.1274	1.92836	3.80622	2.03666	4.42135e-14	2.26668e-13
orf19.3112	1.92804	3.80538	0.892816	6.02924e-08	1.76796e-07	ZRT1
orf19.417	1.92736	3.80358	3.36666	8.98307e-19	6.40369e-18	MTM1
orf19.7282	1.92712	3.80294	5.65332	2.56047e-29	3.25455e-28	PEX13
CaalfMp15	1.92494	3.79721	0.626219	0.0076897	0.01218	COX3B
orf19.2158	1.92465	3.79646	4.01216	5.81177e-22	5.05e-21	NAG3
orf19.1890	1.92327	3.79282	5.82518	4.75227e-23	4.37664e-22
orf19.7156	1.92247	3.79071	4.82912	6.62939e-25	6.82007e-24	FAA2-3
orf19.908	1.92027	3.78493	4.78603	4.06793e-27	4.6953e-26	FEN12
orf19.5289	1.9185	3.78029	-0.585731	0.0002234	0.000437693
orf19.2832	1.91803	3.77907	6.63992	2.89116e-23	2.699e-22	INN1
orf19.6288	1.91743	3.7775	0.927243	0.00021031	0.000413232
orf19.6249	1.91226	3.76398	5.66498	1.05863e-15	6.07524e-15	HAK1
orf19.2067	1.90723	3.75088	6.69022	2.90302e-21	2.41343e-20
orf19.3505	1.90494	3.74492	8.19109	1.50589e-33	2.34537e-32
orf19.2496	1.9026	3.73887	7.36164	5.80065e-24	5.61978e-23	ATO2
orf19.3474	1.89766	3.72608	5.1723	2.23484e-26	2.47019e-25	IPL1
orf19.1631	1.89588	3.7215	5.08346	1.91076e-26	2.12184e-25	ERG6
orf19.6573	1.89267	3.71322	8.45378	1.2791e-27	1.50748e-26	BEM2
orf19.6689	1.88658	3.69759	6.78922	2.34836e-14	1.22745e-13	ARG4
orf19.3547	1.88574	3.69542	3.73202	1.1937e-21	1.02279e-20
orf19.1652	1.88458	3.69246	8.16917	1.40017e-20	1.11004e-19	POX1-3
orf19.5551	1.88383	3.69055	7.03721	4.90772e-20	3.76932e-19	MIF2
orf19.4599	1.88196	3.68574	2.33798	5.938e-05	0.000124891	PHO89
orf19.3483	1.88127	3.68398	3.90551	9.56573e-18	6.38962e-17
orf19.1715	1.87963	3.67982	7.90998	1.28149e-28	1.58308e-27	IRO1
orf19.7480	1.87817	3.67607	-0.266472	0.00255842	0.00433951
orf19.2962	1.87724	3.67371	5.03959	3.01771e-26	3.31302e-25
orf19.6993	1.87635	3.67146	4.69465	1.55603e-11	6.35214e-11	GAP2
orf19.5067	1.87602	3.6706	1.75686	2.85626e-11	1.13439e-10
orf19.6747	1.87575	3.66993	6.67311	1.1395e-24	1.1511e-23
orf19.4328	1.87226	3.66105	6.21961	5.31778e-26	5.72942e-25	CCC2
orf19.2583	1.8643	3.64092	-0.559229	0.00133159	0.00234323	PTR2
orf19.6138	1.86399	3.64014	0.271432	5.00855e-06	1.19336e-05
orf19.2108	1.86279	3.6371	6.69227	5.33916e-23	4.89516e-22	SOD6
orf19.2947	1.85637	3.62097	8.63057	1.52449e-29	1.95796e-28	SNZ1
orf19.1771	1.85407	3.61518	5.13613	2.36059e-17	1.53676e-16	CWC22
orf19.4643	1.85221	3.61052	5.97596	7.34924e-27	8.38823e-26
orf19.7637	1.84936	3.60341	7.03764	1.74524e-20	1.37123e-19	YHB4
orf19.5920	1.84647	3.59619	5.10096	6.23487e-17	3.91397e-16
orf19.7577	1.8464	3.59602	6.45407	2.90361e-23	2.70651e-22	MSS51
orf19.1738.1	1.84623	3.59559	4.46936	2.7205e-15	1.51874e-14
orf19.1150	1.8462	3.59552	5.51651	7.68833e-27	8.759e-26
orf19.6621	1.84366	3.58918	9.10522	6.19976e-30	8.20235e-29	MHP1
orf19.1313	1.84069	3.58181	5.21912	1.28396e-14	6.86265e-14	CDR3
orf19.6828	1.84033	3.58092	2.26252	9.0476e-14	4.48516e-13
orf19.952	1.83931	3.5784	6.75763	2.0824e-24	2.07969e-23
orf19.4445	1.83808	3.57535	9.552	9.49788e-24	9.04504e-23
orf19.6585	1.83767	3.57432	3.92509	3.27545e-16	1.93755e-15
orf19.1168	1.83537	3.56864	4.99426	1.2387e-13	6.06244e-13	ZCF3
orf19.6520	1.83445	3.56636	-0.171132	0.00348418	0.00580571
orf19.5863	1.83343	3.56384	-0.722945	0.00581236	0.00939261
orf19.1737	1.82949	3.55412	0.264156	5.92071e-05	0.000124627
orf19.1529	1.82859	3.55189	-0.321205	0.000262363	0.00050997
orf19.2394	1.82815	3.5508	-0.830992	0.00396185	0.00654668
orf19.2564	1.82654	3.54685	1.70838	6.69319e-11	2.54805e-10
orf19.6811	1.82342	3.5392	5.72575	1.77866e-13	8.58896e-13	ISA2
snR72	1.82189	3.53544	1.17834	0.00030588	0.000588797
orf19.2943.5	1.81774	3.52529	1.13579	3.34976e-08	1.01266e-07
orf19.7546	1.81286	3.51338	3.62823	3.23138e-18	2.23329e-17
orf19.3475	1.81175	3.51068	10.0556	9.44393e-25	9.60315e-24
orf19.7222	1.8116	3.51031	5.91403	2.37065e-13	1.12533e-12	PAM16
orf19.6245	1.81138	3.50978	9.16414	1.24091e-19	9.29851e-19
orf19.2978	1.81093	3.50868	3.8666	5.76027e-21	4.67509e-20
orf19.2998	1.80857	3.50295	2.91152	1.44397e-14	7.68451e-14	TSR2
orf19.1797	1.80854	3.50288	4.05114	7.98354e-21	6.41185e-20
orf19.5271	1.80687	3.49881	2.99177	6.92107e-17	4.3183e-16
orf19.6028	1.80581	3.49625	6.31146	1.2791e-18	9.08661e-18	HGC1
orf19.2942	1.80392	3.49169	8.7001	1.12202e-15	6.4211e-15	DIP5
orf19.2875	1.80211	3.48729	4.27826	1.55989e-22	1.39281e-21
orf19.699	1.80005	3.48232	4.59581	1.68846e-10	6.20884e-10
orf19.4076	1.79976	3.48163	6.57811	2.00361e-15	1.12981e-14	MET10
orf19.7472	1.7996	3.48124	4.30119	1.85819e-20	1.45625e-19	IFF4
orf19.3124	1.79662	3.47406	4.99805	1.05315e-21	9.04889e-21
orf19.6888	1.79623	3.47311	6.57506	3.9567e-12	1.69746e-11
orf19.7029	1.79571	3.47186	4.02963	7.2357e-18	4.87558e-17
orf19.5519	1.79465	3.46931	5.90929	7.57249e-26	8.11602e-25	GCV1
orf19.1641	1.78913	3.45607	1.0069	4.72695e-09	1.53296e-08
orf19.4571	1.78746	3.45206	-1.06237	0.00523326	0.00852397
orf19.4884	1.78729	3.45165	-0.0939411	0.00163972	0.00284637	WOR1
orf19.2193	1.78709	3.45118	7.01709	2.77718e-29	3.52272e-28	PRS5
snR5c	1.78593	3.4484	-0.942703	0.00507122	0.0082666
orf19.5910	1.78498	3.44614	6.69425	2.16016e-25	2.27946e-24
orf19.172	1.78497	3.44612	3.59483	1.41177e-17	9.35909e-17	RPC19
orf19.1411	1.78049	3.43542	1.651	2.19982e-09	7.38313e-09
orf19.747	1.77982	3.43384	4.4022	3.68902e-23	3.42305e-22	NBP35
orf19.3955	1.77836	3.43037	7.16878	7.44752e-21	5.99701e-20	MES1
orf19.6548	1.77832	3.43026	7.13593	5.99406e-23	5.47927e-22	ISU1
orf19.3200	1.77829	3.4302	0.293874	8.69688e-05	0.00017918	MTLA2
snR8a	1.77814	3.42984	-0.860951	0.00873718	0.0137351
orf19.6014	1.7775	3.42831	3.82118	1.83689e-17	1.20732e-16	RRS1
orf19.4967	1.77713	3.42744	6.02412	7.92195e-17	4.92281e-16	COX19
orf19.3732	1.77671	3.42644	4.88276	6.98526e-20	5.33168e-19	ERG25
orf19.5339	1.77234	3.41607	6.12228	4.86802e-18	3.32387e-17
orf19.4602	1.7715	3.41408	11.3471	1.95698e-13	9.38374e-13	MDH1-1
orf19.1780	1.76787	3.40551	-1.03229	0.0217317	0.03184
orf19.2927	1.76036	3.38782	4.04451	4.73102e-19	3.44033e-18	MNN11
orf19.5831	1.75804	3.38238	-0.0758901	0.00103033	0.00184529
orf19.1388	1.7569	3.37971	3.33339	2.60817e-17	1.69435e-16
orf19.1334	1.75313	3.3709	6.18718	1.74935e-25	1.86193e-24
orf19.2905	1.75044	3.36461	2.40344	1.44277e-11	5.90156e-11
orf19.2970	1.74989	3.36334	7.27719	2.86263e-13	1.34537e-12	LYS2
snR5a	1.74575	3.35368	2.29747	1.74096e-11	7.06488e-11
orf19.4897	1.74379	3.34914	5.43596	1.73283e-21	1.46433e-20	SFH5
orf19.7358	1.74332	3.34805	3.12437	2.61502e-17	1.69701e-16	SAM50
orf19.930	1.74242	3.34595	10.8261	1.08808e-16	6.66059e-16	PET9
orf19.7209	1.74034	3.34115	1.60533	4.45707e-10	1.57314e-09
orf19.6517	1.74031	3.34107	5.51942	1.14975e-22	1.03109e-21	RAD14
orf19.4923.1	1.73969	3.33963	-0.311707	0.000639404	0.00117667
orf19.4567	1.73914	3.33837	1.22769	3.01628e-08	9.14546e-08
orf19.1893	1.73635	3.33192	7.43082	5.01905e-30	6.68338e-29
orf19.3893	1.73418	3.3269	8.02737	6.1592e-30	8.16624e-29	SCW11
orf19.1915	1.73304	3.32427	5.60378	3.5205e-25	3.65847e-24	MPP10
orf19.2614	1.73298	3.32413	7.20779	1.02875e-25	1.10068e-24	RSR1
orf19.5755	1.73045	3.3183	4.57817	2.34964e-17	1.53125e-16
orf19.2259	1.7291	3.3152	4.60789	1.41375e-20	1.11936e-19
orf19.4887	1.72553	3.30701	8.26845	2.9298e-24	2.90244e-23	ECM21
orf19.3404	1.72263	3.30037	1.23982	9.45347e-08	2.71258e-07
orf19.5172	1.72247	3.3	0.14361	0.000283318	0.000547759	LIP9
orf19.4775	1.72095	3.29654	6.93904	2.48315e-28	3.02502e-27	CTA8
orf19.5045	1.71596	3.28515	7.24207	2.82229e-17	1.82573e-16	PTP2
orf19.4896	1.71512	3.28323	2.81401	1.34049e-13	6.53754e-13	RPA34
orf19.6336	1.71406	3.28082	6.37141	1.71791e-05	3.81676e-05	PGA25
orf19.2891	1.71325	3.27898	4.28576	6.92944e-15	3.76922e-14
orf19.2668	1.7115	3.275	2.47334	1.17537e-11	4.84968e-11	RHD2
orf19.4311	1.70609	3.26276	7.71843	6.26105e-13	2.85954e-12	YNK1
orf19.5255	1.70543	3.26127	5.67451	4.20042e-15	2.31758e-14	PXA2
orf19.5713	1.705	3.26028	3.28643	8.81862e-11	3.32224e-10	YMX6
orf19.3589	1.70122	3.25176	0.811397	7.92508e-06	1.8412e-05	SPO11
orf19.7050	1.70023	3.24953	2.60852	3.17997e-11	1.25084e-10	NOP15
orf19.3742	1.69975	3.24845	7.68823	1.67681e-17	1.10684e-16
orf19.6610	1.69669	3.24157	4.92887	1.09503e-14	5.87839e-14
orf19.6073	1.69469	3.23707	8.1038	2.78571e-16	1.65902e-15	HMX1
orf19.7557	1.6946	3.23687	1.67085	5.3267e-08	1.57094e-07	FGR46
orf19.1461	1.69344	3.23426	5.09294	1.03218e-24	1.04612e-23
orf19.1546	1.68715	3.22019	5.93755	1.80213e-16	1.09121e-15
orf19.4789	1.68593	3.21747	2.87288	2.2891e-10	8.32793e-10
orf19.6766	1.68353	3.21212	3.0395	5.34526e-13	2.46138e-12	NOP13
orf19.5999	1.68344	3.21193	7.5447	3.77146e-24	3.71233e-23	DYN1
orf19.7455	1.68203	3.20879	2.46651	9.16031e-11	3.44674e-10
orf19.3264	1.68039	3.20514	4.28086	4.37966e-07	1.17045e-06	CCE1
orf19.921	1.68027	3.20487	7.94471	1.38673e-26	1.55113e-25	HMS1
orf19.4455	1.67706	3.19775	6.40453	7.33514e-22	6.3468e-21
orf19.6118	1.6766	3.19674	4.38426	3.10878e-16	1.84428e-15
orf19.1923	1.67644	3.19638	3.99596	6.16551e-17	3.87438e-16	RRN3
orf19.2639	1.67629	3.19605	3.5864	2.6729e-13	1.25909e-12
orf19.7369	1.67329	3.1894	4.87672	1.66893e-18	1.18014e-17	TRM12
orf19.270	1.67302	3.18881	4.36375	3.66079e-11	1.43447e-10
orf19.5824	1.67275	3.18821	5.09219	3.37604e-18	2.3258e-17
orf19.3506	1.67041	3.18304	5.48504	2.86485e-24	2.84267e-23	DBR1
orf19.3433	1.66896	3.17985	1.11135	6.14975e-08	1.80158e-07	OYE23
orf19.6900	1.66658	3.17462	4.82409	5.8071e-19	4.18819e-18
orf19.515	1.663	3.16674	2.57294	2.47474e-11	9.89898e-11
orf19.2332	1.66251	3.16568	-0.319118	0.00464468	0.00761163
orf19.7602	1.66033	3.16089	8.62978	4.0246e-19	2.93341e-18	AHA1
orf19.1108	1.658	3.15579	6.21036	1.32239e-16	8.05478e-16	HAM1
orf19.5203	1.65566	3.15068	2.85977	5.21883e-09	1.68714e-08
orf19.7084	1.65566	3.15067	9.58379	2.91295e-22	2.57848e-21	DFI1
orf19.2214	1.6554	3.1501	5.24039	8.19978e-20	6.22011e-19
orf19.3396	1.65145	3.1415	7.92118	1.0651e-18	7.58391e-18	HCH1
orf19.1158	1.64622	3.13012	3.62306	4.32315e-16	2.54021e-15
orf19.7088	1.64575	3.12911	3.3196	5.00812e-13	2.31132e-12
orf19.4159	1.6444	3.12618	3.46949	1.26943e-14	6.7909e-14
orf19.7357	1.64362	3.12449	6.34036	1.36082e-17	9.03106e-17
orf19.5270	1.63833	3.11305	3.82279	4.00153e-14	2.06003e-13
orf19.760	1.63756	3.11139	4.6541	2.23184e-14	1.16953e-13
orf19.264	1.63482	3.10549	5.68266	1.8464e-19	1.36527e-18
orf19.6510	1.63415	3.10406	1.29678	6.22985e-08	1.82331e-07	GRX1
orf19.4355	1.63223	3.09992	1.41384	1.20697e-07	3.42021e-07
orf19.1156	1.62867	3.09228	1.23309	3.56201e-07	9.57757e-07	FUS1
orf19.1609	1.62807	3.091	3.56492	3.75924e-10	1.33604e-09
orf19.5850	1.62642	3.08747	4.22594	9.35751e-13	4.19282e-12	NOC2
orf19.5026	1.62397	3.08223	7.7554	1.65864e-21	1.4055e-20
orf19.7194	1.62352	3.08125	2.73649	6.10953e-09	1.96681e-08
orf19.3159	1.62188	3.07775	4.04051	2.09227e-18	1.46769e-17	UTP20
orf19.6586	1.62146	3.07687	5.82396	4.01677e-18	2.75487e-17
orf19.2212	1.61773	3.06891	2.84741	4.54376e-10	1.60282e-09
orf19.805	1.61461	3.06228	3.83802	2.52778e-16	1.50687e-15
orf19.2825	1.61441	3.06186	6.08183	1.05375e-16	6.45683e-16	DRE2
orf19.4451	1.61323	3.05936	7.78468	1.87206e-25	1.97885e-24	RIA1
orf19.3195	1.61292	3.05871	6.57901	3.99561e-20	3.07647e-19	HIP1
orf19.4160	1.61084	3.0543	2.00125	6.85855e-10	2.38114e-09
orf19.7332	1.6096	3.05167	4.57688	3.87278e-15	2.14642e-14	ELF1
orf19.6208	1.60824	3.0488	4.64557	1.52735e-19	1.13756e-18	MEF2
orf19.4144	1.60498	3.04192	6.45142	5.93716e-15	3.2352e-14
orf19.2479	1.60426	3.0404	0.794855	2.4346e-05	5.34916e-05	UGA4
orf19.849	1.60381	3.03944	1.79718	1.24611e-08	3.89339e-08
orf19.1724	1.60328	3.03834	0.641504	5.79469e-05	0.000122211
orf19.5564	1.60069	3.03289	4.14129	9.78528e-15	5.26676e-14
orf19.6577	1.59968	3.03076	5.14076	7.03236e-22	6.10198e-21	FLU1
orf19.2069	1.59705	3.02525	6.85006	6.60142e-18	4.45795e-17	SMF3
orf19.336	1.59669	3.02448	4.42836	8.92146e-18	5.97223e-17	YAH1
orf19.7646	1.59658	3.02425	2.92167	5.17753e-11	1.9945e-10
orf19.4394	1.59479	3.0205	1.70705	4.34881e-08	1.30253e-07
orf19.6873.1	1.59456	3.02002	2.01342	9.66676e-08	2.7712e-07	KTI11
orf19.2057	1.59398	3.01881	8.20949	5.79124e-16	3.37704e-15
orf19.308	1.59319	3.01716	3.7827	2.81203e-16	1.67308e-15
orf19.3986	1.59223	3.01514	2.96196	2.50276e-11	9.99802e-11	PPR1
orf19.6643	1.59178	3.0142	5.48198	1.4969e-19	1.1177e-18	MCT1
orf19.6295	1.58558	3.00128	4.74416	1.83293e-19	1.35694e-18	MAS2
orf19.5264	1.58267	2.99524	1.16484	0.000432321	0.000816591
orf19.1782.1	1.58235	2.99457	0.268597	0.000491162	0.000918987
orf19.7091	1.58202	2.9939	5.81979	1.34144e-21	1.14301e-20
orf19.4566	1.58183	2.99349	-0.738139	0.0225893	0.0329703
orf19.2449	1.58004	2.98977	-0.515968	0.0228629	0.033333
orf19.2670	1.57956	2.98879	6.74799	3.31519e-23	3.08082e-22
orf19.2766	1.57583	2.98106	0.346409	0.00155019	0.0026974
orf19.3001	1.5736	2.97646	5.04534	1.36049e-20	1.07997e-19	TEM1
orf19.5704	1.57247	2.97414	3.30501	1.08381e-12	4.83509e-12
orf19.5114	1.57136	2.97185	6.9304	5.95492e-17	3.75355e-16
orf19.844	1.57127	2.97167	7.83486	4.37554e-21	3.5939e-20	STE11
orf19.1393	1.57057	2.97023	2.97832	8.65683e-13	3.8902e-12
orf19.657	1.5688	2.96659	7.71749	1.92783e-16	1.16503e-15	SAM2
orf19.5362	1.56789	2.9647	3.45969	6.61659e-14	3.32017e-13	PSO2
orf19.84	1.5641	2.95692	8.38805	7.73608e-17	4.81704e-16	CAN3
orf19.2553	1.56389	2.9565	2.33318	3.31746e-08	1.00389e-07
orf19.7293	1.56322	2.95512	4.14712	4.37488e-17	2.79194e-16	MPS1
orf19.3288	1.56304	2.95475	5.26608	3.20622e-17	2.06757e-16	NMA111
orf19.4946	1.55981	2.94814	3.15834	1.8453e-12	8.07991e-12
orf19.5094	1.55746	2.94335	7.10727	2.01809e-21	1.69376e-20	BUL1
orf19.7083	1.55566	2.93969	3.35492	2.02643e-11	8.17481e-11	DCC1
orf19.2009	1.55566	2.93967	5.69952	3.82211e-20	2.94657e-19	PEX12
orf19.3906	1.5551	2.93854	-0.444871	0.00281849	0.0047453	MRV6
orf19.1397	1.55469	2.93771	2.78962	6.42569e-12	2.69467e-11
orf19.5608	1.55459	2.9375	2.96658	5.81223e-10	2.03049e-09
orf19.3748	1.5542	2.93671	-0.729603	0.00337609	0.00563475
orf19.873	1.55272	2.93369	3.19482	8.03351e-13	3.62332e-12
orf19.1030	1.55208	2.93239	4.15434	3.71826e-14	1.91741e-13
orf19.2062	1.54634	2.92075	6.40273	2.22476e-20	1.7369e-19	SOD4
orf19.2017	1.54629	2.92064	4.64807	8.44085e-17	5.22942e-16
orf19.5353	1.54538	2.91881	2.25449	1.96999e-09	6.64075e-09
orf19.4811	1.54068	2.90931	6.03269	3.98527e-21	3.27772e-20
orf19.48	1.54066	2.90929	7.65942	1.17839e-23	1.11702e-22	RPM2
orf19.3441	1.53967	2.90727	6.85193	5.72918e-17	3.62612e-16	FRP6
orf19.5049	1.5369	2.9017	2.23584	3.32555e-09	1.09464e-08
orf19.5607	1.53255	2.89296	6.55344	9.07849e-12	3.77626e-11
orf19.7469	1.53163	2.89113	9.45155	1.96009e-17	1.28555e-16	ARG1
orf19.863	1.53017	2.88819	5.11528	2.29001e-18	1.59549e-17
orf19.717	1.53014	2.88813	10.7497	7.23296e-16	4.20181e-15	HSP60
CaalfMp04	1.52576	2.87938	0.716607	0.0299411	0.0427472	COX3A
orf19.2945	1.52502	2.87792	3.11254	2.36717e-09	7.92319e-09	PUT4
orf19.4255	1.52254	2.87296	7.79732	2.02458e-11	8.1727e-11	ECM331
orf19.5723	1.52153	2.87094	7.18034	2.83109e-21	2.35682e-20	POX1
orf19.7599	1.52078	2.86946	3.60055	2.9755e-08	9.03074e-08	UTP5
orf19.943	1.51939	2.86669	4.45738	3.41736e-17	2.19682e-16	FET33
orf19.7436	1.5193	2.86652	8.04189	1.44551e-18	1.02451e-17	AAF1
orf19.3167	1.51859	2.86511	6.46358	6.2695e-19	4.51639e-18
orf19.4257	1.51683	2.86161	7.19932	1.44095e-08	4.48394e-08	INT1
orf19.5639	1.51655	2.86107	8.38444	3.66659e-18	2.51751e-17	HIS4
snR75	1.51196	2.85197	-0.331116	0.00220043	0.00375821
orf19.386	1.51181	2.85167	6.1512	1.27224e-11	5.22833e-11	SAM4
orf19.7500	1.51052	2.84913	6.67136	6.02404e-12	2.53488e-11	PXA1
orf19.1770	1.50913	2.84638	8.42999	2.81401e-11	1.11833e-10	CYC1
orf19.5748	1.50617	2.84055	2.34247	3.86982e-09	1.26566e-08
orf19.7062	1.50563	2.83948	5.14941	6.08791e-17	3.82953e-16	RPA135
orf19.4093	1.50477	2.83779	4.12427	1.17235e-13	5.74228e-13	PES1
orf19.2988	1.50311	2.83453	7.34218	8.21706e-16	4.75554e-15
orf19.1352	1.50065	2.82971	8.43345	0.000789703	0.00143608	TIM22
orf19.5691	1.50046	2.82933	7.18591	1.95732e-18	1.37459e-17	CDC11
orf19.1080	1.49823	2.82496	1.55386	4.94344e-07	1.31199e-06
orf19.6026	1.48785	2.80471	3.41493	5.79921e-11	2.22147e-10	ERG2
orf19.3512	1.4872	2.80345	1.33842	5.08778e-07	1.34798e-06	CSP1
orf19.3693	1.48396	2.79716	1.42986	1.42981e-06	3.61092e-06	PGA5
orf19.3171	1.4831	2.79548	10.5086	3.54079e-10	1.26498e-09	ACH1
orf19.2237.1	1.48261	2.79453	2.03918	1.0669e-07	3.04151e-07
orf19.6387	1.48236	2.79405	13.2034	5.20864e-18	3.54857e-17	HSP104
orf19.3170	1.48083	2.79109	6.22976	5.21658e-18	3.55004e-17
orf19.3352	1.47932	2.78816	6.66878	7.95438e-12	3.32667e-11
orf19.6950	1.47895	2.78746	3.06941	2.66815e-10	9.66124e-10
orf19.4870	1.47822	2.78604	3.29513	8.74738e-11	3.29742e-10	DBP3
orf19.3238	1.47751	2.78467	1.04294	4.12451e-05	8.86582e-05
orf19.6090	1.47732	2.7843	5.30858	1.19533e-16	7.2953e-16
orf19.5588	1.47648	2.78268	0.849152	1.53287e-05	3.4217e-05	PGA60
orf19.6267	1.47595	2.78166	1.01345	4.41353e-06	1.05691e-05
orf19.3015	1.47459	2.77904	4.25956	8.46661e-16	4.89536e-15	ARX1
orf19.7386	1.4739	2.77771	4.8433	4.50771e-12	1.92179e-11
orf19.2238	1.4712	2.77253	6.33249	1.89808e-15	1.07424e-14	LTE1
orf19.2503	1.46809	2.76655	-0.0220422	0.0323737	0.0459642
orf19.6322	1.46775	2.76591	10.433	2.66027e-13	1.2541e-12	ARD
orf19.4673	1.46478	2.76022	2.54643	9.99612e-08	2.86428e-07	BMT9
orf19.6078	1.464	2.75873	6.59039	1.92056e-10	7.0329e-10	POL93
orf19.150	1.46219	2.75527	5.94045	8.34209e-10	2.87671e-09	TIM17
orf19.4596	1.46211	2.75511	5.50384	2.117e-14	1.11124e-13
orf19.828	1.46208	2.75506	4.90833	1.15241e-13	5.65812e-13
orf19.2520	1.46168	2.75429	5.45161	2.24182e-17	1.46408e-16
orf19.7619	1.45792	2.74711	6.54789	2.32166e-15	1.30199e-14
orf19.5282	1.4555	2.74251	8.96673	6.54803e-14	3.29114e-13
orf19.5166	1.4527	2.7372	5.21669	2.20786e-16	1.32774e-15	DBF4
orf19.2117	1.45261	2.73703	5.53935	3.70602e-15	2.05585e-14	LEU5
orf19.3298	1.45215	2.73615	7.13473	2.10628e-18	1.47416e-17	CCH1
orf19.4578	1.45009	2.73225	4.68425	1.07391e-15	6.15722e-15	CYT2
orf19.7296	1.44993	2.73195	7.92716	2.54384e-08	7.76275e-08
orf19.4940	1.44963	2.73139	3.71828	2.90237e-11	1.15048e-10
orf19.6398	1.44745	2.72725	1.22493	5.95492e-06	1.40794e-05
orf19.3829	1.4463	2.72508	9.20696	5.37621e-18	3.65463e-17	PHR1
orf19.1633	1.44563	2.72383	3.5287	9.63129e-09	3.04636e-08	UTP4
orf19.6209	1.44374	2.72026	6.00817	2.17437e-17	1.42154e-16
orf19.1069	1.44367	2.72012	8.68957	4.89429e-15	2.68118e-14	RPN4
orf19.107	1.43919	2.71168	2.8596	3.08948e-09	1.01857e-08
orf19.3831	1.43886	2.71107	3.58262	2.44975e-11	9.80537e-11
orf19.5805	1.43828	2.70998	6.93387	8.56266e-17	5.29422e-16	DLD1
orf19.7069	1.4375	2.70851	3.51008	1.10473e-09	3.78201e-09
orf19.7291	1.43744	2.70839	3.81829	1.80091e-10	6.60655e-10
orf19.6066	1.43722	2.70798	6.62579	8.9682e-17	5.53384e-16
orf19.6686	1.43516	2.70412	3.14367	9.21172e-11	3.46397e-10	ENP2
orf19.5751	1.43513	2.70406	7.29086	8.4545e-11	3.19092e-10	ORM1
orf19.4447	1.43481	2.70347	3.70211	2.87597e-09	9.51748e-09	YMC1
orf19.6702	1.43418	2.70228	7.48325	1.74276e-14	9.20296e-14	DED81
orf19.815	1.43305	2.70017	9.76707	1.77492e-15	1.00639e-14	DCK1
orf19.158	1.43196	2.69813	3.51138	1.11068e-10	4.15123e-10
orf19.563	1.43043	2.69528	3.17904	5.402e-10	1.8947e-09	RRP15
orf19.359	1.42857	2.6918	-0.59822	0.0123989	0.0189935	GTT12
orf19.5143	1.42838	2.69145	5.27825	6.00424e-17	3.78077e-16	TIM54
orf19.6955	1.42711	2.68908	4.13957	3.03661e-13	1.42171e-12	HBR3
orf19.5207	1.42572	2.68648	3.24245	2.21318e-09	7.42393e-09
orf19.4983	1.42518	2.68547	3.49426	9.6349e-12	4.00229e-11
orf19.6475	1.42483	2.68482	0.17409	0.00067063	0.00122899
orf19.5515	1.42355	2.68245	4.54475	1.28142e-13	6.26157e-13
orf19.4995	1.41985	2.67557	-0.150742	0.000809902	0.00147107
orf19.4031	1.41857	2.67321	4.85129	2.17695e-13	1.03738e-12
orf19.2547	1.41779	2.67176	2.40912	1.18705e-06	3.02515e-06
orf19.6376	1.41743	2.67109	7.31439	1.64293e-15	9.33271e-15	PTC5
orf19.3088	1.41703	2.67036	1.31138	4.57675e-06	1.09557e-05
orf19.6047	1.41466	2.66596	8.71	2.63878e-13	1.24588e-12	TUF1
orf19.1255	1.41454	2.66576	2.94889	1.0056e-08	3.17253e-08	ZCF5
orf19.5728	1.41269	2.66233	1.00757	0.00880198	0.0138314
orf19.4815	1.40973	2.65687	4.16866	1.90483e-14	1.0033e-13	YTM1
orf19.5845	1.40599	2.65	4.14715	1.91817e-14	1.00946e-13	RNR3
orf19.318	1.40586	2.64975	4.99592	7.43588e-14	3.71311e-13
orf19.1545	1.40411	2.64655	5.30968	8.6971e-16	5.01919e-15
orf19.2462	1.40373	2.64585	6.49747	2.18075e-07	6.01074e-07	PRN3
orf19.6202	1.40251	2.6436	8.31033	2.24241e-15	1.25985e-14	RBT4
orf19.2512	1.40164	2.64202	6.50437	1.23651e-10	4.59361e-10
orf19.5521	1.40116	2.64115	7.4112	8.74068e-15	4.7169e-14	ISA1
orf19.2808	1.40114	2.64109	5.92419	2.41191e-14	1.25853e-13	ZCF16
orf19.2851	1.39971	2.63848	2.25414	1.3336e-05	2.99974e-05
orf19.7319	1.39965	2.63838	6.32155	1.33408e-10	4.94711e-10	SUC1
orf19.2767	1.39945	2.63801	11.1314	1.67166e-11	6.80614e-11	PGA59
orf19.4760	1.39838	2.63606	4.29115	3.18529e-11	1.25214e-10
orf19.6219	1.3961	2.63189	4.24555	4.4066e-15	2.42698e-14
orf19.1902	1.39306	2.62635	3.97892	1.81138e-13	8.72641e-13	NOC4
orf19.7376	1.39256	2.62544	4.99333	1.94718e-16	1.17557e-15
orf19.5459	1.39183	2.62411	6.8829	1.82358e-14	9.62149e-14
snR68	1.39134	2.62323	0.974621	1.17719e-05	2.66547e-05
orf19.2309	1.39085	2.62234	3.28415	4.82761e-11	1.86437e-10	PET127
orf19.1827	1.39066	2.62198	-0.409791	0.00375165	0.00621939
CaalfMp08	1.39052	2.62173	4.61064	0.0263211	0.0378777	COX1
orf19.5589	1.38977	2.62038	1.77215	1.41434e-06	3.57491e-06
orf19.7301	1.38822	2.61755	4.12351	3.49132e-11	1.36893e-10
orf19.6100	1.3869	2.61515	3.86264	3.46179e-14	1.78816e-13
orf19.5566	1.38349	2.60899	3.26383	4.96918e-12	2.10685e-11
orf19.804	1.38344	2.60889	4.99785	1.86491e-13	8.97022e-13
orf19.3529	1.38225	2.60675	5.47218	9.48527e-16	5.4485e-15	ABP2
orf19.5038	1.38185	2.60602	3.08613	2.19625e-08	6.7422e-08
orf19.7570	1.38172	2.60579	6.94728	2.60502e-15	1.45692e-14	UGA3
orf19.2623	1.38129	2.60501	6.8367	9.01357e-17	5.5507e-16	ECM22
orf19.2511.1	1.37754	2.59825	4.55007	1.25083e-09	4.26323e-09	MRPL33
orf19.4929	1.37722	2.59768	5.48729	4.37364e-13	2.0261e-12
orf19.6119	1.37707	2.5974	6.11327	9.48119e-16	5.4485e-15
orf19.1082	1.3765	2.59637	2.37839	7.89375e-07	2.04387e-06
orf19.198	1.37437	2.59254	8.58769	2.47776e-11	9.90461e-11	ASN1
orf19.5599	1.37437	2.59254	5.45792	3.30724e-17	2.13049e-16	MDL2
orf19.2511.2	1.37262	2.5894	5.19957	2.0263e-10	7.40689e-10
orf19.5663	1.37259	2.58934	4.59957	2.48428e-14	1.2941e-13	RCH1
orf19.295	1.37188	2.58807	3.36156	1.13311e-11	4.68159e-11
orf19.1719	1.36893	2.58278	6.7999	3.61811e-15	2.0089e-14	SGA1
orf19.3865	1.36614	2.5778	2.71018	1.04439e-08	3.28649e-08	RFX1
orf19.2934	1.36597	2.57749	2.01532	1.16903e-05	2.64893e-05
orf19.7012	1.36596	2.57748	4.52029	2.00255e-10	7.32444e-10
orf19.1342	1.36573	2.57707	7.17406	2.81701e-15	1.57119e-14	SHM1
orf19.6992	1.36563	2.57689	4.69869	1.13846e-12	5.07157e-12	QDR2
orf19.2115	1.3625	2.5713	5.01687	3.70659e-13	1.72358e-12
orf19.6511	1.35914	2.56533	6.26104	4.58039e-11	1.77335e-10	LIG1
orf19.1481	1.35884	2.56478	5.62615	1.00352e-09	3.44319e-09	HAP42
orf19.1113	1.35821	2.56366	2.31173	7.62669e-06	1.77658e-05
orf19.4825	1.35755	2.56249	4.04448	1.71232e-08	5.29887e-08
orf19.3777	1.35597	2.55969	3.47358	7.48915e-09	2.39093e-08	IMG2
orf19.1300	1.35493	2.55784	5.56622	8.2039e-13	3.69476e-12
orf19.3470	1.35409	2.55636	3.65861	8.35657e-08	2.40682e-07
orf19.605	1.35124	2.55132	-0.179631	0.00376186	0.00623296
orf19.6136	1.35109	2.55104	6.1138	1.826e-14	9.62603e-14
orf19.2049	1.34857	2.54659	4.10403	1.79684e-12	7.88956e-12
orf19.2917	1.34844	2.54637	4.65951	3.46325e-13	1.61514e-12
orf19.2558	1.34788	2.54538	3.86247	1.52204e-13	7.38452e-13
orf19.5251	1.34663	2.54317	3.83105	1.72605e-11	7.00901e-11	ZCF30
orf19.7638	1.34624	2.54249	7.47582	4.7811e-17	3.04171e-16	PRO1
orf19.5134	1.34375	2.53811	2.99555	1.58893e-09	5.37094e-09
orf19.1499	1.33637	2.52515	4.55847	1.82076e-13	8.76471e-13	CTF1
orf19.7409.1	1.33567	2.52394	3.92081	6.36032e-08	1.8565e-07
orf19.5278	1.33537	2.52341	5.8655	1.72873e-15	9.81103e-15
orf19.1530	1.33334	2.51985	-1.05884	0.0256964	0.037033
orf19.3537	1.33289	2.51906	3.78084	8.24968e-09	2.62692e-08
orf19.7111.1	1.33265	2.51864	3.86467	2.43517e-12	1.06099e-11	SOD3
orf19.4175	1.32957	2.51327	5.64295	4.67608e-15	2.56621e-14	TOK1
orf19.1413	1.32901	2.51231	6.06389	6.70515e-11	2.55103e-10	YFH1
orf19.954	1.32895	2.5122	5.29964	1.99843e-13	9.57501e-13
orf19.7306	1.32872	2.51181	6.80242	1.02312e-11	4.24714e-11
orf19.4170	1.32789	2.51035	3.08303	1.88161e-07	5.22131e-07	CSP2
orf19.3861	1.32603	2.50711	10.7994	7.93843e-17	4.92808e-16	SIS1
orf19.5716	1.32453	2.50451	1.00393	7.33887e-05	0.000152736	SAP4
orf19.7298	1.32448	2.50443	5.33257	1.15392e-13	5.66103e-13	CHS2
orf19.2201	1.3237	2.50307	4.03851	3.34241e-10	1.19968e-09
orf19.334	1.32349	2.5027	7.92416	6.07741e-16	3.5372e-15
orf19.4804	1.32249	2.50098	0.125122	0.00483508	0.00790261	LIP2
orf19.5097	1.32166	2.49953	5.42333	2.20068e-06	5.43937e-06	CAT8
orf19.4299	1.32156	2.49936	4.71011	3.85611e-13	1.79175e-12	MSW1
orf19.7308	1.3212	2.49875	9.31998	1.40138e-16	8.50228e-16	TUB1
orf19.1666	1.31909	2.49509	6.15209	1.29541e-15	7.38586e-15
orf19.2957	1.31906	2.49504	1.47483	5.93006e-05	0.000124767
orf19.4962	1.31878	2.49455	1.01794	2.63924e-05	5.7802e-05	RMP1
orf19.5288	1.31457	2.48727	12.0433	9.87159e-09	3.11596e-08	IFE2
orf19.7154	1.31445	2.48708	3.71973	3.14499e-07	8.51958e-07	UTP18
orf19.4210	1.31267	2.48401	4.54109	1.33603e-13	6.52324e-13
orf19.94	1.31198	2.48282	7.70232	1.11515e-10	4.1654e-10
orf19.5610	1.30587	2.47233	8.41188	1.16969e-09	3.99552e-09	ARG3
orf19.7173	1.30544	2.47159	2.97386	2.45788e-09	8.2134e-09
orf19.3738	1.30528	2.47132	-0.0550849	0.0022374	0.0038171	PGA22
orf19.4844	1.30418	2.46943	4.89712	6.87697e-13	3.12691e-12
orf19.4136	1.30385	2.46887	5.60087	8.1964e-16	4.74805e-15	YBL053
orf19.4060	1.30339	2.46808	8.09048	2.52981e-12	1.10067e-11	ARO4
orf19.7657	1.30306	2.46751	2.93571	5.33709e-10	1.87407e-09	POP3
orf19.1967	1.30296	2.46735	4.59641	3.42649e-13	1.59937e-12
orf19.5367	1.30212	2.46591	5.12283	1.14955e-14	6.16567e-14	RDH54
orf19.1998	1.30111	2.46419	4.49891	2.42048e-14	1.26193e-13
orf19.7534	1.30036	2.4629	5.61055	0.000287443	0.00055525	MIS12
orf19.3370	1.29962	2.46163	4.20171	7.65482e-13	3.46014e-12	DOT4
orf19.1569	1.29916	2.46086	4.63701	4.61256e-11	1.78468e-10	UTP22
orf19.6152	1.29835	2.45947	4.38988	1.38866e-11	5.69158e-11
orf19.1611	1.29832	2.45942	3.54869	1.49413e-08	4.64003e-08
orf19.2532	1.29796	2.45881	4.77912	9.69718e-13	4.33554e-12	PRS
orf19.3412	1.29772	2.4584	7.18054	1.39108e-07	3.91308e-07	ATG15
orf19.3573	1.29766	2.45831	4.84483	1.52113e-14	8.08119e-14	PEX6
orf19.216	1.2975	2.45803	6.06974	6.72288e-13	3.06138e-12
orf19.6282	1.29726	2.45762	3.98681	8.76799e-13	3.9344e-12
orf19.4172	1.2965	2.45633	4.91189	1.72645e-08	5.33992e-08
orf19.4372	1.2961	2.45564	6.94429	8.12599e-12	3.39613e-11
orf19.4061	1.29601	2.45549	2.72452	9.73657e-09	3.0765e-08
orf19.4496	1.2952	2.45411	4.20522	9.04454e-12	3.76723e-11
orf19.3938	1.29441	2.45276	5.08079	1.27968e-12	5.6719e-12
orf19.4508	1.29363	2.45144	1.56411	0.0003779	0.000719319
orf19.854	1.29304	2.45044	4.64063	6.86282e-14	3.43812e-13	UGA11
orf19.5507	1.29296	2.4503	3.36809	2.27389e-09	7.61927e-09	ENP1
orf19.6211	1.29164	2.44806	7.3982	1.60585e-14	8.51653e-14
orf19.4676	1.29086	2.44674	4.09785	6.96127e-08	2.02073e-07
orf19.882	1.29084	2.44671	11.7335	3.1362e-11	1.23442e-10	HSP78
orf19.218	1.28973	2.44483	-0.13076	0.022865	0.033333	BUD20
orf19.5106	1.28959	2.44458	4.00624	1.56623e-05	3.48983e-05	DIP2
orf19.4479	1.28673	2.43975	3.58679	2.2365e-08	6.86232e-08
orf19.2097	1.28316	2.43371	5.14946	5.94248e-13	2.72415e-12
orf19.4631	1.28182	2.43145	9.1705	4.35513e-15	2.40078e-14	ERG251
orf19.3407	1.27999	2.42838	4.3034	3.46122e-12	1.48905e-11	RAD18
orf19.1566	1.27942	2.42741	4.17952	1.13268e-08	3.55346e-08	UTP21
orf19.3876	1.27748	2.42416	1.0798	5.75787e-05	0.000121499	ZCF19
orf19.6681	1.2762	2.42201	5.16214	4.00401e-15	2.21517e-14
orf19.6939	1.27558	2.42096	5.4929	6.54014e-14	3.28986e-13
orf19.7564	1.27368	2.41777	3.85718	6.32721e-10	2.20164e-09	DPB2
orf19.3518	1.27359	2.41762	6.8507	4.31058e-14	2.21358e-13
orf19.59	1.27302	2.41666	2.79244	1.25959e-07	3.56604e-07	REI1
orf19.1948	1.2719	2.4148	5.51117	1.25659e-12	5.57761e-12
orf19.3048	1.27004	2.41169	4.22212	6.3725e-07	1.66824e-06
orf19.2848	1.26962	2.41098	6.84174	1.58896e-13	7.69104e-13
orf19.2285	1.26916	2.41021	0.597327	0.00117298	0.00208138
orf19.4173	1.26824	2.40867	3.52408	1.10774e-10	4.14275e-10
orf19.3934	1.26822	2.40864	3.7347	3.61472e-10	1.28989e-09	CAR1
orf19.234	1.26642	2.40563	2.31502	1.46222e-07	4.10009e-07	PHA2
orf19.4415	1.26358	2.40091	4.28062	4.89412e-12	2.07932e-11	MED3
orf19.3219	1.26309	2.40009	8.50339	0.00187683	0.00323425
orf19.2602	1.26188	2.39808	3.63098	3.05007e-11	1.20375e-10	OPT1
orf19.3138	1.26166	2.39771	5.17068	4.0483e-15	2.23766e-14	NOP1
orf19.4949	1.26123	2.397	-0.582377	0.0299308	0.0427424
orf19.2185	1.25883	2.39301	2.5066	8.49813e-07	2.1939e-06	NSA1
orf19.6325.1	1.25725	2.3904	4.41746	4.68267e-12	1.99362e-11
orf19.1115	1.25676	2.38958	3.20066	6.02207e-08	1.7667e-07	GUK1
orf19.2685	1.25624	2.38872	8.43776	9.98541e-14	4.93416e-13	PGA54
orf19.7425	1.25611	2.3885	5.51063	2.42019e-13	1.14707e-12
orf19.4056	1.25396	2.38495	9.45025	4.54776e-17	2.89926e-16	BRG1
orf19.2090	1.2534	2.38403	4.24957	1.48452e-11	6.06426e-11
orf19.2275	1.25287	2.38315	5.18919	2.61919e-11	1.04225e-10
orf19.4727	1.25189	2.38154	5.68285	1.47684e-11	6.0369e-11
orf19.5770	1.25174	2.38128	4.61054	9.83762e-11	3.69707e-10	OPT8
orf19.1578	1.25158	2.38102	4.57848	4.80503e-09	1.55746e-08
orf19.2712	1.25012	2.3786	4.30274	2.32766e-11	9.33491e-11	HCA4
orf19.5420	1.24945	2.3775	6.57009	5.83042e-15	3.18267e-14
orf19.1697	1.24814	2.37535	5.57012	3.69448e-13	1.71925e-12
orf19.2411	1.24774	2.37468	3.96935	7.00002e-10	2.42751e-09	SYN8
orf19.4176	1.24655	2.37273	5.12726	3.19905e-12	1.38012e-11
orf19.1064	1.2464	2.37249	10.2962	2.34288e-10	8.51353e-10	ACS2
orf19.5672	1.24561	2.37119	5.6821	1.17473e-08	3.68347e-08	MEP2
orf19.2472.1	1.24498	2.37016	6.26729	8.46834e-07	2.18826e-06
orf19.2489	1.24369	2.36804	6.78836	5.21312e-16	3.05439e-15
orf19.439	1.24343	2.36761	5.12749	1.06942e-11	4.42736e-11
orf19.3109	1.24322	2.36726	2.13475	0.000929219	0.00167248
snR33a	1.24213	2.36548	10.1792	2.96964e-13	1.39247e-12
orf19.279	1.24203	2.36531	-0.126443	0.00931057	0.0145673
orf19.5201	1.24195	2.36518	6.07568	1.47229e-09	4.98761e-09
orf19.5956	1.24138	2.36424	8.38895	7.24113e-15	3.93528e-14	PIN3
orf19.1528	1.24075	2.36321	5.28997	5.29941e-10	1.86297e-09
orf19.3287	1.24002	2.36202	3.34404	8.33405e-10	2.87555e-09	BUD22
orf19.3330.3	1.24001	2.362	1.66829	1.78639e-05	3.96174e-05	POX18
orf19.3982	1.23783	2.35843	6.30789	6.8376e-09	2.19202e-08
orf19.4150	1.23731	2.35758	4.52478	4.65889e-13	2.155e-12
orf19.2958	1.23682	2.35679	4.25736	7.28468e-11	2.76127e-10
orf19.6275	1.23629	2.35591	3.80576	7.3966e-11	2.80024e-10
orf19.1774	1.23512	2.354	3.32504	3.49473e-10	1.25143e-09
orf19.1440.1	1.23389	2.352	-0.782716	0.0203026	0.0299309
orf19.3040	1.23144	2.34801	6.81525	8.27352e-14	4.11469e-13	EHT1
orf19.637	1.23134	2.34784	8.83234	5.04428e-13	2.32627e-12	SDH2
orf19.1639	1.2312	2.34763	-0.0228298	0.0202003	0.0298027
orf19.6639	1.23002	2.34571	8.06885	5.93541e-14	3.00285e-13
orf19.2246	1.22904	2.3441	4.78539	7.01405e-09	2.24625e-08
orf19.4655	1.22486	2.33733	6.19053	1.49691e-13	7.27407e-13	OPT6
orf19.7675	1.2246	2.33691	4.14933	1.99439e-10	7.29891e-10
orf19.2898	1.22344	2.33504	4.06388	5.88565e-11	2.25318e-10
orf19.394	1.21936	2.32844	7.07748	8.23239e-15	4.45824e-14
orf19.3610	1.21689	2.32445	3.6985	1.42069e-05	3.184e-05
orf19.4921	1.21615	2.32325	5.29505	4.58948e-12	1.9553e-11
orf19.3365	1.21489	2.32123	4.00454	5.26122e-06	1.25114e-05	DAO2
orf19.6017	1.21385	2.31957	4.01823	4.72795e-10	1.66493e-09
orf19.4157	1.21284	2.31793	5.11248	5.44561e-12	2.29934e-11	SPS20
orf19.3804	1.21263	2.31759	5.01087	6.15762e-11	2.34998e-10
orf19.679	1.21179	2.31624	2.69952	4.60159e-08	1.36999e-07	FGR39
orf19.5231.2	1.21088	2.31478	5.83121	3.7025e-11	1.44862e-10	ATP19
orf19.7115	1.21039	2.31401	6.47535	1.1473e-12	5.10724e-12	SAC7
snR70	1.21026	2.31379	0.400662	0.00286852	0.0048269
orf19.5500	1.21021	2.31371	2.7387	4.30681e-07	1.15198e-06	MAK16
orf19.4051	1.21019	2.31369	4.60088	4.76425e-12	2.02555e-11	HTS1
orf19.638	1.20778	2.30982	10.8507	8.66428e-07	2.23491e-06	FDH1
orf19.6034	1.20634	2.30751	8.76983	6.29695e-13	2.8738e-12	TUB2
orf19.399	1.20621	2.30731	8.3408	3.95034e-13	1.83415e-12
orf19.484	1.20491	2.30522	5.75899	1.24205e-13	6.07399e-13	MRPL40
orf19.6236	1.20423	2.30415	3.36928	1.24164e-08	3.88139e-08	NOP6
orf19.5835	1.20399	2.30376	4.56856	1.18863e-11	4.90111e-11
orf19.1690	1.20126	2.2994	10.029	2.11185e-13	1.00792e-12	TOS1
orf19.5784	1.20117	2.29926	4.12495	0.000904516	0.00163136	AMO1
orf19.3291	1.19961	2.29678	4.15843	1.16969e-10	4.36383e-10	HMT1
orf19.1986	1.19942	2.29648	6.60222	5.53234e-06	1.31206e-05	ARO2
orf19.2282	1.19778	2.29386	2.47991	1.71943e-07	4.78423e-07
orf19.2446	1.19608	2.29117	5.36121	4.47599e-11	1.7384e-10
orf19.211	1.19552	2.29028	6.10494	4.47071e-11	1.73745e-10
orf19.3308	1.19445	2.28858	5.71827	1.59199e-12	7.02073e-12	STB5
orf19.6916	1.19331	2.28677	3.05195	7.21332e-09	2.30646e-08
orf19.5859	1.19278	2.28593	2.88716	5.63056e-07	1.48602e-06	DAL8
orf19.6690	1.19233	2.28521	5.95054	3.3496e-10	1.20156e-09
orf19.7618	1.19187	2.28449	3.95746	2.6086e-10	9.45117e-10
orf19.3255	1.19066	2.28257	1.82544	0.000100024	0.000204298	TEN1
orf19.1647	1.19061	2.28249	0.618437	0.00248152	0.00421373
orf19.2284	1.19022	2.28188	6.22269	3.85016e-09	1.26057e-08
orf19.6340	1.19007	2.28163	5.77219	2.08696e-06	5.17701e-06
orf19.5698	1.18713	2.27699	5.12175	2.25643e-13	1.07276e-12
orf19.2545	1.18692	2.27667	5.13148	8.99803e-13	4.03469e-12	DOT6
orf19.4026	1.18648	2.27598	6.2237	1.52863e-05	3.41347e-05	HIS1
orf19.6940	1.18547	2.27438	1.09378	0.000131609	0.000265375
orf19.1055	1.18295	2.2704	10.0054	0.000162221	0.000322867	CDC3
orf19.2665	1.18257	2.26981	9.83537	2.623e-12	1.13799e-11	MSN5
orf19.2438	1.18048	2.26652	5.49229	4.4209e-10	1.56127e-09
orf19.3661	1.17998	2.26574	6.0523	1.41296e-12	6.25363e-12
orf19.2092	1.17946	2.26492	7.17338	2.00596e-07	5.54885e-07
orf19.5498	1.17932	2.2647	0.493545	0.000778264	0.00141653	EFH1
orf19.7046	1.17813	2.26283	8.49921	2.57796e-14	1.34176e-13	MET28
orf19.2960	1.17712	2.26125	7.0131	5.8844e-10	2.05453e-09	FRS2
orf19.4099	1.17584	2.25924	7.70165	9.12375e-07	2.34381e-06	ECM17
orf19.6084	1.17563	2.25891	5.19134	0.000857042	0.00155029
orf19.6114	1.1745	2.25715	6.25221	3.81009e-09	1.24878e-08
orf19.3611	1.17282	2.25452	8.73356	0.00112372	0.0019986
orf19.2385	1.17237	2.25382	3.22423	2.70293e-08	8.22376e-08	KTI12
orf19.5025	1.17203	2.25328	5.82645	2.33417e-05	5.13401e-05	MET3
orf19.3327	1.17118	2.25197	4.11405	2.25892e-08	6.92765e-08	TRM2
orf19.2452	1.17021	2.25044	5.79639	5.23496e-11	2.01284e-10
orf19.5220	1.16712	2.24563	2.00369	5.67404e-05	0.000119831
orf19.2033	1.16583	2.24362	2.16212	7.67753e-06	1.78639e-05	PGA19
orf19.2504	1.16562	2.2433	4.89711	3.52821e-10	1.26122e-09	BMS1
orf19.6420	1.16533	2.24284	5.64716	1.44504e-09	4.90341e-09	PGA13
orf19.322	1.16526	2.24274	0.238442	0.0141343	0.0214121
orf19.3549	1.16443	2.24145	5.47965	4.70102e-11	1.81777e-10	CDC21
orf19.6565	1.16389	2.24061	4.64514	4.74951e-11	1.83536e-10
orf19.4204	1.1634	2.23984	5.64284	6.48438e-11	2.47162e-10
orf19.1305	1.16272	2.23879	2.94358	1.79737e-08	5.54813e-08
orf19.4856	1.16211	2.23785	-0.18875	0.0144253	0.0218367	LIP3
orf19.5991	1.16185	2.23744	3.89986	1.71187e-07	4.7675e-07
orf19.5934	1.16181	2.23738	4.419	5.2084e-09	1.68465e-08
orf19.7552	1.16045	2.23527	4.83115	2.48118e-10	9.00012e-10
orf19.6156	1.15959	2.23394	3.89479	1.20307e-08	3.76846e-08
orf19.1742	1.15799	2.23146	5.23949	2.2268e-11	8.95965e-11	HEM3
orf19.4888	1.15738	2.23052	6.10216	7.82942e-11	2.96046e-10
orf19.6234	1.15699	2.22992	3.52614	1.16609e-07	3.31046e-07
orf19.397	1.15645	2.22908	3.83167	6.81994e-10	2.36907e-09
orf19.2274	1.15587	2.22819	2.38076	6.24694e-06	1.47415e-05
orf19.1896	1.15554	2.22768	10.4139	2.11732e-09	7.12958e-09	SSC1
orf19.4697	1.15476	2.22647	6.11242	6.20627e-10	2.162e-09	MDN1
orf19.600	1.15264	2.22321	6.54154	4.80133e-08	1.42626e-07	TRK1
orf19.1759	1.14883	2.21734	5.93697	1.90153e-12	8.3202e-12	PHO23
orf19.7648	1.1483	2.21653	3.94009	1.71567e-10	6.30138e-10
snR8c	1.14719	2.21482	0.53823	0.00161201	0.00279985
orf19.6247	1.14634	2.21352	5.30153	6.59357e-13	3.00694e-12
orf19.4718	1.14513	2.21166	7.09872	0.000263358	0.00051142	TRP5
orf19.4189	1.14456	2.21078	-0.035942	0.0202319	0.0298409
orf19.5732	1.14424	2.21029	4.08443	2.53672e-09	8.46765e-09	NOG2
orf19.6606	1.14362	2.20935	4.1659	2.75096e-09	9.14312e-09
orf19.4125	1.14227	2.20728	2.81282	2.56049e-07	6.99472e-07	PZF1
orf19.7107	1.14226	2.20726	4.33753	3.74225e-08	1.12634e-07
orf19.1708	1.13689	2.19907	1.40583	0.00109981	0.00195912
orf19.7010	1.13417	2.19493	4.65014	4.02377e-11	1.5707e-10
orf19.3216	1.13202	2.19165	4.98414	3.85933e-12	1.658e-11
orf19.1559	1.132	2.19163	7.58975	5.86391e-08	1.72359e-07	HOM2
orf19.6163	1.13075	2.18973	5.48113	2.54964e-12	1.10851e-11	CSE4
orf19.7468	1.12907	2.18717	5.30824	1.261e-09	4.29551e-09
orf19.4428	1.12747	2.18476	4.61664	6.3174e-08	1.84543e-07
orf19.1187	1.12693	2.18394	9.51841	4.28471e-12	1.8318e-11	CPH2
orf19.7323	1.12678	2.18371	7.68673	1.09766e-11	4.53818e-11	CBP1
orf19.4704	1.12482	2.18074	8.20107	1.02787e-12	4.59218e-12	ARO1
orf19.2044	1.12472	2.18059	3.10145	5.97638e-08	1.75497e-07	PGA27
orf19.1981	1.12436	2.18005	4.81302	5.43826e-09	1.75531e-08	IMP2
orf19.2005	1.12403	2.17955	8.84115	5.26897e-12	2.22628e-11	REG1
orf19.6838	1.12172	2.17606	5.61431	1.75962e-05	3.90378e-05
orf19.7645	1.12168	2.176	5.09882	5.52198e-10	1.93458e-09
orf19.3778	1.12129	2.17542	3.47905	2.78603e-07	7.59065e-07
orf19.1422	1.11988	2.17329	7.80211	1.90539e-12	8.33116e-12	FZO1
orf19.7463	1.11877	2.17162	2.72094	1.89078e-06	4.70364e-06
orf19.7654	1.11811	2.17063	9.51131	2.0576e-12	8.98391e-12	CPR6
orf19.4399	1.1163	2.16791	4.75529	2.59516e-10	9.40803e-10	NCS2
orf19.1856	1.11612	2.16764	5.51829	7.68016e-10	2.6544e-09
orf19.473	1.1155	2.1667	5.77639	2.04592e-11	8.24805e-11	TPO4
orf19.1359	1.11522	2.16628	4.66333	2.88926e-10	1.0419e-09
orf19.3642	1.11286	2.16273	10.3247	2.93083e-11	1.16026e-10	SUN41
orf19.3427	1.1107	2.1595	-0.763925	0.0305707	0.0435955
orf19.3970	1.11028	2.15888	2.92911	1.39897e-06	3.53884e-06
orf19.6310	1.10789	2.1553	4.1258	8.6098e-09	2.73875e-08
orf19.5212	1.10774	2.15508	0.0498208	0.0179169	0.0266694
orf19.1966	1.10721	2.15428	3.08022	2.7125e-07	7.39358e-07	BUD23
orf19.612	1.10584	2.15224	3.25524	3.21271e-07	8.68774e-07
orf19.2082	1.10447	2.1502	1.34166	0.000457506	0.000861254	SAP30
orf19.1839	1.10447	2.15019	5.48847	1.84853e-09	6.23815e-09	RPA190
orf19.1270	1.1032	2.14831	3.09024	4.15248e-06	9.96725e-06	FRE3
orf19.7359	1.10223	2.14686	5.54755	1.89766e-07	5.26348e-07	CRZ1
orf19.4813	1.10149	2.14577	5.74247	6.14686e-12	2.58302e-11	GUA1
RDN25	1.10052	2.14431	15.8742	0.012551	0.0192121
orf19.2529	1.1005	2.14428	5.34474	1.06276e-10	3.97938e-10
orf19.1303	1.09989	2.14338	3.24393	5.57237e-08	1.64182e-07
orf19.3192	1.09932	2.14254	10.1866	3.05629e-11	1.20527e-10	STI1
orf19.3099	1.09896	2.142	6.00953	0.000119176	0.000241572	TRP4
orf19.4771	1.0984	2.14118	6.01473	6.14102e-10	2.1417e-09
orf19.5595	1.09762	2.14001	6.11359	1.43834e-09	4.88336e-09	SHE3
orf19.6679	1.09751	2.13985	3.79915	1.32203e-08	4.12431e-08
orf19.176	1.09737	2.13964	8.56076	0.000470224	0.000882225	OPT4
orf19.548	1.0968	2.13879	7.67957	2.94803e-08	8.95176e-08	CDC10
orf19.6652	1.09638	2.13817	3.25991	3.34126e-06	8.11186e-06	DBP8
orf19.5674	1.09561	2.13704	2.22248	9.80912e-05	0.000200551	PGA10
orf19.3753	1.09493	2.13603	6.36365	3.31095e-09	1.09042e-08	SEF1
orf19.7065	1.09397	2.13461	4.27559	1.08609e-08	3.41074e-08	PSF3
orf19.5161	1.0939	2.13451	5.31865	7.08638e-07	1.84648e-06
orf19.2416.1	1.09298	2.13315	6.71482	3.52691e-10	1.26122e-09	MLC1
orf19.7504	1.09214	2.1319	7.73188	6.61997e-11	2.52174e-10
orf19.4932	1.0919	2.13155	6.10979	6.34958e-12	2.66457e-11
orf19.1944	1.09004	2.1288	7.30973	4.32572e-11	1.68323e-10	GPR1
orf19.480	1.08969	2.12829	4.28694	6.95203e-08	2.0193e-07
orf19.2066	1.08961	2.12816	2.92532	6.51666e-06	1.53368e-05
orf19.4191	1.08916	2.12751	2.95461	8.90178e-07	2.29041e-06	RLP24
orf19.3227	1.08841	2.12639	4.33964	1.37434e-07	3.86858e-07	FTH2
orf19.1927	1.08807	2.12589	2.91119	5.71681e-07	1.50685e-06	SNM1
orf19.1617	1.08681	2.12404	5.67854	6.30422e-08	1.84245e-07
orf19.3582	1.08667	2.12383	3.56295	1.05677e-07	3.02101e-07
orf19.4776	1.08628	2.12326	3.87594	2.13897e-09	7.19462e-09	LYS143
orf19.1077	1.08609	2.12298	6.15281	9.62551e-12	4.00109e-11	ATM1
orf19.3264.1	1.08506	2.12147	10.0371	8.24516e-12	3.4436e-11
orf19.4540	1.08506	2.12147	7.70877	3.26237e-11	1.27998e-10	UBC8
orf19.4435	1.0841	2.12006	6.41799	1.48414e-10	5.47716e-10
orf19.5938	1.08339	2.119	6.77043	4.57376e-11	1.7719e-10	SEN1
orf19.526	1.08309	2.11856	4.76006	3.52942e-09	1.15803e-08	NHP2
orf19.2956	1.08167	2.11649	4.80754	3.44111e-10	1.23367e-09	MGM101
orf19.5561	1.08079	2.11519	5.71966	1.41119e-10	5.21734e-10	STE23
orf19.5961	1.08069	2.11505	7.60762	2.15295e-06	5.33211e-06
orf19.4018	1.07995	2.11396	5.29614	3.61581e-08	1.08988e-07
orf19.3669	1.07872	2.11215	10.696	2.49148e-13	1.17905e-12	SHA3
orf19.6438	1.07829	2.11154	5.90534	4.19511e-11	1.63551e-10
orf19.4698	1.07799	2.1111	6.00789	4.58494e-10	1.61642e-09	PTC8
orf19.1671.1	1.07761	2.11053	-0.483769	0.0147754	0.0223392
orf19.5977	1.07737	2.11019	2.8235	1.11611e-06	2.84908e-06	CEM1
orf19.4963	1.07718	2.10991	2.50179	6.33875e-05	0.000132956
orf19.2723	1.07647	2.10888	1.37875	0.000473766	0.000888328	HIT1
orf19.7267	1.07502	2.10675	3.78141	1.3625e-08	4.24842e-08	SAM35
orf19.6347	1.07209	2.10247	3.37065	9.03873e-08	2.59721e-07
orf19.3367	1.071	2.10089	5.04721	2.24055e-10	8.16097e-10
orf19.976	1.0699	2.09929	7.56199	5.34876e-10	1.8771e-09	BRE1
orf19.2007	1.06959	2.09884	5.25515	1.10019e-09	3.76857e-09
orf19.278	1.06956	2.09879	3.23787	2.06689e-07	5.70457e-07
orf19.2387	1.06747	2.09575	5.42025	3.77063e-10	1.33854e-09
orf19.5387	1.06719	2.09535	4.97147	2.56328e-09	8.54704e-09	VPS8
orf19.5692	1.06408	2.09084	5.47101	1.41952e-08	4.41947e-08
orf19.5249	1.064	2.09072	3.85381	2.99848e-08	9.09598e-08
orf19.2655	1.06233	2.0883	8.19586	8.9577e-09	2.84501e-08	BUB3
orf19.1371	1.06163	2.08728	4.79683	9.87125e-10	3.38884e-09
orf19.5098	1.0608	2.08608	4.43818	1.33773e-07	3.7699e-07	NTG1
orf19.6936	1.06037	2.08546	5.04046	2.06675e-07	5.70457e-07	RAD53
orf19.3435	1.0595	2.08421	2.68741	6.65401e-06	1.56362e-05
orf19.7006	1.05946	2.08416	7.54547	3.75261e-07	1.00724e-06
orf19.6072	1.05809	2.08218	3.93572	1.85702e-08	5.72079e-08	CDC13
orf19.6554	1.05758	2.08144	7.15291	3.07052e-07	8.32517e-07
orf19.4252	1.05645	2.0798	3.50599	1.08335e-05	2.46753e-05
orf19.3885	1.05559	2.07857	1.71526	0.000831946	0.00150799
orf19.4334	1.05379	2.07598	0.709495	0.000853052	0.00154398	PGA58
orf19.3330	1.05053	2.07129	5.53172	1.29504e-10	4.80812e-10	CRL1
orf19.7422	1.04916	2.06932	4.79538	1.31642e-07	3.71157e-07
orf19.1309	1.04859	2.06851	3.52253	2.96717e-06	7.22718e-06
orf19.768	1.04758	2.06706	4.94643	2.58231e-09	8.60584e-09	SYG1
orf19.4842	1.04694	2.06614	5.90871	3.01389e-07	8.18606e-07
orf19.2199	1.04595	2.06473	4.62787	4.38742e-09	1.42586e-08	PHO86
orf19.6041	1.04589	2.06464	5.57971	3.86727e-09	1.2655e-08	RPO41
tL(CAA)4	1.04538	2.06391	1.622	9.29633e-05	0.000190637
orf19.4871	1.04444	2.06257	7.85564	4.93213e-08	1.4637e-07	ERO1
orf19.5876	1.04316	2.06073	7.4547	2.54376e-08	7.76275e-08
orf19.1618.1	1.04185	2.05886	4.2221	8.27695e-06	1.91933e-05
orf19.2717	1.04127	2.05805	3.71648	9.45213e-06	2.17252e-05	SAS10
orf19.1223	1.03952	2.05555	6.35003	7.33054e-11	2.77694e-10	DBF2
orf19.3988	1.03831	2.05382	3.73586	7.63451e-06	1.77705e-05
orf19.3797	1.03778	2.05307	4.18437	4.42331e-08	1.32034e-07
orf19.909.1	1.03689	2.0518	4.96691	1.08644e-05	2.47364e-05
orf19.210	1.03603	2.05058	5.47486	1.02705e-08	3.23522e-08
orf19.7440	1.03221	2.04516	1.42759	0.00279121	0.00470066	HST6
orf19.4105	1.03198	2.04483	4.4885	2.86311e-07	7.7903e-07
orf19.1795	1.0314	2.04401	5.63522	6.28047e-08	1.83638e-07	PUF3
orf19.1533	1.03107	2.04355	5.15511	2.62951e-09	8.74419e-09
orf19.7148	1.03078	2.04313	1.80135	8.88094e-05	0.000182789	TPO2
orf19.4751	1.03076	2.04309	4.52226	2.99591e-09	9.89311e-09
orf19.2138	1.02953	2.04135	8.56994	7.64064e-11	2.89085e-10	ILS1
orf19.4522	1.02811	2.03935	3.42483	8.24721e-08	2.37643e-07
orf19.4324	1.02779	2.0389	2.63519	3.55295e-06	8.58851e-06
orf19.2775	1.02529	2.03537	5.18705	2.80985e-09	9.31964e-09	IDI1
orf19.3962	1.02267	2.03167	5.29375	3.03164e-09	1.00004e-08	HAS1
orf19.2177	1.02211	2.03089	2.35252	3.67032e-05	7.93665e-05
orf19.3265	1.02199	2.03071	2.98388	1.04111e-05	2.37835e-05	TRM1
orf19.6989	1.02082	2.02907	2.26431	2.58564e-05	5.66887e-05
orf19.7436.1	1.01959	2.02734	6.80308	4.05608e-09	1.32166e-08	ECM15
orf19.970	1.01876	2.02617	3.91829	3.4307e-07	9.23661e-07
orf19.5147	1.01809	2.02523	6.53066	2.16798e-09	7.28424e-09	LMO1
orf19.6328	1.01588	2.02213	3.47273	5.2786e-08	1.55825e-07
orf19.2048	1.01548	2.02158	9.40488	0.00141543	0.00248012
orf19.988	1.01522	2.02122	5.77018	6.91914e-09	2.21701e-08
orf19.6627	1.01329	2.01851	5.20857	1.20697e-09	4.11601e-09
orf19.169	1.0126	2.01755	4.96987	2.80816e-09	9.31964e-09	CHO2
orf19.6175	1.01162	2.01617	3.98921	8.36886e-08	2.40923e-07
orf19.4603	1.01044	2.01452	4.78302	3.66071e-09	1.20046e-08	ARL1
orf19.2650.1	1.00884	2.01229	4.23164	4.58031e-07	1.22089e-06
orf19.3815	1.00791	2.011	6.11926	6.18343e-08	1.81059e-07
orf19.947	1.00764	2.01062	4.70027	1.44619e-07	4.05884e-07	MRP17
orf19.3418	1.00709	2.00985	1.2559	0.000980481	0.00175858
orf19.414	1.0069	2.00958	3.88417	3.79498e-06	9.13766e-06	RSM22
orf19.7229	1.00559	2.00777	6.31579	2.28265e-10	8.30939e-10	IML2
orf19.7668	1.00453	2.00629	8.63545	3.32661e-07	8.976e-07	MAL2
orf19.4294	1.00421	2.00585	4.44794	2.32991e-06	5.74492e-06
orf19.407	1.00355	2.00493	6.45458	1.04655e-08	3.29161e-08	GCD6
orf19.3578	1.00328	2.00455	2.39853	5.36436e-05	0.000113759
orf19.154	1.00311	2.00431	2.44189	1.02796e-05	2.34919e-05
orf19.4916	1.00176	2.00245	4.52406	7.72054e-08	2.23199e-07
orf19.354	-1.0008	-2.0011	4.12229	1.42821e-07	4.0132e-07
orf19.1535	-1.00162	-2.00225	3.40241	2.58285e-06	6.34319e-06
orf19.3139	-1.00177	-2.00245	4.8349	6.15778e-07	1.61547e-06
orf19.3713	-1.00198	-2.00275	5.7624	5.81902e-08	1.71121e-07
orf19.586	-1.00215	-2.00298	5.34564	6.18067e-09	1.98764e-08	ERV46
orf19.6559	-1.00334	-2.00464	6.76649	2.95885e-10	1.06637e-09
orf19.2792	-1.00455	-2.00632	8.04947	2.88385e-11	1.14387e-10	IST2
orf19.6925	-1.00649	-2.00901	8.4837	8.01828e-08	2.3148e-07	HTB1
orf19.201	-1.00773	-2.01074	3.60791	1.60486e-07	4.47556e-07
orf19.3467	-1.00808	-2.01123	7.17369	1.70791e-10	6.27662e-10	SEC27
orf19.2605	-1.01054	-2.01467	6.78579	7.23761e-11	2.74511e-10	PRK1
orf19.6706	-1.01218	-2.01695	7.17046	3.00628e-10	1.08282e-09	GYP7
orf19.446	-1.01281	-2.01784	5.41746	1.13566e-09	3.88358e-09
orf19.2444	-1.01346	-2.01875	5.59396	3.88841e-10	1.37956e-09	CHS7
orf19.2113	-1.01487	-2.02072	6.64089	1.46181e-10	5.39799e-10
orf19.5276	-1.01526	-2.02127	2.70445	1.62174e-06	4.06558e-06
orf19.1085	-1.01771	-2.0247	6.62703	5.58229e-11	2.14104e-10
orf19.457	-1.01821	-2.0254	6.926	1.08069e-10	4.04405e-10
orf19.3351	-1.01825	-2.02546	6.15647	1.34724e-09	4.58164e-09
orf19.4368	-1.01977	-2.0276	6.1899	6.82899e-09	2.19041e-08
orf19.1636	-1.02152	-2.03006	4.56887	2.49583e-09	8.3357e-09	STE50
orf19.6367	-1.02385	-2.03334	9.06282	4.36368e-12	1.86297e-11	SSB1
orf19.5424	-1.02471	-2.03455	0.683081	0.00765797	0.012136
orf19.1728	-1.02474	-2.0346	1.83663	0.000183062	0.00036212
orf19.915	-1.02548	-2.03564	6.35445	1.53489e-10	5.66106e-10
orf19.2510	-1.02555	-2.03573	4.21024	6.71836e-08	1.9542e-07
orf19.704	-1.02556	-2.03575	6.35534	1.21021e-10	4.49863e-10	SOL3
orf19.5578	-1.02731	-2.03823	4.78259	9.09889e-10	3.12717e-09
orf19.3203	-1.02745	-2.03842	4.18149	8.11152e-09	2.58426e-08	RCY1
orf19.7365	-1.02883	-2.04037	5.49538	7.22101e-11	2.74051e-10
orf19.5897	-1.02886	-2.04041	5.78829	2.17255e-10	7.92734e-10
orf19.2933	-1.02916	-2.04084	4.61257	7.35477e-07	1.91075e-06
orf19.4213	-1.03127	-2.04382	3.85708	1.32423e-06	3.36222e-06	FET31
orf19.242.2	-1.03188	-2.04469	3.60532	7.35935e-06	1.71951e-05
orf19.6356	-1.03258	-2.04568	2.95355	4.59066e-07	1.22311e-06
orf19.3571	-1.03306	-2.04636	1.43787	0.000120575	0.000244246
orf19.3877	-1.03362	-2.04715	3.39782	7.49052e-07	1.94274e-06
orf19.5164	-1.03494	-2.04902	5.26783	2.81013e-09	9.31964e-09	ECM39
orf19.2886	-1.03503	-2.04915	7.01767	2.15011e-09	7.22813e-09	CEK1
orf19.2937	-1.03707	-2.05205	6.59213	9.12456e-07	2.34381e-06	PMM1
orf19.6484	-1.03715	-2.05218	-0.165918	0.0200721	0.0296337
orf19.5033	-1.03804	-2.05343	2.73906	1.44254e-06	3.64008e-06
orf19.6634	-1.03832	-2.05384	8.34851	3.12226e-11	1.22972e-10	VMA2
orf19.4375	-1.03899	-2.05478	5.35435	2.40243e-09	8.03683e-09
orf19.6924	-1.03932	-2.05526	8.81115	3.42534e-07	9.22621e-07	HTA1
orf19.1943	-1.03944	-2.05544	2.48553	2.49136e-06	6.12829e-06
orf19.686	-1.03957	-2.05561	5.56907	1.18124e-10	4.39623e-10
orf19.5757	-1.04016	-2.05645	5.9682	6.3594e-11	2.42548e-10
orf19.2425	-1.04122	-2.05797	6.3526	9.70009e-10	3.33193e-09	HGT18
orf19.592	-1.0428	-2.06022	6.49364	1.41361e-11	5.7861e-11
orf19.4490	-1.04309	-2.06063	8.16347	1.11652e-09	3.82028e-09	RPL17B
orf19.1891	-1.04463	-2.06284	9.60776	3.03623e-11	1.20022e-10	41730
orf19.721	-1.04559	-2.06421	2.71869	8.82683e-07	2.27303e-06
orf19.4423	-1.04707	-2.06632	6.57294	5.2333e-11	2.01284e-10
orf19.6117	-1.04711	-2.06638	8.04767	3.93717e-08	1.18269e-07
orf19.7479	-1.04795	-2.06758	6.03411	2.92794e-07	7.96317e-07	NTH1
orf19.7086	-1.04828	-2.06807	8.20433	2.65496e-12	1.15105e-11
orf19.2127	-1.04832	-2.06812	5.15743	5.58122e-10	1.95422e-09	CST5
orf19.2334	-1.0487	-2.06866	4.85335	2.85129e-08	8.66229e-08	BIG1
orf19.3659	-1.04974	-2.07016	4.99388	7.6334e-10	2.63972e-09
orf19.5190	-1.0499	-2.07039	4.57959	2.4535e-08	7.5057e-08
orf19.4736	-1.04999	-2.07052	5.89558	9.42976e-09	2.9903e-08
orf19.1959	-1.05022	-2.07084	4.01249	7.73225e-08	2.23433e-07
orf19.1059	-1.05179	-2.0731	9.24341	2.35482e-07	6.46158e-07	HHF1
orf19.1813	-1.05183	-2.07316	6.77235	7.9051e-12	3.30831e-11	FLC2
orf19.1678	-1.05194	-2.07332	4.6541	4.1526e-09	1.35168e-08
snR44d	-1.05202	-2.07343	0.824286	0.00111509	0.00198438
orf19.6196	-1.05267	-2.07436	6.13594	2.6989e-10	9.74963e-10
orf19.4864	-1.05306	-2.07493	6.03215	2.16733e-10	7.91667e-10
orf19.2037	-1.05335	-2.07534	5.00971	5.64192e-09	1.82009e-08
orf19.7466	-1.0534	-2.07541	9.35066	7.39406e-10	2.55984e-09	ACC1
orf19.3726	-1.05373	-2.0759	5.27414	1.0285e-10	3.85665e-10
orf19.5051	-1.05445	-2.07693	4.14033	4.08145e-08	1.22483e-07
orf19.7141	-1.0549	-2.07757	6.25506	3.70396e-11	1.44862e-10	UFE1
orf19.3647	-1.05563	-2.07863	5.52534	2.69157e-10	9.72886e-10	SEC8
orf19.3666	-1.05633	-2.07963	3.33653	1.53013e-07	4.27686e-07
orf19.6314	-1.05682	-2.08034	3.26869	1.06122e-05	2.42071e-05	RPB8
orf19.4646	-1.05689	-2.08045	3.76557	0.0107127	0.0165922	UEC1
orf19.738	-1.05749	-2.08131	6.9537	1.60272e-11	6.53409e-11	MYO5
orf19.7634	-1.05793	-2.08194	4.34946	1.34505e-05	3.01999e-05	MCD1
orf19.5771	-1.05847	-2.08273	6.0701	3.05047e-11	1.20375e-10	PBP2
orf19.4491	-1.05912	-2.08365	6.88408	2.74491e-11	1.09158e-10	ERG20
orf19.2304	-1.05937	-2.08402	7.13753	7.1993e-08	2.08522e-07
orf19.7292	-1.05946	-2.08416	7.89242	3.15297e-12	1.3612e-11	ARP2
orf19.6257	-1.05992	-2.08482	9.35853	1.60722e-06	4.03083e-06	GLT1
orf19.1214	-1.06026	-2.0853	6.60021	1.72043e-10	6.31509e-10
orf19.1444	-1.06089	-2.08621	6.08969	1.3539e-09	4.60177e-09
orf19.5543	-1.0609	-2.08623	6.06757	2.88046e-11	1.14326e-10
orf19.6654	-1.0609	-2.08623	4.21047	5.24272e-09	1.69397e-08
orf19.6729	-1.0626	-2.08869	6.47578	5.08486e-11	1.96126e-10	TIP120
orf19.3796	-1.06513	-2.09235	4.10871	5.90568e-09	1.90219e-08	DCR1
orf19.6036	-1.06732	-2.09554	4.48254	2.17885e-09	7.31674e-09	RIC1
orf19.5011	-1.06845	-2.09718	5.46103	2.68697e-10	9.71797e-10	KAR9
orf19.1330	-1.06986	-2.09923	3.31228	1.03681e-07	2.96535e-07
orf19.1802	-1.07009	-2.09957	6.24061	1.90406e-08	5.85982e-08	OFD1
orf19.1968.1	-1.07137	-2.10143	1.15833	0.00181999	0.00314157
orf19.610	-1.07242	-2.10296	8.06442	2.10605e-05	4.64388e-05	EFG1
orf19.2711.1	-1.07245	-2.10301	4.26321	8.37775e-09	2.66632e-08	MED20
orf19.1573	-1.07279	-2.10349	6.00751	3.67514e-10	1.30842e-09
orf19.2261	-1.07312	-2.10398	5.6087	1.27798e-11	5.24844e-11
orf19.3087.1	-1.07501	-2.10674	1.59405	0.000388933	0.000738493
orf19.1526	-1.07616	-2.10841	6.88082	8.04984e-11	3.04193e-10	SNF2
orf19.2454	-1.07804	-2.11116	6.63346	4.39058e-08	1.31248e-07	PHO87
orf19.2892	-1.07914	-2.11277	6.16894	4.38757e-08	1.31222e-07
orf19.2925	-1.08008	-2.11415	2.29689	5.46497e-06	1.29759e-05
orf19.4477	-1.08019	-2.11432	8.74951	7.63204e-06	1.77705e-05	CSH1
orf19.2269	-1.08263	-2.11789	5.89644	7.20141e-10	2.49595e-09
orf19.7544	-1.08303	-2.11848	7.75045	1.82754e-11	7.39671e-11	TLO1
orf19.7438	-1.08325	-2.1188	8.3331	1.48491e-12	6.56262e-12	UBA1
orf19.769	-1.08331	-2.11889	2.68378	2.8025e-07	7.63212e-07	IFE1
orf19.2166	-1.08378	-2.11958	6.10498	2.31144e-11	9.27591e-11	VMA5
orf19.4732	-1.08433	-2.12039	8.06727	2.28116e-11	9.17236e-11	SEC24
orf19.7058	-1.08436	-2.12043	5.60718	1.86236e-10	6.82384e-10
orf19.4713	-1.08479	-2.12106	5.29341	5.102e-11	1.96664e-10
orf19.6242	-1.08675	-2.12395	2.44808	1.2764e-05	2.87846e-05	CYK3
orf19.3792	-1.08706	-2.12441	6.74454	3.76204e-10	1.33626e-09
orf19.703	-1.08756	-2.12514	6.04387	1.67846e-10	6.17577e-10
orf19.3504	-1.08847	-2.12649	8.13533	3.03761e-11	1.20022e-10	RPL23A
orf19.2826	-1.08918	-2.12752	4.98843	4.09948e-10	1.45276e-09
orf19.3507	-1.08999	-2.12873	8.95136	6.19303e-10	2.15861e-09	MCR1
orf19.6810	-1.09103	-2.13025	6.63423	2.67407e-12	1.15851e-11
orf19.5142	-1.0913	-2.13065	3.26715	1.06516e-07	3.03936e-07	DFR1
orf19.748	-1.09194	-2.13161	6.34714	5.09749e-12	2.15679e-11
orf19.1634	-1.09478	-2.13581	5.34489	2.91486e-11	1.15468e-10
orf19.5662	-1.09483	-2.13588	5.28464	2.28332e-11	9.17505e-11	PEP7
orf19.3499	-1.0952	-2.13643	2.7033	0.00021162	0.00041554
orf19.6478	-1.09746	-2.13977	7.46167	5.64688e-13	2.59251e-12	YCF1
orf19.4253	-1.09815	-2.14079	4.94341	3.17195e-10	1.13916e-09
orf19.403	-1.10036	-2.14408	4.19286	8.10158e-06	1.88008e-05	PCL2
orf19.1808	-1.10185	-2.14629	4.97546	5.95828e-10	2.07914e-09	MED5
orf19.5104	-1.10196	-2.14646	5.31942	8.87123e-12	3.69755e-11	LTP1
orf19.5391	-1.10285	-2.14779	4.56886	6.03714e-11	2.30973e-10
orf19.4993	-1.10296	-2.14796	6.02662	2.29286e-11	9.20737e-11	SEC18
orf19.3064.1	-1.10391	-2.14937	4.11569	2.47556e-10	8.98505e-10
orf19.3811	-1.10617	-2.15274	5.35687	1.31132e-11	5.38176e-11	GYP1
orf19.562	-1.10715	-2.1542	4.01243	1.27109e-08	3.96739e-08	FGR13
orf19.4275	-1.10758	-2.15483	5.21251	4.45096e-11	1.73087e-10	RAD9
orf19.5016	-1.10817	-2.15572	4.86394	7.27184e-10	2.51894e-09
orf19.1203	-1.10874	-2.15658	6.27684	1.65822e-12	7.29709e-12	SRO77
orf19.4612	-1.11149	-2.16069	3.16979	0.000108864	0.000221472
orf19.299	-1.11214	-2.16167	7.47621	3.97804e-12	1.70543e-11	ECM14
orf19.7210	-1.11261	-2.16237	6.00858	7.28406e-13	3.30225e-12
orf19.2202	-1.1129	-2.1628	2.27823	3.87951e-06	9.33024e-06
orf19.645.1	-1.1148	-2.16566	6.90611	5.71688e-11	2.19129e-10	VMA13
orf19.6906	-1.11561	-2.16687	8.00496	2.60757e-12	1.13253e-11	ASC1
orf19.1331	-1.11641	-2.16807	7.88467	4.48096e-11	1.73923e-10	HSM3
orf19.4287	-1.11767	-2.16997	6.37412	2.74963e-12	1.18957e-11
orf19.1723	-1.11771	-2.17002	3.81512	3.36451e-09	1.10687e-08
orf19.1409.1	-1.11832	-2.17093	7.06711	2.88702e-09	9.54888e-09
orf19.6021	-1.11878	-2.17163	5.83018	4.82402e-10	1.69779e-09	IHD2
orf19.6976	-1.11951	-2.17274	3.46115	5.98917e-08	1.75789e-07
orf19.7303	-1.11995	-2.17339	4.258	6.28685e-10	2.18883e-09
orf19.6492	-1.12063	-2.17442	5.3409	4.51492e-11	1.75131e-10
orf19.6882.1	-1.12067	-2.17448	7.93735	8.72082e-13	3.9161e-12
orf19.1061	-1.12096	-2.17491	9.44029	3.81847e-07	1.02403e-06	HHT21
orf19.5924	-1.12124	-2.17534	5.53812	1.02873e-10	3.85665e-10	ZCF31
orf19.3355	-1.12322	-2.17832	6.60773	3.2077e-11	1.26014e-10	ISN1
orf19.1969	-1.12328	-2.17842	3.58541	3.56395e-06	8.6117e-06	CCW14
orf19.7076	-1.12377	-2.17915	7.41825	9.21096e-14	4.5588e-13	GBP2
orf19.7393	-1.12454	-2.18032	5.98845	7.31125e-09	2.33535e-08
orf19.4548	-1.12546	-2.18171	3.79611	3.61721e-10	1.29003e-09	MAK32
orf19.4691	-1.12599	-2.18251	1.12731	0.000108996	0.000221667	MRV1
orf19.2779	-1.12679	-2.18373	2.02256	5.84808e-05	0.000123253
orf19.6265	-1.1271	-2.18419	7.27073	8.61725e-10	2.96993e-09	RPS22A
orf19.1478	-1.13007	-2.18869	6.57081	1.71909e-11	6.98536e-11	STT3
orf19.4010	-1.13158	-2.19098	5.40411	2.18285e-12	9.5173e-12	PAN3
orf19.751	-1.13189	-2.19146	3.09924	1.36099e-06	3.44843e-06
orf19.4403	-1.13329	-2.19359	5.70774	5.00212e-12	2.1179e-11	VPS11
orf19.4003	-1.13399	-2.19465	6.22289	6.04547e-11	2.31148e-10	TIP20
orf19.2699	-1.13496	-2.19612	8.11189	2.13327e-13	1.01736e-12	ABP1
orf19.2297	-1.13569	-2.19723	4.91304	5.18101e-11	1.99459e-10	ARL3
orf19.7437	-1.13595	-2.19762	6.44514	6.94079e-13	3.1536e-12
orf19.4054	-1.13664	-2.19869	6.47718	1.67959e-11	6.83388e-11	CTA24
orf19.5714	-1.13791	-2.20062	2.90844	4.44886e-07	1.18791e-06	SAP1
orf19.6753	-1.13825	-2.20113	5.39016	3.25179e-11	1.27664e-10
orf19.1565	-1.13941	-2.20291	5.10796	5.72899e-10	2.00254e-09
orf19.4212	-1.14016	-2.20406	5.90299	9.30065e-06	2.13978e-05	FET99
orf19.2031	-1.14165	-2.20634	5.24274	1.0219e-07	2.92543e-07	VPS24
orf19.3973	-1.14215	-2.20709	5.35659	3.72501e-11	1.45593e-10
orf19.1200	-1.14305	-2.20847	3.92965	9.36764e-09	2.97213e-08
orf19.3003.1	-1.14372	-2.20951	8.1692	1.21704e-11	5.01489e-11	RPL6
orf19.5137.1	-1.14396	-2.20987	7.22679	6.04638e-12	2.54254e-11	HHO1
orf19.4969	-1.14422	-2.21027	7.1171	3.36755e-12	1.45078e-11	KEM1
orf19.5734	-1.14428	-2.21035	5.19927	1.45489e-12	6.43459e-12	POP2
orf19.1926	-1.14433	-2.21044	4.7082	7.37793e-08	2.13595e-07	SEF2
orf19.7344	-1.14522	-2.2118	4.91771	2.60856e-12	1.13253e-11
orf19.5620	-1.14723	-2.21488	8.10339	5.7652e-08	1.69701e-07
orf19.2219	-1.14761	-2.21547	7.57788	7.8484e-13	3.54504e-12	ORF298
orf19.6812	-1.14795	-2.21598	7.16411	4.41159e-08	1.31748e-07	PMT2
orf19.6167	-1.14921	-2.21793	6.34935	3.46552e-13	1.61514e-12	AYR1
orf19.3810	-1.14962	-2.21855	5.81191	3.83276e-06	9.2214e-06
orf19.6261	-1.14978	-2.2188	7.24497	1.60505e-13	7.76278e-13	BPH1
orf19.4798	-1.1503	-2.21961	6.85002	3.46773e-12	1.49081e-11
orf19.4831	-1.15031	-2.21961	6.59677	7.37961e-13	3.3431e-12	MTS1
orf19.3051	-1.15165	-2.22168	6.61555	1.97763e-12	8.64089e-12
orf19.6947	-1.15172	-2.22178	7.23475	6.7187e-13	3.06138e-12	GTT11
orf19.816	-1.15221	-2.22254	5.65557	1.23997e-11	5.10594e-11	DCK2
orf19.1601	-1.15269	-2.22328	9.4686	1.0127e-13	4.99608e-13	RPL3
orf19.6880	-1.15664	-2.22937	4.66441	2.52932e-11	1.00976e-10	COG4
orf19.5579	-1.1595	-2.2338	3.57661	1.78777e-08	5.52403e-08
orf19.4947	-1.16002	-2.2346	10.8131	8.14535e-08	2.35039e-07
orf19.2437	-1.16072	-2.23569	6.03308	9.98901e-11	3.75167e-10	ARC35
orf19.316	-1.16146	-2.23684	6.82945	7.54685e-13	3.41384e-12	SEC13
orf19.5689	-1.16411	-2.24095	7.06036	2.80754e-12	1.21292e-11
orf19.6827	-1.16539	-2.24293	2.71799	1.73431e-06	4.34071e-06	SLU7
orf19.767	-1.16606	-2.24399	6.84967	5.55015e-12	2.34027e-11	ERG3
orf19.4800	-1.16667	-2.24492	6.22661	2.03828e-13	9.75078e-13	RIM20
snR10c	-1.16704	-2.2455	6.94521	2.396e-13	1.13648e-12
orf19.1589	-1.16726	-2.24585	3.16501	4.95725e-09	1.6045e-08
orf19.2030	-1.16762	-2.24641	7.05788	2.77603e-09	9.22146e-09
orf19.4466	-1.16814	-2.24723	2.99118	2.39984e-08	7.34883e-08
orf19.5465	-1.16826	-2.24741	3.35152	3.15228e-07	8.53272e-07
orf19.3058	-1.16963	-2.24954	6.91715	7.49879e-13	3.3946e-12	COQ6
orf19.725	-1.16991	-2.24997	1.49959	5.62213e-05	0.000118775
orf19.7276.1	-1.17356	-2.25567	5.23354	1.44514e-10	5.33965e-10	TLO4
orf19.7452	-1.17435	-2.25692	3.06758	6.2694e-08	1.83402e-07
orf19.6796	-1.17441	-2.25701	4.83518	5.30711e-10	1.86461e-09	YSA1
orf19.481	-1.17544	-2.25862	5.79053	1.53116e-09	5.18134e-09	GCD1
orf19.4679	-1.17637	-2.26008	5.1321	1.66702e-10	6.13734e-10	AGP2
orf19.2724	-1.17714	-2.26129	8.5855	1.83058e-10	6.71141e-10
orf19.4535	-1.17825	-2.26301	4.74935	1.40366e-10	5.19263e-10	PTR3
orf19.131.2	-1.1784	-2.26325	6.07341	5.67196e-10	1.98486e-09
orf19.5825.1	-1.17959	-2.26512	5.61101	6.11535e-11	2.33675e-10
orf19.5416	-1.18069	-2.26686	6.53888	2.5798e-13	1.21897e-12	ESA1
orf19.993	-1.18084	-2.26708	3.57225	4.61707e-10	1.62682e-09
orf19.2638.1	-1.18199	-2.2689	3.61031	1.23662e-06	3.14756e-06
orf19.7556	-1.18339	-2.27109	3.78186	4.29132e-09	1.39536e-08
orf19.2820	-1.18362	-2.27147	5.85768	1.12645e-12	5.02169e-12
orf19.799	-1.18371	-2.27159	4.5903	2.23548e-10	8.14731e-10	STE4
orf19.4531	-1.18454	-2.27291	4.91387	5.46768e-12	2.30707e-11
orf19.3872	-1.18459	-2.27298	5.95767	2.76869e-10	9.99589e-10
orf19.3944	-1.18545	-2.27435	7.38015	2.69271e-14	1.39794e-13	GRR1
orf19.3663	-1.18635	-2.27577	6.44047	4.72615e-12	2.01074e-11	PHO91
orf19.5157	-1.18638	-2.27581	2.58279	1.91125e-07	5.29877e-07
orf19.4893	-1.18659	-2.27614	6.85065	6.65548e-12	2.78914e-11
orf19.7453	-1.18741	-2.27744	3.17662	7.75638e-09	2.4724e-08
orf19.3482	-1.19006	-2.28162	6.06978	5.63877e-12	2.37438e-11
orf19.4795	-1.19016	-2.28177	6.61847	3.00068e-13	1.40595e-12
orf19.3984	-1.19086	-2.28289	6.55488	7.60074e-14	3.79236e-13
orf19.6868	-1.19086	-2.28289	4.81688	1.64957e-11	6.72064e-11
orf19.7047	-1.19127	-2.28354	5.76104	1.03767e-12	4.63262e-12	RTF1
orf19.4533	-1.19168	-2.28419	4.89024	2.80632e-12	1.21292e-11
orf19.1782	-1.19226	-2.28511	5.5271	4.04334e-12	1.73221e-11
orf19.7299.1	-1.19516	-2.2897	2.80435	1.02718e-07	2.93916e-07
orf19.6032	-1.19653	-2.29188	6.1033	1.77355e-11	7.19242e-11	SPE1
orf19.3658	-1.20037	-2.29799	4.39773	4.36186e-12	1.86297e-11
orf19.3959	-1.20068	-2.29849	8.09365	3.31345e-14	1.71297e-13	SSD1
orf19.5112	-1.20178	-2.30024	9.53556	5.44525e-13	2.50368e-12	TKL1
orf19.979	-1.2034	-2.30281	9.68162	3.11856e-11	1.22905e-10	FAS1
orf19.4684.2	-1.20504	-2.30543	6.99539	4.1357e-12	1.77055e-11	RPL40B
orf19.7140	-1.20695	-2.30849	6.36888	1.8034e-13	8.69476e-13
orf19.4719	-1.20739	-2.3092	4.93325	1.62267e-12	7.1458e-12	CWH41
orf19.4883	-1.20808	-2.3103	6.94119	7.15373e-12	2.9959e-11
orf19.130	-1.20863	-2.31118	5.40163	4.95893e-13	2.29206e-12	VPS15
orf19.7397	-1.20918	-2.31206	5.32044	2.26255e-13	1.07484e-12
orf19.1848.1	-1.2092	-2.31209	4.53969	7.58061e-10	2.62294e-09
orf19.3818	-1.20955	-2.31265	3.92459	1.54106e-10	5.68042e-10	GOA1
orf19.4660	-1.20984	-2.31312	8.67503	1.03714e-13	5.1085e-13	RPS6A
orf19.88	-1.2106	-2.31434	9.73897	3.8454e-11	1.50203e-10	ILV5
orf19.1995	-1.21093	-2.31487	6.61474	3.70608e-10	1.31867e-09	MNN24
orf19.7201	-1.21115	-2.31521	7.545	9.4905e-13	4.24622e-12	SLA2
orf19.841	-1.21133	-2.31551	6.1034	1.10628e-13	5.43597e-13
orf19.4503	-1.21183	-2.31631	6.37596	6.18828e-13	2.8305e-12
orf19.6658	-1.21279	-2.31785	6.25138	2.62904e-15	1.46901e-14
orf19.974	-1.21392	-2.31967	6.97634	4.73038e-14	2.41705e-13	ROT2
orf19.5837	-1.21433	-2.32033	4.36039	5.41993e-11	2.08266e-10
orf19.6313	-1.21697	-2.32458	2.97361	1.85161e-08	5.70698e-08	MNT4
orf19.733	-1.21873	-2.32741	6.30064	1.27058e-11	5.22499e-11
orf19.6703	-1.21925	-2.32826	5.35659	4.92429e-12	2.0907e-11
orf19.7038	-1.21995	-2.32938	5.38774	3.27699e-12	1.41276e-11
orf19.4209	-1.22039	-2.3301	4.0849	3.66335e-11	1.43456e-10
orf19.260	-1.2226	-2.33366	6.62869	1.84136e-12	8.06841e-12	SLD1
orf19.3286	-1.22366	-2.33539	5.17322	4.22629e-12	1.80807e-11
orf19.4406	-1.22399	-2.33592	5.60764	2.96101e-11	1.17146e-10	NIF3
orf19.4464	-1.22406	-2.33604	1.75508	7.02375e-07	1.83094e-06	SEN15
orf19.1663	-1.22427	-2.33636	4.80779	2.58547e-11	1.0295e-10	MNT2
orf19.6265.1	-1.2246	-2.33691	8.51137	4.55628e-14	2.33003e-13	RPS14B
orf19.4192.1	-1.22469	-2.33705	4.08196	2.88076e-10	1.03944e-09
orf19.3108	-1.22475	-2.33715	6.32824	1.13425e-10	4.23417e-10
orf19.835	-1.22489	-2.33737	6.24113	8.13471e-11	3.07211e-10
orf19.7018	-1.22762	-2.3418	8.19868	1.61387e-12	7.11213e-12	RPS18
orf19.6846	-1.22782	-2.34212	6.30111	3.97839e-15	2.20298e-14	PHO85
orf19.1686	-1.22919	-2.34435	3.60299	8.64367e-11	3.26032e-10
orf19.7015	-1.2293	-2.34453	8.77409	1.36254e-14	7.27002e-14	RPP0
orf19.5275	-1.2296	-2.34502	5.39025	8.35414e-12	3.48675e-11
orf19.467	-1.23044	-2.34638	6.83638	6.14412e-11	2.34628e-10	WOR3
orf19.4922	-1.2311	-2.34746	4.9037	2.33186e-10	8.47847e-10
orf19.6553	-1.23279	-2.35021	6.78894	8.77379e-10	3.0205e-09
orf19.3409	-1.23353	-2.35141	6.21857	1.15497e-13	5.66165e-13	SEC12
orf19.4471	-1.23376	-2.35179	5.27639	4.99406e-12	2.11594e-11
orf19.4185	-1.23377	-2.35181	3.99679	1.55708e-10	5.73604e-10
orf19.36	-1.23405	-2.35227	2.3528	1.27298e-07	3.59899e-07
orf19.348	-1.23413	-2.35239	4.48587	1.17346e-10	4.37524e-10	SKN2
orf19.3788.1	-1.23446	-2.35294	7.55475	4.43871e-14	2.27368e-13	RPL30
orf19.3293	-1.23625	-2.35586	5.84817	4.7363e-14	2.41807e-13
orf19.846	-1.23675	-2.35667	7.44369	8.24143e-13	3.70895e-12
orf19.1390	-1.23703	-2.35712	5.6102	9.12272e-11	3.4347e-10	PMI1
orf19.6452	-1.23928	-2.3608	8.22068	1.99461e-11	8.0623e-11	RBP1
orf19.838.1	-1.23979	-2.36163	8.48542	5.83651e-14	2.96012e-13	RPS9B
orf19.4982	-1.24035	-2.36255	8.29755	0.00274599	0.00463084
orf19.2309.2	-1.24197	-2.36522	9.14824	5.95117e-14	3.00835e-13	RPL2
orf19.3060	-1.24225	-2.36568	5.83136	4.35231e-10	1.5397e-09
orf19.2478.1	-1.24386	-2.36832	8.64159	5.54255e-13	2.54651e-12
orf19.7499	-1.24388	-2.36834	6.01008	7.12265e-14	3.56248e-13
orf19.7502	-1.24476	-2.36979	7.85962	1.01447e-14	5.45068e-14
orf19.5341	-1.24564	-2.37124	8.51468	2.02426e-13	9.69122e-13	RPS4A
orf19.3457	-1.24628	-2.37228	3.59563	3.97513e-09	1.29597e-08	SWD3
orf19.5209	-1.24909	-2.37691	5.02196	8.52071e-14	4.23078e-13
orf19.3665	-1.25118	-2.38036	3.22389	1.18089e-10	4.39623e-10	SET6
orf19.4909.1	-1.25316	-2.38363	8.36308	8.12832e-14	4.04902e-13	RPL42
orf19.465	-1.25415	-2.38526	6.11692	1.13269e-08	3.55346e-08	IFF9
orf19.5197	-1.25587	-2.38811	8.93149	2.39434e-16	1.43149e-15	APE2
orf19.6995	-1.25714	-2.39022	3.17465	9.68176e-06	2.21916e-05	ATO6
orf19.1275	-1.2583	-2.39214	5.01811	8.23625e-05	0.000170317	GAT1
orf19.6255	-1.25831	-2.39216	4.1036	2.39767e-10	8.70747e-10
orf19.5727	-1.25832	-2.39216	5.25032	7.90881e-13	3.5697e-12
orf19.1532	-1.25951	-2.39415	6.00655	0.00436231	0.00717949	SAM37
orf19.6349	-1.25984	-2.39469	5.73246	6.1168e-09	1.96812e-08	RVS162
orf19.1400	-1.26001	-2.39498	5.40246	9.30328e-15	5.01171e-14
orf19.396	-1.26043	-2.39567	4.16108	1.35364e-11	5.55173e-11	EAF6
orf19.1152	-1.26199	-2.39827	10.246	6.04067e-13	2.76505e-12
orf19.5095	-1.26304	-2.40001	8.03445	4.45606e-14	2.28067e-13
orf19.5718	-1.26319	-2.40026	5.052	1.50054e-13	7.28599e-13
orf19.3523	-1.26463	-2.40266	5.0046	1.05918e-09	3.63011e-09	CRK1
orf19.6968	-1.26483	-2.40298	5.55373	2.52897e-12	1.10067e-11
orf19.4239	-1.26521	-2.40362	4.25801	4.26039e-13	1.97513e-12
orf19.7596	-1.26621	-2.40529	0.228321	0.000592355	0.00109402
orf19.5110	-1.26753	-2.40749	6.01481	3.15249e-10	1.13283e-09	OPY2
orf19.1036	-1.26788	-2.40807	6.49137	2.81275e-14	1.45903e-13	MNS1
orf19.5858	-1.27126	-2.41373	7.29715	1.6557e-14	8.75826e-14	EGD2
orf19.3698	-1.27293	-2.41651	2.61681	1.99181e-08	6.12068e-08
orf19.5439	-1.27295	-2.41655	5.56345	4.42205e-15	2.43332e-14
orf19.904	-1.27296	-2.41657	5.48012	5.67515e-14	2.88303e-13
orf19.5865	-1.27719	-2.42367	6.23247	0.000535652	0.000995268
orf19.7093	-1.27961	-2.42773	4.08495	3.65129e-10	1.30068e-09	HGT13
orf19.3601	-1.28055	-2.42932	4.36516	1.16257e-12	5.17148e-12
orf19.4384	-1.28063	-2.42944	4.61165	8.23041e-05	0.000170254	HXT5
orf19.5788	-1.2808	-2.42974	10.7581	1.03502e-16	6.34842e-16	EFT2
orf19.6883	-1.28106	-2.43017	6.88047	1.75398e-17	1.15654e-16
orf19.7149	-1.28299	-2.43343	8.76431	0.000358522	0.00068434
orf19.2935	-1.28339	-2.43411	9.29664	1.08562e-13	5.33873e-13	RPL10
orf19.6312	-1.28343	-2.43417	8.39106	1.03158e-13	5.08516e-13	RPS3
orf19.4069	-1.28416	-2.43541	0.120803	0.00527753	0.00858698
orf19.392	-1.28429	-2.43563	4.6748	2.5444e-11	1.01446e-10
orf19.1672	-1.28646	-2.43928	7.63878	4.5178e-16	2.64953e-15
orf19.4879.2	-1.28678	-2.43983	7.84512	2.1823e-13	1.03913e-12	NTF2
orf19.6813	-1.28744	-2.44095	2.09308	6.35602e-07	1.66463e-06
orf19.1950	-1.28799	-2.44187	4.42022	9.0782e-12	3.77626e-11
orf19.6029	-1.2884	-2.44257	3.86407	1.04524e-11	4.33309e-11	ROT1
orf19.4266	-1.2896	-2.4446	2.12335	4.39639e-08	1.31358e-07	SPR28
orf19.7108	-1.28986	-2.44505	7.689	1.9943e-16	1.20283e-15
orf19.3942.1	-1.2901	-2.44545	8.06531	3.8995e-12	1.67409e-11	RPL43A
orf19.3784	-1.29104	-2.44705	3.59172	5.6968e-09	1.83683e-08
orf19.1354	-1.29113	-2.44719	13.0336	7.38226e-14	3.68933e-13	UCF1
orf19.4007	-1.29222	-2.44904	3.54392	3.97731e-10	1.41028e-09
orf19.1266	-1.29303	-2.45042	5.56012	9.29739e-16	5.35056e-15
orf19.5003	-1.29382	-2.45176	5.74354	1.39844e-16	8.49278e-16
orf19.2896	-1.29547	-2.45457	5.16538	2.10733e-14	1.10711e-13	SOU1
orf19.255	-1.29551	-2.45464	5.37584	1.8073e-11	7.32446e-11	ZCF1
orf19.7483	-1.29602	-2.45551	7.79422	4.71595e-15	2.58579e-14	CRM1
orf19.3087	-1.29605	-2.45555	8.9685	1.90854e-15	1.07817e-14	UBI3
orf19.6317	-1.2964	-2.45615	6.57653	5.25544e-13	2.42183e-12	ADE6
orf19.2324	-1.29819	-2.45919	4.97387	1.28812e-15	7.35793e-15	UBA4
orf19.5506	-1.29881	-2.46025	4.34686	1.57729e-13	7.6447e-13	PLC1
orf19.3940.1	-1.30005	-2.46238	9.58709	5.42783e-13	2.49753e-12	CUP1
orf19.5052	-1.30222	-2.46608	2.85029	1.26317e-09	4.3005e-09
orf19.1699	-1.30269	-2.46689	6.06523	1.51114e-14	8.03505e-14	BZZ1
orf19.6307	-1.30282	-2.4671	3.50735	4.95798e-09	1.6045e-08
orf19.4488	-1.30398	-2.4691	10.5325	0.000586471	0.00108413
orf19.6948	-1.30441	-2.46982	5.82983	1.79979e-13	8.68416e-13	CCC1
orf19.3006	-1.30485	-2.47058	6.58147	2.30949e-16	1.38479e-15	GGA2
orf19.5300	-1.30609	-2.47271	5.81654	1.29284e-15	7.37808e-15
orf19.6937	-1.30695	-2.47418	7.16441	2.18543e-10	7.96964e-10	PTR22
orf19.5268	-1.30784	-2.4757	3.33798	4.38594e-10	1.55071e-09	MED10
orf19.4184	-1.30799	-2.47597	5.98927	1.25459e-15	7.17308e-15
orf19.559	-1.30893	-2.47757	7.43669	2.24478e-16	1.34731e-15	FGR14
orf19.667.1	-1.30943	-2.47843	8.18682	1.26184e-12	5.59686e-12	RPL37B
orf19.4642	-1.31161	-2.48219	4.60425	3.17327e-14	1.64326e-13
orf19.5171	-1.31173	-2.48239	7.19692	4.51583e-15	2.4827e-14	PMT1
orf19.5527	-1.31259	-2.48387	4.9173	1.4352e-14	7.64449e-14
orf19.1677	-1.31459	-2.48732	5.87612	1.13766e-16	6.95022e-16
orf19.4375.1	-1.31632	-2.4903	8.09187	2.58664e-18	1.79403e-17	RPS30
orf19.3799	-1.31653	-2.49066	7.91683	2.338e-15	1.30996e-14
orf19.1500	-1.31706	-2.49158	4.48077	8.44611e-14	4.19713e-13
orf19.3542	-1.31995	-2.49657	7.01799	6.65918e-17	4.16809e-16	LEM3
orf19.5725	-1.32171	-2.49962	3.59953	1.57466e-11	6.42395e-11
orf19.7196	-1.32175	-2.49968	9.12633	1.48715e-13	7.23238e-13
orf19.6327	-1.32401	-2.50361	6.95792	2.28648e-15	1.28344e-14	HET1
orf19.3755	-1.32428	-2.50408	6.64687	1.39396e-11	5.7095e-11
orf19.6220.4	-1.32535	-2.50594	7.68318	1.38122e-12	6.11756e-12
orf19.7487	-1.32539	-2.50601	7.66093	1.55994e-16	9.4549e-16
orf19.6875	-1.32558	-2.50634	6.22653	6.24432e-17	3.91591e-16	VPS35
orf19.7328	-1.32609	-2.50723	6.28439	1.31679e-16	8.02861e-16
orf19.6220.3	-1.3273	-2.50932	7.15246	8.82938e-14	4.38051e-13	MMD1
orf19.750	-1.32761	-2.50986	1.99995	5.16943e-08	1.52896e-07
orf19.362	-1.32886	-2.51205	6.58173	4.11307e-10	1.45674e-09	TLO9
orf19.894	-1.32986	-2.51377	5.34931	4.58002e-15	2.51574e-14
orf19.5984	-1.33112	-2.51598	5.32411	5.6137e-16	3.27661e-15
orf19.5996.1	-1.33155	-2.51674	8.30834	2.61744e-09	8.70875e-09	RPS19A
orf19.2994	-1.33215	-2.51778	8.78594	6.51535e-14	3.28007e-13	RPL13
orf19.2002	-1.33441	-2.52171	6.14229	9.44755e-17	5.81213e-16
orf19.3743	-1.33452	-2.52191	4.27465	2.09667e-13	1.00145e-12
orf19.4632	-1.33537	-2.5234	8.24015	2.12671e-16	1.28019e-15	RPL20B
orf19.5029	-1.33615	-2.52476	5.60383	5.87577e-15	3.20459e-14	MODF
orf19.6760	-1.33622	-2.52489	6.08764	2.91175e-16	1.73073e-15	MDS3
orf19.5619	-1.33649	-2.52535	6.36904	4.49076e-13	2.07879e-12
orf19.5408	-1.33848	-2.52884	7.72423	3.67247e-17	2.3559e-16	HRK1
orf19.1866	-1.3388	-2.52942	6.29889	1.57437e-12	6.94802e-12	VMA10
orf19.3572.3	-1.33966	-2.53092	7.72936	2.44379e-16	1.45822e-15
orf19.144	-1.34306	-2.53689	5.18582	1.87529e-16	1.1344e-15	SNU114
orf19.575	-1.34339	-2.53746	7.51308	6.40242e-14	3.2285e-13	HYR3
orf19.2879	-1.34673	-2.54335	5.12476	1.93849e-13	9.3096e-13	IFF5
orf19.5964.2	-1.34895	-2.54727	8.15073	6.32864e-16	3.67994e-15	RPL35
orf19.827.1	-1.34969	-2.54858	8.01216	4.78063e-14	2.43666e-13	RPL39
orf19.6403.1	-1.3571	-2.56169	7.2463	1.34109e-13	6.53754e-13	RPP2A
orf19.2994.1	-1.36038	-2.56753	8.11323	3.36746e-15	1.87142e-14	RPS16A
orf19.4756	-1.36125	-2.56908	3.97191	1.77382e-12	7.79468e-12
orf19.5927	-1.36191	-2.57024	8.38272	2.0267e-17	1.32782e-16	RPS15
orf19.2897	-1.36233	-2.571	1.30292	9.83808e-06	2.25247e-05	SOU2
orf19.5320	-1.36358	-2.57323	4.75726	1.57816e-14	8.37691e-14	NCE4
orf19.6896	-1.36361	-2.57329	4.23693	7.13285e-08	2.06695e-07
orf19.6975	-1.36453	-2.57492	8.14686	2.19298e-14	1.15015e-13	YST1
orf19.1777	-1.36468	-2.57519	8.20036	2.90097e-19	2.12969e-18
orf19.4521	-1.36577	-2.57713	5.8402	3.68391e-17	2.36077e-16
orf19.6197	-1.36834	-2.58174	4.54195	2.376e-15	1.33004e-14	DHH1
orf19.5949	-1.36936	-2.58356	9.63212	3.64401e-13	1.69704e-12	FAS2
orf19.5246	-1.37005	-2.5848	4.90168	8.8629e-16	5.11008e-15
orf19.2823	-1.37166	-2.58767	6.712	2.52172e-13	1.19244e-12	RFG1
orf19.1889	-1.37567	-2.59489	5.90457	5.19878e-15	2.84546e-14
orf19.6988	-1.37609	-2.59565	5.60182	3.45238e-17	2.21702e-16	OST1
orf19.7218	-1.37705	-2.59737	3.56846	1.9606e-05	4.33872e-05	RBE1
orf19.2992	-1.38137	-2.60516	6.57835	2.08719e-13	9.977e-13	RPP1A
orf19.5549	-1.38169	-2.60573	0.15598	0.00315734	0.00528974
orf19.4953	-1.38201	-2.60631	6.29484	6.8226e-17	4.26551e-16
orf19.6891	-1.3862	-2.61389	7.05187	8.72973e-18	5.85025e-17	RFC1
orf19.6342	-1.38638	-2.61422	0.130509	0.00113517	0.00201778
orf19.3222	-1.3873	-2.61588	5.8579	6.94881e-13	3.15491e-12
orf19.900	-1.38734	-2.61595	8.08015	4.02915e-19	2.93341e-18	NSP1
orf19.7305	-1.3886	-2.61825	4.08919	2.73312e-13	1.28647e-12
orf19.2014	-1.39171	-2.6239	8.42961	6.66001e-17	4.16809e-16	BCY1
orf19.1087	-1.39206	-2.62453	4.02338	1.91417e-11	7.74224e-11
orf19.6832	-1.39241	-2.62516	6.27166	1.56279e-19	1.16255e-18
orf19.6941	-1.39339	-2.62695	7.10484	1.71249e-18	1.20956e-17
orf19.257	-1.39444	-2.62886	0.779397	1.20085e-05	2.71705e-05
orf19.319	-1.39554	-2.63087	3.52825	8.47242e-13	3.81011e-12
orf19.3694	-1.39716	-2.63382	5.67473	4.19426e-11	1.63551e-10
orf19.6286.2	-1.39803	-2.63542	7.22391	6.00998e-13	2.75304e-12	RPS27
orf19.6739	-1.4003	-2.63956	7.26727	7.52681e-15	4.08333e-14
orf19.4543	-1.40059	-2.64009	7.17451	7.33096e-19	5.25641e-18	UGA2
orf19.4651	-1.40185	-2.6424	6.33497	7.44425e-15	4.0421e-14	PGA53
orf19.1840	-1.40264	-2.64386	8.65481	1.34217e-17	8.91687e-17
orf19.6507	-1.40291	-2.64434	7.01685	3.2345e-18	2.23329e-17
orf19.1490.1	-1.4037	-2.6458	0.446684	2.09428e-05	4.62124e-05
orf19.490	-1.4066	-2.65111	6.22133	5.8364e-17	3.6864e-16	NAT5
orf19.4816	-1.40699	-2.65183	6.43968	1.10805e-18	7.8806e-18
orf19.6850	-1.4078	-2.65331	5.33637	4.0416e-16	2.3816e-15
orf19.2484	-1.41057	-2.65842	7.0437	6.6235e-19	4.76025e-18
orf19.6688	-1.41215	-2.66133	4.68702	2.40406e-11	9.62877e-11
orf19.4623.3	-1.41276	-2.66247	9.35122	1.05621e-13	5.19826e-13	NHP6A
orf19.2965.1	-1.41314	-2.66317	4.12056	3.06492e-13	1.43387e-12
orf19.3673	-1.41396	-2.66467	4.03054	1.24522e-12	5.53111e-12
orf19.1203.1	-1.41416	-2.66505	5.41327	3.03209e-10	1.09148e-09
orf19.7445	-1.41566	-2.66782	7.34686	2.65141e-13	1.25088e-12
orf19.5042	-1.41734	-2.67093	1.4365	1.24132e-06	3.15822e-06
orf19.5982	-1.41854	-2.67314	8.33041	5.3127e-16	3.10682e-15	RPL18
orf19.4336	-1.41874	-2.67352	8.37235	1.63726e-14	8.66816e-14	RPS5
orf19.5258	-1.41899	-2.67399	3.81863	2.48624e-13	1.17747e-12
orf19.3278	-1.41997	-2.6758	10.6894	8.01729e-18	5.38454e-17	GSY1
orf19.5994	-1.42307	-2.68156	4.05697	5.8289e-13	2.67408e-12	RHB1
snR189b	-1.42434	-2.68392	0.765703	3.79039e-06	9.13019e-06
orf19.57	-1.42516	-2.68544	4.04836	6.78098e-11	2.57828e-10	PSF2
orf19.4780	-1.42776	-2.69029	6.96524	4.22279e-17	2.69767e-16
orf19.2770.1	-1.4288	-2.69222	9.78107	1.30996e-18	9.29511e-18	SOD1
orf19.1154	-1.42952	-2.69356	7.71546	9.82805e-18	6.54352e-17	EGD1
orf19.1881	-1.42983	-2.69416	6.55272	2.41563e-20	1.87875e-19	LPT1
orf19.7025	-1.43077	-2.69591	6.42266	1.41738e-20	1.12079e-19	MCM1
orf19.2963	-1.43619	-2.70605	4.05582	3.48115e-10	1.24729e-09
orf19.3325.3	-1.43757	-2.70864	7.86797	6.60356e-14	3.31633e-13	RPS21B
orf19.1110	-1.44094	-2.71498	1.91706	1.52385e-06	3.83423e-06
orf19.7150	-1.44122	-2.7155	7.30954	2.01867e-11	8.15419e-11	NRG1
orf19.5281	-1.44451	-2.7217	7.3082	1.51641e-18	1.07352e-17
orf19.2613	-1.44983	-2.73175	9.43557	3.14618e-21	2.61205e-20	ECM4
orf19.3670	-1.45013	-2.73233	9.50722	2.23612e-14	1.17077e-13	GAL1
orf19.5815	-1.45015	-2.73236	5.87266	8.23319e-18	5.52351e-17	SCT2
orf19.2864.1	-1.45341	-2.73855	9.15309	7.17132e-20	5.46691e-19	RPL28
orf19.2179	-1.45565	-2.74279	4.653	1.3439e-16	8.17774e-16	SIT1
orf19.840	-1.45631	-2.74407	8.44422	2.40983e-16	1.43935e-15	RPL21A
orf19.4371	-1.45745	-2.74622	9.99497	2.7446e-17	1.77735e-16	TAL1
orf19.438	-1.45781	-2.7469	5.41713	1.42237e-17	9.41921e-17
orf19.1116	-1.45882	-2.74884	4.30815	1.82486e-09	6.16164e-09
orf19.6147	-1.45946	-2.75004	4.9777	2.89992e-13	1.36185e-12
orf19.7531	-1.4599	-2.7509	7.3425	2.272e-21	1.90168e-20
orf19.424	-1.46049	-2.75202	6.24182	2.55514e-18	1.77618e-17	TRP99
orf19.1105.2	-1.4605	-2.75204	11.8277	9.97486e-22	8.58256e-21	PGA56
orf19.6757	-1.46076	-2.75254	6.9947	5.24101e-16	3.06781e-15	GCY1
orf19.5537	-1.46087	-2.75274	6.59076	1.90141e-15	1.07514e-14	WSC2
orf19.3415.1	-1.46128	-2.75352	8.05466	6.83147e-17	4.26672e-16	RPL32
orf19.6663	-1.46234	-2.75555	8.25692	6.40233e-18	4.32825e-17	RPS25B
orf19.3002	-1.46716	-2.76477	9.16228	2.97975e-16	1.76944e-15	RPS1
orf19.539	-1.4684	-2.76714	6.56768	9.80456e-18	6.53496e-17	LAP3
orf19.2838	-1.46849	-2.76732	6.76777	1.81071e-18	1.27747e-17
orf19.1428	-1.46923	-2.76874	2.22298	8.70131e-08	2.50142e-07	DUO1
orf19.7397.3	-1.46953	-2.76932	-0.0335359	0.00285613	0.00480736
orf19.1392	-1.47039	-2.77097	5.15986	2.23377e-16	1.34201e-15
orf19.1092	-1.47242	-2.77487	4.49808	5.78118e-17	3.65527e-16
orf19.7611	-1.47311	-2.77619	8.66748	9.57229e-17	5.88299e-16	TRX1
orf19.7016	-1.4734	-2.77675	6.06829	1.95294e-13	9.37169e-13	PHM5
orf19.2629	-1.47362	-2.77717	6.46102	1.72858e-19	1.28277e-18	USO1
orf19.687.1	-1.47457	-2.77901	8.61759	7.91271e-18	5.32011e-17	RPL25
orf19.6926	-1.47458	-2.77902	7.24909	2.26371e-19	1.66583e-18	CSC25
orf19.3496	-1.47513	-2.7801	8.66293	3.96051e-21	3.26172e-20	CHC1
orf19.1183	-1.47742	-2.7845	7.2085	6.46849e-20	4.94952e-19
orf19.2168.3	-1.47849	-2.78657	6.23721	8.99937e-17	5.54751e-16
orf19.3781	-1.47875	-2.78706	3.03385	1.06713e-08	3.35462e-08
orf19.5124	-1.47904	-2.78764	6.06675	3.03685e-15	1.69228e-14	RBR3
orf19.6873	-1.47905	-2.78765	9.10283	3.49591e-21	2.89071e-20	RPS8A
orf19.6785	-1.48308	-2.79545	7.62216	8.08187e-20	6.13823e-19	RPS12
orf19.4712	-1.48402	-2.79728	3.5875	1.45301e-08	4.51916e-08	FGR6-3
orf19.7414	-1.48459	-2.79837	4.07592	6.49733e-14	3.27368e-13	ALS6
orf19.6996	-1.49122	-2.81127	4.42861	5.1478e-14	2.61946e-13	MNN14
orf19.5103	-1.4933	-2.81531	3.55992	2.2188e-13	1.05569e-12
orf19.2329.1	-1.49405	-2.81678	8.08197	1.61837e-14	8.57554e-14	RPS17B
orf19.410.3	-1.49426	-2.8172	6.84225	1.81445e-19	1.34488e-18	RIB4
orf19.5943.1	-1.4966	-2.82177	8.62961	8.70813e-23	7.86673e-22
orf19.6458	-1.50071	-2.82983	4.21406	2.25654e-17	1.47214e-16
orf19.4941	-1.50607	-2.84036	9.33544	6.51201e-23	5.9439e-22	TYE7
orf19.5641	-1.50687	-2.84194	5.99865	2.92013e-18	2.02077e-17	CAR2
orf19.4783	-1.50853	-2.84519	4.74986	1.81391e-11	7.34641e-11
orf19.6085	-1.51002	-2.84814	8.94182	4.28015e-18	2.92898e-17	RPL16A
orf19.4043	-1.51132	-2.8507	6.0317	2.02679e-19	1.49686e-18
orf19.7080	-1.5123	-2.85265	7.61191	9.90653e-20	7.47791e-19	LEU2
orf19.1670	-1.51286	-2.85376	6.22378	7.01583e-21	5.67166e-20	BRO1
orf19.6662	-1.51303	-2.8541	2.52042	2.22629e-09	7.46383e-09
orf19.3919	-1.51889	-2.86571	7.51191	5.18787e-17	3.29709e-16
orf19.4048	-1.52029	-2.86849	7.65896	2.09098e-22	1.86161e-21	DES1
orf19.5730	-1.52303	-2.87394	5.2823	5.47823e-18	3.71988e-17
orf19.4361	-1.52613	-2.88012	1.37233	1.73761e-06	4.34721e-06	IFF3
orf19.7506	-1.52811	-2.88408	3.79319	8.94185e-15	4.82123e-14
orf19.2401	-1.53162	-2.89109	3.93346	5.76591e-15	3.15025e-14
orf19.1961	-1.53408	-2.89603	5.70897	8.03594e-17	4.98358e-16
orf19.4282	-1.53447	-2.89682	7.41517	6.16173e-12	2.58751e-11	IFH1
orf19.5857	-1.53707	-2.90204	5.63657	1.72559e-20	1.35752e-19
orf19.3932	-1.5389	-2.90573	9.43438	3.58509e-18	2.46706e-17
orf19.4511	-1.53925	-2.90644	4.96798	6.59052e-15	3.58804e-14
orf19.1635	-1.53959	-2.90712	8.62376	5.04127e-21	4.09987e-20	RPL12
orf19.5280	-1.54024	-2.90842	6.92615	1.24691e-14	6.67626e-14	MUP1
orf19.3107	-1.54036	-2.90866	1.82153	3.94861e-07	1.05801e-06
orf19.3783	-1.54103	-2.91003	2.96908	1.77024e-12	7.78451e-12
orf19.3043	-1.54375	-2.91551	4.54919	1.65626e-17	1.09445e-16
orf19.1608	-1.54422	-2.91646	3.50456	4.75956e-14	2.42793e-13
orf19.6828.1	-1.54561	-2.91928	5.35298	5.13549e-12	2.17138e-11
orf19.6415.1	-1.54578	-2.91962	6.44541	4.41962e-21	3.62115e-20
orf19.1754	-1.54682	-2.92173	6.04648	5.24079e-22	4.56676e-21
orf19.6601.1	-1.54735	-2.92279	9.38444	1.11782e-16	6.8358e-16	YKE2
orf19.4149	-1.55274	-2.93373	7.40551	3.40527e-21	2.82334e-20
orf19.5113	-1.55444	-2.9372	9.54723	4.29025e-14	2.20498e-13	ADH2
orf19.3436	-1.55616	-2.94071	1.80011	5.69156e-10	1.99059e-09
orf19.3789	-1.56454	-2.95784	8.24843	1.51866e-21	1.29223e-20	RPL24A
orf19.2495	-1.56653	-2.96192	5.14364	1.42115e-13	6.91685e-13	GSL1
orf19.4931.1	-1.56803	-2.96499	7.98905	2.27845e-18	1.58923e-17	RPL14
orf19.4560	-1.56808	-2.96511	5.7597	5.0334e-21	4.09987e-20	BFR1
orf19.6082	-1.5703	-2.96966	6.88996	1.9898e-24	1.99045e-23
orf19.5928	-1.57077	-2.97064	7.16264	7.41274e-20	5.63698e-19	RPP2B
orf19.5065	-1.57085	-2.97081	2.58096	1.32357e-09	4.50364e-09	ERD1
orf19.4262	-1.57343	-2.97611	5.93731	1.82583e-18	1.28518e-17
orf19.5466	-1.57636	-2.98217	7.96754	7.81608e-17	4.86193e-16	RPS24
orf19.6304	-1.57681	-2.98309	2.90973	1.02583e-10	3.85046e-10	LYS5
orf19.787.1	-1.57707	-2.98364	8.43082	6.64978e-14	3.3341e-13
orf19.5762	-1.57738	-2.98428	0.509674	0.000133358	0.000268636	PGA61
orf19.4135	-1.57743	-2.98437	6.92016	3.75627e-23	3.47989e-22	PRC2
orf19.3053	-1.57839	-2.98636	9.11351	1.41343e-13	6.88475e-13
orf19.103	-1.57903	-2.98768	0.355902	6.6212e-05	0.000138456	KAR5
orf19.4617	-1.57926	-2.98817	7.08166	3.96415e-24	3.87717e-23
orf19.5602	-1.57946	-2.98859	6.47148	7.27668e-21	5.86712e-20	BMT6
orf19.3353	-1.57988	-2.98945	8.10491	1.65197e-23	1.55397e-22
orf19.2419	-1.5807	-2.99116	6.02655	3.17181e-22	2.79956e-21
orf19.3332	-1.58285	-2.99561	6.56234	1.08073e-22	9.72029e-22
orf19.2527	-1.58305	-2.99602	3.1389	2.53125e-11	1.00987e-10
orf19.4747	-1.58306	-2.99604	5.30935	1.02777e-19	7.74856e-19	HEM14
orf19.4791	-1.58407	-2.99814	6.33708	8.07893e-21	6.48e-20
orf19.3198	-1.5855	-3.00113	7.9017	4.19721e-25	4.35433e-24	OBPA
orf19.5225.2	-1.58591	-3.00198	8.44529	3.47526e-19	2.54521e-18	RPL27A
orf19.6024	-1.58801	-3.00634	3.37504	7.3595e-16	4.27129e-15
orf19.5627	-1.5917	-3.01404	6.21952	7.59793e-21	6.11013e-20
orf19.6059	-1.59459	-3.02008	8.18027	4.35143e-16	2.55439e-15	TTR1
orf19.2172	-1.59601	-3.02306	7.09875	1.63859e-20	1.29239e-19	ARA1
orf19.3003	-1.59802	-3.02729	8.70512	3.0126e-23	2.80386e-22
orf19.6704	-1.59897	-3.02927	2.0177	2.13782e-09	7.19462e-09
orf19.6225	-1.60061	-3.03272	6.48216	4.48903e-22	3.92838e-21	PCL7
orf19.7200	-1.60409	-3.04004	5.00295	4.29721e-16	2.52738e-15
orf19.3127	-1.60419	-3.04025	5.07831	7.52411e-17	4.6898e-16	CZF1
orf19.3443	-1.60574	-3.04352	5.33672	1.54631e-21	1.31394e-20	OYE2
orf19.7512	-1.60654	-3.0452	5.67251	4.87295e-21	3.97592e-20
orf19.290	-1.6092	-3.05083	5.39036	1.23344e-19	9.25378e-19	KRE5
orf19.6793	-1.60924	-3.0509	5.74662	1.8292e-18	1.28608e-17
orf19.1795.1	-1.61105	-3.05475	4.0645	3.3703e-13	1.57434e-12
orf19.2468	-1.6129	-3.05867	0.602226	3.3673e-06	8.17186e-06
orf19.6214	-1.61308	-3.05905	6.32332	2.19703e-19	1.62064e-18	ATC1
orf19.1479	-1.61373	-3.06042	6.45509	4.69029e-22	4.09868e-21
orf19.4610	-1.61894	-3.07149	5.33005	2.69058e-20	2.08469e-19
orf19.4109	-1.62042	-3.07464	6.87357	4.21993e-16	2.48431e-15	PMT4
orf19.4763	-1.62103	-3.07596	4.90964	3.90949e-17	2.50272e-16
orf19.2608	-1.62115	-3.07621	11.8792	1.17731e-25	1.25743e-24	ADH5
orf19.3897	-1.62181	-3.07762	1.53109	3.58856e-06	8.66778e-06
orf19.5765	-1.62601	-3.08657	6.88877	1.85526e-25	1.96786e-24	NUP82
orf19.33	-1.62618	-3.08695	10.651	2.09018e-16	1.25943e-15
orf19.6134	-1.62734	-3.08943	6.41386	1.21753e-23	1.15235e-22
orf19.4686	-1.63741	-3.11106	6.32671	1.66204e-24	1.66801e-23
orf19.6967	-1.63895	-3.11439	6.08272	4.24039e-18	2.905e-17	USO6
orf19.4764	-1.63963	-3.11587	6.05024	9.14257e-24	8.72017e-23
orf19.2686	-1.64611	-3.12989	7.2676	1.94424e-26	2.15513e-25
orf19.388	-1.64757	-3.13305	6.84327	4.51572e-26	4.89097e-25	CAF16
orf19.3521	-1.64839	-3.13484	4.57335	5.87399e-17	3.70634e-16	ARH2
orf19.3431	-1.65071	-3.13989	3.99584	2.2072e-15	1.24234e-14
orf19.5986	-1.65253	-3.14385	2.27683	4.95116e-12	2.10066e-11	THI4
orf19.2021	-1.6527	-3.14421	7.66631	2.22207e-18	1.55167e-17	HGT8
orf19.3690.2	-1.65388	-3.1468	7.11836	5.70737e-19	4.1308e-18
orf19.5623	-1.65397	-3.14697	4.60709	3.18938e-16	1.89027e-15	ARP4
orf19.2111.2	-1.65651	-3.15253	7.77795	3.56936e-20	2.75863e-19	RPL38
orf19.3016	-1.65706	-3.15373	4.52771	9.77965e-18	6.52542e-17
orf19.4682	-1.65872	-3.15736	5.89948	2.54068e-08	7.76082e-08	HGT17
orf19.1353	-1.66015	-3.1605	8.43721	4.08547e-24	3.98949e-23
orf19.1162.1	-1.66255	-3.16576	2.34362	3.96104e-13	1.83773e-12
orf19.7127	-1.664	-3.16893	6.08124	6.92003e-23	6.29763e-22	TLO16
orf19.1365	-1.66876	-3.17941	3.65575	5.52417e-18	3.74693e-17
orf19.1700	-1.67176	-3.18603	7.65114	1.75083e-21	1.47752e-20	RPS7A
orf19.2370	-1.67214	-3.18686	4.05793	5.64439e-19	4.09002e-18	DSL1
orf19.3994	-1.67267	-3.18804	5.77905	1.03463e-20	8.26632e-20
orf19.2372	-1.67834	-3.2006	7.65786	7.49835e-16	4.34777e-15
orf19.5179	-1.67878	-3.20157	2.99462	8.1204e-13	3.65983e-12	LIP5
orf19.6587	-1.68193	-3.20857	4.87185	3.94571e-22	3.45784e-21	GIR2
orf19.5701	-1.68273	-3.21035	3.94298	9.06356e-16	5.22088e-15
orf19.5225	-1.68514	-3.21572	5.32432	3.81268e-24	3.7469e-23
orf19.4131	-1.68546	-3.21642	5.74476	2.51552e-25	2.64087e-24
orf19.1234	-1.68738	-3.22072	3.78753	1.05665e-11	4.37746e-11	FGR6-10
orf19.7052	-1.68809	-3.22231	5.2825	3.10994e-24	3.07594e-23
orf19.2839	-1.69081	-3.22837	8.31615	7.33028e-24	7.02428e-23	CIRT4B
orf19.4837.1	-1.69101	-3.22883	2.64955	2.65597e-14	1.38119e-13
orf19.1285	-1.69209	-3.23125	6.89997	6.24678e-26	6.70684e-25
orf19.492	-1.6942	-3.23598	8.67866	6.24194e-26	6.70684e-25	ADE17
orf19.5890	-1.69712	-3.24252	7.22998	9.65642e-25	9.80302e-24
orf19.953.1	-1.69738	-3.24312	8.17434	5.13582e-24	4.9914e-23	COF1
orf19.4118	-1.69992	-3.24882	5.33072	4.83959e-19	3.51513e-18	CNT
orf19.2272	-1.70168	-3.2528	5.20984	4.80497e-23	4.41856e-22	AFT2
orf19.3334	-1.70924	-3.26989	8.79571	1.69679e-21	1.43586e-20	RPS21
orf19.3697	-1.7099	-3.27139	4.2037	2.58169e-18	1.79262e-17
orf19.341	-1.71031	-3.27231	3.8535	7.98696e-19	5.71346e-18
orf19.7242	-1.71113	-3.27417	8.11681	9.63921e-28	1.14039e-26	NCR1
orf19.328	-1.71206	-3.27627	4.6722	2.11079e-17	1.38144e-16	NPR2
orf19.1054	-1.71272	-3.27778	6.55326	4.8457e-21	3.95893e-20
orf19.5285	-1.7134	-3.27932	7.68975	2.04105e-23	1.90829e-22	PST3
orf19.5438	-1.71379	-3.28021	3.80643	1.45502e-15	8.28057e-15
orf19.3999	-1.71559	-3.28431	4.12057	6.69352e-20	5.11534e-19
orf19.5855	-1.72315	-3.30156	6.37606	8.90195e-22	7.69169e-21	MBP1
orf19.2803	-1.72475	-3.30523	10.0113	9.47239e-20	7.16779e-19	HEM13
orf19.860	-1.72823	-3.31322	5.19847	3.76158e-23	3.47989e-22	BMT8
orf19.7051	-1.733	-3.32418	1.38815	2.7135e-08	8.25184e-08
orf19.4315	-1.73409	-3.32671	4.75781	1.46024e-23	1.37571e-22
orf19.2335	-1.7367	-3.33273	6.2815	1.323e-27	1.55623e-26
orf19.5729	-1.7374	-3.33434	3.17474	5.24636e-17	3.32738e-16	FGR17
orf19.5797	-1.73783	-3.33532	5.59059	5.79436e-19	4.18391e-18	PLC2
orf19.398	-1.73984	-3.33997	3.22463	9.76606e-17	5.99609e-16
orf19.2968	-1.73999	-3.34032	4.24509	1.11634e-21	9.57843e-21
orf19.5775	-1.7424	-3.34591	3.57404	6.89292e-14	3.45039e-13
orf19.5117	-1.74751	-3.35779	12.2121	1.80657e-25	1.91952e-24	OLE1
orf19.1470	-1.75055	-3.36487	8.43983	6.15758e-25	6.35595e-24	RPS26A
orf19.4903	-1.75154	-3.36719	4.23646	2.02787e-21	1.69965e-20
orf19.6018	-1.75271	-3.36991	6.30579	3.09138e-25	3.23438e-24	LRO1
orf19.3674	-1.7543	-3.37363	6.3771	8.47435e-19	6.05508e-18	GAL102
orf19.4581	-1.75603	-3.37767	3.54781	4.35582e-14	2.23494e-13
orf19.6731	-1.76004	-3.38707	3.82989	1.04422e-11	4.33177e-11
orf19.7078	-1.7643	-3.39709	5.88688	3.1458e-26	3.44358e-25
orf19.2178.1	-1.76904	-3.40826	4.40206	5.74835e-19	4.15556e-18
orf19.4407	-1.76923	-3.40872	7.00241	2.17933e-11	8.77438e-11
orf19.727	-1.77277	-3.41709	3.83323	2.35978e-11	9.45755e-11
orf19.1676	-1.77347	-3.41876	3.76768	1.60341e-20	1.26626e-19
orf19.4878	-1.77414	-3.42034	7.09361	7.07012e-28	8.47864e-27
orf19.459	-1.77702	-3.42718	7.07288	5.12965e-28	6.16359e-27	ADP1
[truncated: 341 more rows]

## Sheet: cyr1 4 to cyr1 7
	logFC	FC	logCPM	PValue	FDR
orf19.7362	5.19417	36.6101	5.49704	8.85644e-111	1.81616e-107	SKN1		The results shown are the changes of the cyr1 mutant at ph7 vs ph4.
orf19.6390	5.16716	35.9311	-0.296661	0.0044568	0.0162713			A positive fold change mean that the ph7 is up-regulated in comparison to ph4.
orf19.6169	4.20201	18.4048	9.43946	2.17947e-14	9.93194e-13	ATO1		A negative fold change mean that the ph7 is down-regulated in comparison to ph4.
orf19.1264	3.78721	13.8059	2.62696	6.82312e-17	4.07532e-15	CFL2
tL(CAA)1	3.66129	12.652	1.85875	0.252924	0.39452			641 total
orf19.2652	3.62343	12.3243	0.0331477	0.000408363	0.00218837	TEF4		216 up at pH 7
orf19.301	3.52708	11.5281	8.81144	4.19718e-71	2.5821e-68	PGA18		425 down at pH 7
orf19.3829	3.4604	11.0074	9.20696	7.50773e-86	7.69793e-83	PHR1
orf19.4599	3.42476	10.7388	2.33798	4.66581e-15	2.26016e-13	PHO89
orf19.3108	3.36034	10.2698	6.32824	4.80317e-71	2.68628e-68
orf19.3902	3.35966	10.265	6.61318	1.00945e-60	4.77704e-58	MRV2
orf19.4304	3.29443	9.81118	5.66739	1.39951e-59	6.14983e-57	GAP1			positive means up at 7, down at 4
orf19.2701	3.25224	9.52843	5.93101	1.07013e-48	3.46496e-46				negative means down at 7, up at 4
orf19.4527	3.20423	9.21659	10.6914	4.51031e-17	2.74727e-15	HGT1
orf19.2337	3.00852	8.04736	5.30465	3.95402e-35	8.38799e-33	ALP1
orf19.5025	2.83678	7.14425	5.82645	1.46952e-22	1.57081e-20	MET3
orf19.4647	2.80946	7.0102	3.34919	2.04904e-16	1.12551e-14	HAP3
orf19.6402	2.71173	6.55107	6.42054	4.0971e-55	1.57534e-52	CYS3
orf19.1978	2.6637	6.33654	8.52374	5.43616e-37	1.23864e-34	GIT2
orf19.6070	2.58535	6.00163	7.33921	1.74556e-54	5.96592e-52	ENA2
orf19.4653	2.55492	5.87633	6.13594	0.00152183	0.00666832
orf19.4076	2.47105	5.54447	6.57811	1.07969e-26	1.54471e-24	MET10
orf19.3195	2.39383	5.25551	6.57901	4.45145e-41	1.24479e-38	HIP1
orf19.5811	2.36983	5.16879	6.36224	1.53508e-20	1.34911e-18	MET1
orf19.1159	2.34693	5.08741	6.05294	7.35185e-19	5.44922e-17
orf19.4508	2.34567	5.08297	1.56411	4.12253e-12	1.47452e-10
orf19.4509	2.29551	4.90926	-0.00682368	3.18121e-06	3.28921e-05
orf19.5842	2.28589	4.87664	3.1888	1.39025e-21	1.27654e-19
orf19.4445	2.28427	4.87118	9.552	7.56702e-35	1.55174e-32
orf19.2025	2.24491	4.74006	-0.969631	0.13017	0.238832
SCR1	2.24097	4.72715	7.69108	4.63484e-19	3.5642e-17
orf19.670.2	2.2191	4.65602	11.2366	2.91993e-14	1.3112e-12
orf19.5303	2.15045	4.43966	-0.271131	7.40471e-06	6.92307e-05	PGA30
orf19.1113	2.11378	4.32825	2.31173	1.39197e-12	5.28606e-11
orf19.3109	2.08509	4.24302	2.13475	1.86526e-09	4.26584e-08
orf19.2553	2.06662	4.18903	2.33318	1.57713e-13	6.78495e-12
orf19.7514	2.06188	4.1753	12.3854	2.4498e-20	2.09322e-18	PCK1
orf19.946	2.01077	4.02998	5.10035	1.81884e-18	1.28615e-16	MET14
orf19.1697	2.00444	4.01232	5.57012	6.46069e-31	1.10406e-28
orf19.3121	2.00107	4.00297	-0.942484	0.00254668	0.0102333	GST1
orf19.244	1.9665	3.90818	2.61671	1.8889e-16	1.04689e-14	DCG1
orf19.3106	1.95806	3.88539	4.73015	1.71159e-18	1.22438e-16	MET16
orf19.4305	1.94287	3.84469	-1.05279	0.0256696	0.0687504
orf19.3196	1.92178	3.78891	0.937514	2.23466e-05	0.000183792
orf19.5741	1.9082	3.75341	8.63075	3.8699e-22	3.96794e-20	ALS1
orf19.5280	1.90315	3.7403	6.92615	1.15296e-21	1.09123e-19	MUP1
orf19.7094	1.89843	3.72806	2.39761	3.94273e-06	3.98287e-05	HGT12
orf19.6420	1.87443	3.66657	5.64716	9.52953e-22	9.16026e-20	PGA13
orf19.4099	1.8707	3.65709	7.70165	1.66079e-14	7.68208e-13	ECM17
orf19.4940	1.84783	3.59959	3.71828	2.72839e-17	1.69546e-15
orf19.298	1.83349	3.56397	2.37304	6.24646e-12	2.1349e-10
orf19.2461	1.83151	3.55909	6.57875	3.45539e-28	5.45066e-26	PRN4
orf19.54	1.82962	3.55443	3.43638	1.70301e-14	7.81859e-13	RHD1
orf19.5503	1.82029	3.53151	4.33856	1.04044e-13	4.50761e-12
orf19.7301	1.80622	3.49724	4.12351	9.00351e-18	6.02061e-16
orf19.3897	1.79504	3.47025	1.53109	7.12574e-12	2.38247e-10
orf19.3905	1.79329	3.46605	0.699047	0.116251	0.219717	MRV5
orf19.2591	1.79116	3.46093	2.80755	0.00915306	0.0296835
orf19.5645	1.77013	3.41084	8.75002	3.40506e-30	5.6616e-28	MET15
orf19.299	1.76885	3.40782	7.47621	3.69817e-28	5.68779e-26	ECM14
orf19.4733	1.7611	3.38957	4.35726	7.57792e-20	6.29992e-18	YMC2
orf19.1836	1.70999	3.27158	3.46691	1.97147e-15	9.86055e-14	APN2
orf19.5113	1.70725	3.26538	9.54723	1.30182e-16	7.48485e-15	ADH2
orf19.4749	1.68494	3.21527	5.93009	1.63673e-16	9.15378e-15
orf19.2923	1.67306	3.18891	4.74289	2.22501e-20	1.92793e-18
orf19.5141	1.64534	3.12821	3.27342	1.64127e-15	8.3447e-14
orf19.3795	1.62585	3.08624	2.80036	8.16178e-11	2.34632e-09	AGP3
orf19.7231	1.62227	3.07858	4.15777	4.93957e-11	1.48448e-09	FTR2
orf19.405	1.59777	3.02675	5.89739	2.56268e-19	2.04748e-17	VCX1
orf19.3110	1.59161	3.01386	4.02405	1.23955e-15	6.35474e-14
snR57b	1.57456	2.97844	-0.867681	0.100575	0.196238
orf19.2633.1	1.53544	2.89877	6.27822	6.68819e-08	1.12728e-06
orf19.4769	1.53391	2.89569	5.9869	3.88376e-14	1.71891e-12	IPT1
orf19.1414	1.51403	2.85607	6.69452	2.46744e-17	1.54895e-15
orf19.10	1.5073	2.84277	2.74128	4.94667e-11	1.48448e-09	ALK8
orf19.6659	1.48407	2.79737	7.49679	1.70626e-19	1.38118e-17	GAP6
orf19.5083	1.47636	2.78246	6.3102	6.60214e-16	3.41314e-14	DRG1
orf19.7190	1.47603	2.78183	3.61847	1.41561e-09	3.34956e-08	OGG1
orf19.4679	1.46479	2.76024	5.1321	1.70476e-17	1.0812e-15	AGP2
orf19.4476	1.4603	2.75165	6.57357	3.93888e-06	3.98287e-05
orf19.6026	1.45852	2.74827	3.41493	2.54966e-10	6.7032e-09	ERG2
orf19.1158	1.43033	2.69509	3.62306	5.40934e-12	1.88013e-10
orf19.5896	1.42722	2.68928	0.496375	0.157004	0.275182
orf19.2796	1.42036	2.67652	4.18897	4.41164e-11	1.35027e-09
orf19.1626	1.41728	2.67081	3.78255	7.54107e-10	1.85571e-08
orf19.5992	1.40039	2.63972	5.63657	5.47147e-08	9.35013e-07	WOR2
orf19.4447	1.38768	2.61657	3.70211	1.40569e-08	2.66087e-07	YMC1
orf19.4169	1.38603	2.61358	-0.246515	0.00349019	0.0133116
orf19.4555	1.38506	2.61182	9.35555	1.14662e-09	2.75548e-08	ALS4
orf19.6459	1.36193	2.57029	5.55347	7.79872e-15	3.74826e-13	DPP3
orf19.5312	1.35399	2.55618	4.99437	1.37485e-12	5.25346e-11	MET4
orf19.658	1.35155	2.55187	4.34967	3.88213e-09	8.40947e-08	GIN1
orf19.655	1.34654	2.54302	7.76594	2.89326e-09	6.44903e-08	PHO84
orf19.437	1.34285	2.53651	8.07742	5.97071e-16	3.11287e-14	GRS1
orf19.1234	1.33153	2.51669	3.78753	5.0723e-09	1.07975e-07	FGR6-10
orf19.2435	1.3235	2.50272	10.4747	2.56097e-16	1.39426e-14	MSI3
orf19.1780	1.32087	2.49816	-1.03229	0.129134	0.237783
snR61	1.31982	2.49636	-1.01437	0.129451	0.238153
orf19.2809	1.31431	2.48684	8.78092	1.1015e-10	3.12279e-09	CTN3
orf19.5085	1.30987	2.47919	6.3395	2.7621e-15	1.37036e-13
orf19.4064	1.30623	2.47294	4.17828	1.66715e-09	3.88496e-08	GPI7
orf19.7646	1.30421	2.46949	2.92167	2.50358e-07	3.54885e-06
orf19.6005	1.30046	2.46308	6.2002	3.71026e-17	2.28255e-15	HGT5
orf19.6562	1.2979	2.45871	3.46923	7.60982e-10	1.86516e-08	RNH35
orf19.6287	1.29214	2.44891	8.62554	2.37533e-14	1.07449e-12	AAT21
orf19.6662	1.28414	2.43538	2.52042	1.29833e-09	3.08392e-08
orf19.1390	1.27617	2.42195	5.6102	6.70678e-12	2.25465e-10	PMI1
orf19.7634	1.27406	2.41842	4.34946	6.26221e-08	1.05838e-06	MCD1
orf19.1037	1.26864	2.40934	6.39359	1.65088e-14	7.68208e-13
orf19.3490	1.26735	2.4072	4.75371	4.97106e-08	8.66344e-07	FGR6-4
orf19.6073	1.26443	2.40232	8.1038	7.19323e-10	1.78438e-08	HMX1
orf19.7553	1.2638	2.40127	2.08916	1.43123e-07	2.17943e-06
orf19.4998	1.25763	2.39103	8.96131	8.51872e-08	1.40502e-06	ROB1
orf19.4805	1.25653	2.3892	4.91602	1.06863e-12	4.18739e-11
orf19.938	1.24434	2.36911	3.14611	0.0757293	0.158389
orf19.5634	1.24339	2.36755	7.1391	1.82349e-09	4.18586e-08	FRP1
orf19.2775	1.2429	2.36673	5.18705	8.36914e-13	3.30045e-11	IDI1
orf19.2216	1.24218	2.36555	6.18904	5.44352e-11	1.6178e-09	PDS5
orf19.1445	1.24143	2.36432	3.55896	1.21465e-07	1.9014e-06	ESC4
orf19.2416.1	1.236	2.35544	6.71482	1.55872e-12	5.84708e-11	MLC1
orf19.1228	1.23599	2.35543	4.74022	1.03417e-11	3.34854e-10	HAP2
orf19.3265	1.21857	2.32715	2.98388	1.99348e-07	2.88563e-06	TRM1
orf19.1326	1.21353	2.31904	1.81325	1.07449e-05	9.56626e-05
orf19.6022	1.20891	2.31163	4.32279	7.12445e-08	1.18779e-06	NRM1
orf19.5802	1.20381	2.30347	3.40588	1.86671e-07	2.72779e-06
orf19.7083	1.19799	2.2942	3.35492	4.98016e-07	6.4911e-06	DCC1
orf19.3255	1.19055	2.2824	1.82544	0.000156611	0.000986152	TEN1
orf19.4011	1.18585	2.27498	1.60631	0.0150814	0.044692
orf19.4955	1.18464	2.27307	-0.705828	0.194758	0.324002
orf19.1429	1.1842	2.27237	2.69099	4.73098e-07	6.19256e-06	SOH1
orf19.4725	1.18052	2.26659	4.7474	8.38633e-10	2.03924e-08	SWI6
orf19.564	1.17026	2.25053	4.27407	7.5063e-10	1.85457e-08	KAR3
orf19.2618	1.16927	2.24897	7.71853	3.28101e-07	4.4955e-06	MET2
orf19.6817	1.16617	2.24415	6.28006	2.77778e-07	3.85754e-06	FCR1
orf19.5755	1.16407	2.24088	4.57817	2.37279e-08	4.33158e-07
orf19.355	1.15757	2.23081	0.510038	0.0465156	0.109768
orf19.4367	1.15687	2.22973	5.30298	3.0879e-10	7.98183e-09	SMC1
orf19.2657	1.15258	2.22311	3.46236	1.94739e-06	2.13553e-05
orf19.2552	1.15211	2.22239	4.18061	7.33762e-07	9.06446e-06
orf19.7153	1.15135	2.22122	5.5432	8.85567e-12	2.91337e-10
orf19.6896	1.15076	2.22031	4.23693	1.98385e-06	2.17009e-05
orf19.7042	1.14642	2.21364	5.2048	1.66119e-07	2.46851e-06
orf19.4482	1.14454	2.21076	4.9729	4.34127e-10	1.10819e-08	IFI3
orf19.3710	1.14364	2.20937	7.96415	2.37155e-10	6.26169e-09	YHB5
orf19.111	1.14275	2.20802	4.17121	0.000215994	0.00129638	CAN2
orf19.2529	1.14041	2.20443	5.34474	2.90053e-11	9.0579e-10
orf19.7232	1.1379	2.20061	5.72214	5.52933e-09	1.15702e-07	IRR1
orf19.4070	1.13536	2.19673	1.82244	0.00450436	0.0163969
orf19.4853	1.1331	2.1933	4.45843	1.51687e-08	2.85375e-07	HCM1
orf19.262	1.12953	2.18787	4.0883	3.29821e-07	4.50902e-06	SMC3
orf19.5760	1.12739	2.18463	10.6828	2.1921e-09	4.9763e-08	IHD1
orf19.1706	1.12582	2.18226	2.28632	0.000204628	0.0012354	MET18
orf19.401	1.12476	2.18065	6.01168	5.7014e-10	1.43163e-08	TCP1
orf19.4945	1.12455	2.18033	6.46168	4.93698e-11	1.48448e-09	MSH6
orf19.1428	1.12428	2.17993	2.22298	1.15427e-06	1.34745e-05	DUO1
orf19.28	1.12114	2.17519	2.96051	2.59269e-05	0.000207956
orf19.3107	1.12083	2.17472	1.82153	2.35017e-06	2.49711e-05
orf19.2076	1.11715	2.16919	5.03669	4.34654e-11	1.337e-09
orf19.6679	1.11657	2.1683	3.79915	1.12531e-08	2.22601e-07
orf19.7604	1.11134	2.16045	5.92739	7.78464e-09	1.59107e-07
orf19.5991	1.11012	2.15863	3.89986	8.07824e-07	9.91963e-06
orf19.541	1.1086	2.15636	5.01064	0.000348325	0.00191704
orf19.2875	1.10671	2.15353	4.27826	5.99679e-09	1.25058e-07
orf19.660	1.10525	2.15136	3.64537	5.2358e-09	1.1099e-07
orf19.2431	1.10282	2.14775	1.54423	0.000990532	0.0046624
orf19.5191	1.09686	2.13889	3.23482	3.90544e-08	6.86464e-07	FGR6-1
orf19.555	1.09389	2.1345	0.0516176	0.0411682	0.100105
orf19.1673	1.09382	2.13438	4.04222	7.43405e-06	6.93952e-05	PPT1
orf19.4669	1.0918	2.1314	2.94801	2.02425e-07	2.92328e-06	AAT22
orf19.321	1.09013	2.12894	4.46769	8.31572e-10	2.03009e-08
orf19.7394	1.0898	2.12845	5.29957	6.53628e-10	1.62798e-08	GDA1
orf19.2654	1.08914	2.12748	4.19266	6.07512e-07	7.69015e-06	RMS1
orf19.2930	1.08131	2.11596	4.74889	1.51376e-09	3.55445e-08
orf19.3964	1.08117	2.11575	4.96806	3.11773e-09	6.85009e-08	ASH2
orf19.1122	1.07688	2.10947	0.907163	0.000935921	0.00444617
orf19.5646	1.07355	2.1046	3.35016	1.82127e-07	2.67409e-06
orf19.7043	1.07176	2.102	1.57249	0.000398532	0.00214508
orf19.5685	1.06894	2.09789	7.18665	5.88256e-12	2.03312e-10	THS1
orf19.4002	1.06786	2.09632	4.9579	1.04189e-07	1.66919e-06	DUN1
orf19.5806	1.0647	2.09173	11.0387	1.53467e-09	3.58985e-08	ALD5
orf19.543	1.06451	2.09146	7.20811	4.82103e-11	1.46827e-09	FUM11
orf19.2641	1.06304	2.08932	3.11551	5.89932e-06	5.60937e-05	ARP1
orf19.5775	1.05551	2.07845	3.57404	5.1132e-07	6.6224e-06
orf19.3581	1.05488	2.07754	4.16004	6.75583e-08	1.13557e-06
orf19.2885	1.05058	2.07137	3.67893	4.53003e-05	0.000337803	PRI2
orf19.2238	1.05008	2.07065	6.33249	1.38283e-08	2.64197e-07	LTE1
orf19.3676	1.04723	2.06655	2.55645	0.000614972	0.0031267	ABP140
orf19.6982	1.04475	2.06301	2.31074	5.26544e-05	0.000386551
orf19.1533	1.04266	2.06002	5.15511	2.19028e-09	4.9763e-08
orf19.3965	1.04135	2.05815	2.72885	9.20381e-06	8.35131e-05
orf19.2246	1.03901	2.05482	4.78539	1.1493e-06	1.34745e-05
orf19.663	1.03829	2.05379	6.12874	9.53992e-07	1.14405e-05	GIN4
orf19.1605	1.03743	2.05257	4.12458	6.34879e-06	6.00889e-05	PMS1
orf19.1370	1.03672	2.05156	2.76598	0.333206	0.481985
orf19.7615	1.0366	2.05139	3.98711	1.28302e-08	2.48418e-07
orf19.4438	1.03477	2.04879	5.14801	7.09803e-08	1.18661e-06	RME1
orf19.6526	1.03329	2.04668	3.80824	2.29709e-06	2.45342e-05
snR52	1.0322	2.04514	4.35102	0.0848662	0.172748
orf19.1631	1.03219	2.04512	5.08346	1.00366e-08	2.00471e-07	ERG6
orf19.1208	1.03157	2.04425	3.59151	2.15821e-06	2.32102e-05
orf19.4963	1.03044	2.04265	2.50179	0.000202952	0.00122737
orf19.24	1.02832	2.03964	5.334	2.30328e-08	4.21968e-07	RTA2
orf19.7089	1.02439	2.0341	5.7362	1.28409e-08	2.48418e-07	PMR1
orf19.4560	1.02383	2.03331	5.7597	1.33923e-10	3.74497e-09	BFR1
orf19.2795	1.0215	2.03003	3.99097	9.72078e-08	1.5655e-06	LHP1
orf19.2384	1.02116	2.02956	3.06533	1.00234e-06	1.19736e-05	MTG1
orf19.727	1.02069	2.02889	3.83323	3.44854e-05	0.000267872
orf19.300	1.02014	2.02812	6.71076	5.25e-09	1.1099e-07	AIP2
orf19.2028	1.01887	2.02633	6.72607	8.5288e-07	1.04313e-05	MXR1
orf19.6938	1.01376	2.01917	4.61462	1.64097e-07	2.45626e-06	MEU1
orf19.4257	1.01252	2.01743	7.19932	0.000136087	0.000872999	INT1
orf19.7152	1.0067	2.00931	7.09176	5.57148e-06	5.3306e-05
orf19.1966	1.00577	2.00801	3.08022	5.04653e-06	4.92797e-05	BUD23
orf19.6000	1.004	2.00555	9.51514	4.1677e-06	4.16229e-05	CDR1
orf19.5294	1.00197	2.00273	8.47053	1.39983e-11	4.50877e-10	PDB1
orf19.2460	-1.00045	-2.00062	5.08554	0.0525882	0.120898
orf19.733	-1.00221	-2.00306	6.30064	2.40284e-08	4.37346e-07
orf19.1105	-1.00345	-2.00478	-0.969358	0.100047	0.195455
orf19.4363	-1.0035	-2.00486	4.65548	3.48443e-07	4.72164e-06	SGD1
SNRNAU2	-1.00488	-2.00678	2.66139	0.039822	0.0975648
orf19.7605	-1.0052	-2.00722	8.00707	4.90754e-10	1.24243e-08	PUP1
orf19.192	-1.00652	-2.00906	5.41286	9.62755e-08	1.55456e-06
orf19.2797	-1.00964	-2.01341	0.489745	0.0189712	0.0539787
orf19.193	-1.01293	-2.018	3.60407	6.06746e-07	7.69015e-06
orf19.1861	-1.01469	-2.02047	7.61345	6.81309e-08	1.14207e-06
orf19.7330	-1.01569	-2.02187	-0.624652	0.0723923	0.153096
orf19.2778	-1.01611	-2.02246	0.805867	0.00170635	0.0073153
orf19.7056	-1.02004	-2.02798	2.26945	0.0594458	0.132889
orf19.4474	-1.02051	-2.02863	4.52436	2.65532e-07	3.72108e-06
orf19.3682	-1.02184	-2.03051	4.6289	1.31812e-06	1.51572e-05	CWH8
orf19.6881	-1.0255	-2.03566	8.20988	1.64966e-07	2.46328e-06	YTH1
orf19.5961	-1.02894	-2.04052	7.60762	7.27642e-06	6.81348e-05
orf19.281	-1.03057	-2.04283	3.70398	5.85954e-07	7.46333e-06
orf19.1678	-1.03215	-2.04507	4.6541	1.16317e-08	2.28746e-07
orf19.7440	-1.03381	-2.04742	1.42759	0.0266564	0.0708381	HST6
snR128	-1.03478	-2.0488	4.33496	6.53891e-06	6.16595e-05
orf19.2691	-1.0353	-2.04955	5.52725	8.04496e-11	2.33456e-09
orf19.3263	-1.03603	-2.05058	3.22088	0.00457537	0.0166093	ATO10
orf19.2508	-1.03655	-2.05132	0.368454	0.027075	0.0717954	PRM9
orf19.6272	-1.03693	-2.05186	7.25623	0.0217282	0.0602127
orf19.4361	-1.04189	-2.05892	1.37233	0.00116306	0.00532379	IFF3
orf19.542	-1.04407	-2.06203	12.3015	3.10357e-10	7.98878e-09	HXK2
orf19.87	-1.0483	-2.06809	3.37474	3.39071e-08	6.04628e-07	GPX1
orf19.3053	-1.05122	-2.07229	9.11351	6.10108e-07	7.70715e-06
orf19.3448	-1.05292	-2.07473	7.51455	6.02579e-07	7.65923e-06
orf19.4982	-1.05448	-2.07696	8.29755	0.0105883	0.0335079
snR78	-1.05666	-2.08011	0.3964	0.255372	0.39703
orf19.6720	-1.06067	-2.0859	5.65312	4.40889e-07	5.8582e-06
orf19.6200	-1.06177	-2.08749	2.43014	0.175221	0.298521
orf19.3539	-1.06236	-2.08834	2.65172	2.88332e-06	3.01158e-05
orf19.5284	-1.06473	-2.09178	0.551857	0.142092	0.255449
orf19.3425	-1.06552	-2.09293	5.76001	7.21371e-11	2.10326e-09
orf19.2160	-1.06773	-2.09613	-0.594105	0.0879024	0.177381	NAG4
orf19.2748	-1.06791	-2.09639	4.01032	1.9222e-07	2.789e-06	ARG83
snR47	-1.06883	-2.09772	-0.443753	0.0661767	0.143201
orf19.1275	-1.07024	-2.09978	5.01811	0.000791542	0.00387088	GAT1
orf19.3435	-1.07159	-2.10175	2.68741	0.000148952	0.000947623
orf19.5978	-1.07416	-2.10549	2.4374	0.000104435	0.000701402
orf19.6083	-1.07484	-2.10649	2.67766	3.50371e-05	0.000271813
orf19.1066	-1.07648	-2.10888	7.07987	7.31301e-12	2.43187e-10	GIG1
snR68	-1.07827	-2.1115	0.974621	0.0175763	0.0507174
orf19.5604	-1.08354	-2.11923	5.59739	0.00018391	0.00112691	MDR1
orf19.4488	-1.08366	-2.11941	10.5325	0.00409199	0.0151691
orf19.4358	-1.08489	-2.12122	6.10866	4.35105e-06	4.33133e-05
orf19.1327	-1.08875	-2.1269	8.20622	5.76075e-07	7.36802e-06	RBT1
orf19.4274	-1.09329	-2.1336	7.86959	0.000799908	0.00389939	PUT1
orf19.5245	-1.10015	-2.14376	4.37101	1.29405e-08	2.49561e-07	BUL4
orf19.3419	-1.10047	-2.14425	7.86785	5.36218e-13	2.17027e-11	MAE1
orf19.6555	-1.10056	-2.14438	2.476	0.00151413	0.00664402
orf19.1911	-1.10425	-2.14987	8.46341	5.43823e-09	1.14575e-07	PGA52
orf19.4792	-1.10971	-2.15803	6.48577	7.44486e-06	6.93952e-05
orf19.3105	-1.11238	-2.16202	4.26773	4.90276e-05	0.000362521
orf19.4567	-1.11582	-2.16719	1.22769	0.014935	0.0443437
orf19.4869	-1.11954	-2.17277	5.57038	2.11639e-11	6.74613e-10	SFU1
orf19.3364	-1.1217	-2.17603	5.80148	1.90352e-08	3.52724e-07
orf19.1541	-1.12451	-2.18027	5.0712	0.0573845	0.129173
orf19.4910	-1.12533	-2.18152	6.43208	2.17419e-11	6.89466e-10	FGR41
orf19.5454	-1.12733	-2.18454	4.63795	1.35152e-10	3.76224e-09	DAL1
orf19.3378	-1.12929	-2.18751	3.79766	3.6722e-05	0.000282392
orf19.893	-1.13132	-2.19058	5.65485	0.00818148	0.027148	PGA17
orf19.7093	-1.13171	-2.19118	4.08495	3.77625e-08	6.69496e-07	HGT13
orf19.6970	-1.13307	-2.19325	1.23759	0.000169456	0.00105196
orf19.3071	-1.13397	-2.19462	7.23522	4.59629e-12	1.63447e-10	MIH1
orf19.3337	-1.13485	-2.19596	2.14473	0.0655253	0.142191
orf19.3369	-1.13566	-2.19719	8.12406	5.40425e-13	2.173e-11	MOH1
orf19.2959.1	-1.13606	-2.1978	8.28706	9.29959e-08	1.50953e-06
orf19.6506	-1.1395	-2.20305	5.98806	1.1571e-12	4.50538e-11
orf19.3139	-1.14087	-2.20513	4.8349	2.14885e-08	3.96988e-07
orf19.5524	-1.14093	-2.20523	-0.0358462	0.00105218	0.00489267
orf19.1062	-1.15174	-2.22181	2.17793	0.00911195	0.0295814
orf19.2204	-1.15709	-2.23007	5.68	2.92407e-10	7.62241e-09
orf19.4856	-1.15721	-2.23025	-0.18875	0.15164	0.268922	LIP3
orf19.6084	-1.16035	-2.23511	5.19134	0.00121129	0.00551174
orf19.3171	-1.16139	-2.23672	10.5086	7.65926e-07	9.42395e-06	ACH1
orf19.6678	-1.16459	-2.2417	2.41238	0.000948417	0.00449166
orf19.3051	-1.16647	-2.24462	6.61555	1.24091e-12	4.8013e-11
orf19.6413	-1.16834	-2.24753	3.47185	3.05425e-07	4.22241e-06
orf19.4189	-1.16889	-2.24839	-0.035942	0.182833	0.308668
orf19.5124	-1.17066	-2.25115	6.06675	3.46728e-10	8.88779e-09	RBR3
orf19.1240	-1.17299	-2.25479	7.00844	2.27555e-10	6.03412e-09
orf19.769	-1.17391	-2.25623	2.68378	9.23895e-08	1.50365e-06	IFE1
orf19.4911	-1.17559	-2.25886	3.30829	2.96566e-09	6.58654e-08
orf19.4952.1	-1.17607	-2.25961	7.02961	0.0016286	0.00706073
snR10a	-1.17703	-2.26111	2.86775	1.3354e-05	0.000115223
orf19.1442	-1.17714	-2.26129	6.6311	2.80736e-09	6.28032e-08	PLB4.5
orf19.2674	-1.17798	-2.2626	1.91665	0.000236446	0.001398
orf19.254	-1.17925	-2.26458	4.77121	4.67828e-10	1.18929e-08
orf19.4779	-1.18296	-2.27043	7.87775	3.00522e-09	6.65041e-08
orf19.6510	-1.18914	-2.28016	1.29678	0.00748761	0.0252266	GRX1
orf19.3169	-1.19076	-2.28274	6.39969	1.0677e-06	1.26561e-05
orf19.3040	-1.19118	-2.28339	6.81525	1.77581e-12	6.54177e-11	EHT1
orf19.1852	-1.19284	-2.28602	4.45789	2.90071e-08	5.23318e-07
orf19.1239	-1.19482	-2.28916	4.8285	0.0652571	0.141957
orf19.2190	-1.19517	-2.28971	4.95068	1.5378e-10	4.19983e-09	VRP1
orf19.3826	-1.19742	-2.29329	6.38185	5.30296e-12	1.85363e-10
orf19.5607	-1.2015	-2.29978	6.55344	1.08237e-07	1.7206e-06
orf19.1162	-1.20295	-2.3021	5.91346	8.15885e-11	2.34632e-09
orf19.6596	-1.20359	-2.30313	7.42673	9.80637e-12	3.20898e-10
orf19.2724	-1.20802	-2.3102	8.5855	6.43989e-11	1.89561e-09
orf19.6660	-1.21022	-2.31374	7.72297	2.40284e-12	8.79895e-11
orf19.2049	-1.21462	-2.32079	4.10403	5.62417e-08	9.58446e-07
orf19.5989	-1.2162	-2.32334	5.48546	6.18045e-12	2.12414e-10
orf19.97	-1.21733	-2.32516	3.54929	5.29502e-08	9.09915e-07	CAN1
orf19.1268	-1.22109	-2.33122	0.313957	0.0126322	0.0386632
orf19.5094	-1.2212	-2.33141	7.10727	3.03499e-13	1.26157e-11	BUL1
orf19.2803	-1.22218	-2.33298	10.0113	6.52025e-11	1.91012e-09	HEM13
orf19.3300	-1.22225	-2.33311	6.18709	1.02124e-11	3.32418e-10	ZPR1
orf19.5813	-1.22276	-2.33392	6.83105	6.36867e-12	2.15275e-10
orf19.7320	-1.22418	-2.33623	1.42762	0.000340989	0.00188988	LIP7
orf19.2907	-1.22554	-2.33843	2.42651	0.000109473	0.000730455	PGA42
orf19.3104	-1.22759	-2.34175	5.85253	1.42877e-12	5.39251e-11	YDC1
orf19.2757	-1.22871	-2.34357	4.77179	1.54285e-10	4.19983e-09
orf19.4673	-1.22939	-2.34467	2.54643	0.000267625	0.0015547	BMT9
orf19.3803	-1.23145	-2.34803	3.98816	1.90355e-07	2.77503e-06	MNN22
orf19.2429	-1.23319	-2.35087	0.171226	0.0668136	0.144173
orf19.4384	-1.23427	-2.35263	4.61165	0.000152519	0.000965327	HXT5
orf19.787.1	-1.23593	-2.35533	8.43082	3.1536e-09	6.90426e-08
orf19.6551.1	-1.23693	-2.35696	2.00265	4.06114e-05	0.000308446	STE18
orf19.6559	-1.23736	-2.35766	6.76649	1.31507e-14	6.2233e-13
orf19.3610	-1.23803	-2.35876	3.6985	7.70466e-05	0.000538626
orf19.1655.3	-1.24552	-2.37104	6.87348	4.94531e-09	1.05637e-07
orf19.5217	-1.24931	-2.37728	3.12233	0.0007193	0.00357442	TES1
orf19.5282	-1.25366	-2.38446	8.96673	1.19146e-10	3.36232e-09
orf19.1744	-1.25509	-2.38682	5.21828	2.85697e-11	8.9674e-10	HEM4
orf19.4975	-1.25625	-2.38875	11.0654	0.000164053	0.00102358	HYR1
orf19.6079	-1.25734	-2.39054	3.07608	9.46954e-06	8.54203e-05
orf19.2296	-1.25765	-2.39107	10.7178	3.52405e-13	1.45503e-11
orf19.5070	-1.25894	-2.3932	6.26346	6.21072e-13	2.48106e-11
orf19.7495	-1.26135	-2.3972	1.43484	0.000420596	0.00224415
orf19.3404	-1.26401	-2.40162	1.23982	0.00920979	0.0298517
orf19.345	-1.26506	-2.40337	1.91463	0.000160068	0.00100381
orf19.5228	-1.26652	-2.40581	6.89151	7.0129e-17	4.1484e-15	RIB3
orf19.7447	-1.26866	-2.40938	2.63133	0.0646539	0.141247	JEN1
orf19.7568	-1.2716	-2.41429	0.568157	0.131212	0.240064
orf19.4601	-1.27308	-2.41676	5.61752	3.93793e-13	1.60438e-11
orf19.7251	-1.27579	-2.42131	6.00447	5.5899e-16	2.93924e-14	WSC4
orf19.2509.1	-1.27604	-2.42174	3.05982	0.000909413	0.00434372
orf19.4450	-1.2785	-2.42586	7.51529	2.27781e-06	2.44074e-05	ZCF23
orf19.5079	-1.28072	-2.4296	10.4062	1.58165e-11	5.06787e-10	CDR4
orf19.6586	-1.28229	-2.43224	5.82396	5.2791e-11	1.57655e-09
orf19.7557	-1.2836	-2.43447	1.67085	0.0056541	0.0198993	FGR46
orf19.5290	-1.28645	-2.43927	-0.633795	0.0395029	0.09686
orf19.69	-1.29217	-2.44896	3.26954	9.37485e-09	1.89095e-07
orf19.5894	-1.29785	-2.45863	1.13996	0.00102667	0.00479582
orf19.6777	-1.30487	-2.47061	1.23459	0.000324529	0.00181665
orf19.1827	-1.30623	-2.47295	-0.409791	0.156271	0.274367
orf19.295	-1.30818	-2.47628	3.36156	5.04692e-08	8.7708e-07
orf19.6899	-1.31413	-2.48652	6.76917	1.39223e-06	1.58905e-05
orf19.720	-1.31574	-2.4893	2.43776	8.81496e-06	8.04594e-05	GST3
orf19.2972	-1.3233	-2.50238	5.45005	1.60015e-10	4.33663e-09	PDE2
orf19.929	-1.32339	-2.50253	0.510733	0.00718121	0.0244305
orf19.5672	-1.32894	-2.51218	5.6821	3.73371e-09	8.11653e-08	MEP2
orf19.1352	-1.3315	-2.51665	8.43345	0.00282508	0.0111696	TIM22
orf19.3374	-1.34248	-2.53586	11.9893	0.146391	0.261073	ECE1
orf19.1270	-1.34352	-2.53769	3.09024	4.36734e-06	4.33353e-05	FRE3
orf19.4934	-1.35375	-2.55575	6.17704	0.0207756	0.0578596	OP4
orf19.584	-1.35385	-2.55594	0.985996	0.191354	0.319807
orf19.5814.1	-1.355	-2.55797	0.80536	0.000155179	0.000980144
snR33a	-1.36181	-2.57008	10.1792	1.85534e-15	9.35577e-14
orf19.2398	-1.3636	-2.57326	8.57613	4.4363e-07	5.86927e-06
orf19.3606	-1.36625	-2.578	5.4896	1.34094e-12	5.15591e-11
orf19.322	-1.37128	-2.58699	0.238442	0.0911729	0.182346
orf19.2906	-1.37132	-2.58706	4.83584	0.00164334	0.0071146	PGA41
orf19.3352	-1.37409	-2.59204	6.66878	1.24702e-09	2.97351e-08
orf19.3740	-1.37577	-2.59507	5.59537	7.21465e-09	1.48941e-07	PGA23
orf19.7397.3	-1.38272	-2.6076	-0.0335359	0.00750985	0.0252739
orf19.1582	-1.3861	-2.61371	2.91383	0.0188411	0.053712
orf19.4776	-1.38924	-2.61941	3.87594	2.24623e-11	7.08657e-10	LYS143
orf19.2810	-1.39526	-2.63036	4.67573	4.06073e-06	4.0753e-05	AAP1
orf19.7029	-1.39737	-2.63422	4.02963	5.51032e-09	1.15698e-07
orf19.1691	-1.40243	-2.64347	5.26151	0.000373089	0.00203119
orf19.3665	-1.40435	-2.64699	3.22389	2.60474e-12	9.48185e-11	SET6
orf19.7596	-1.40871	-2.655	0.228321	0.000298425	0.00169339
orf19.3863	-1.41764	-2.67148	4.38702	6.90383e-09	1.43005e-07
orf19.2451	-1.42448	-2.68417	5.37814	1.33858e-08	2.57343e-07	PGA45
orf19.460	-1.42522	-2.68555	2.1523	0.236403	0.37522	CEK2
orf19.3971	-1.42637	-2.68769	2.09892	0.00094629	0.00448503
orf19.5605	-1.42823	-2.69116	6.91182	2.73654e-16	1.47677e-14
orf19.1585	-1.42947	-2.69347	7.23943	3.60141e-13	1.47706e-11	ZRT2
orf19.3232	-1.42971	-2.69392	1.46044	2.42511e-05	0.000197084
orf19.1106	-1.43518	-2.70417	2.56234	1.46665e-10	4.04611e-09
orf19.6661	-1.43814	-2.70971	0.0825374	0.00446924	0.016298
orf19.1490.1	-1.44115	-2.71536	0.446684	5.13428e-05	0.000377373
orf19.7314	-1.45523	-2.74201	7.74967	6.37583e-11	1.88578e-09	CDG1
orf19.5713	-1.46863	-2.76759	3.28643	8.90432e-07	1.0826e-05	YMX6
orf19.532	-1.46864	-2.76761	5.29787	1.51812e-07	2.28909e-06	RBR2
orf19.1999	-1.47013	-2.77046	5.9808	6.54532e-13	2.59786e-11
orf19.5242	-1.47536	-2.78053	5.20621	3.09896e-11	9.62869e-10	CDC6
orf19.5121	-1.48762	-2.80425	1.03854	0.128243	0.236699	OPT5
orf19.4450.2	-1.48851	-2.806	5.29038	5.41571e-08	9.28062e-07
orf19.5572	-1.49089	-2.81061	6.07604	8.903e-21	8.05459e-19
orf19.7340	-1.49269	-2.81413	-0.0126524	0.0373741	0.0930496
orf19.2395	-1.49778	-2.82409	0.821945	5.75337e-05	0.000415584	IME2
orf19.2023	-1.50224	-2.83282	11.6694	5.6142e-19	4.26402e-17	HGT7
orf19.2006.1	-1.50561	-2.83945	6.7485	7.60567e-06	7.07868e-05	COX17
orf19.101	-1.50833	-2.84481	5.52844	5.49851e-16	2.91611e-14	RIM9
orf19.7374	-1.51107	-2.85021	6.52398	3.42111e-20	2.8831e-18	CTA4
orf19.5005	-1.51121	-2.85048	7.90913	1.49023e-17	9.65041e-16	OSM2
orf19.6081	-1.51276	-2.85355	8.34088	1.62121e-18	1.17337e-16	PHR2
orf19.2878	-1.51593	-2.85983	3.04481	3.56761e-11	1.10291e-09	PGA15
orf19.889	-1.52021	-2.86833	3.85606	2.60439e-09	5.86894e-08	THI20
SNRNAU4	-1.52543	-2.87872	2.60439	5.21561e-06	5.06095e-05
orf19.4384.1	-1.52568	-2.87923	3.46287	1.07788e-10	3.06996e-09
orf19.6224	-1.546	-2.92007	2.72884	0.0535836	0.122682
orf19.4821	-1.55374	-2.93577	4.59788	0.00263126	0.0105182	LIP1
orf19.172	-1.55537	-2.93908	3.59483	3.05408e-09	6.7343e-08	RPC19
orf19.2616	-1.56262	-2.9539	6.71793	9.19537e-07	1.10704e-05	UGT51C1
orf19.6518	-1.5634	-2.9555	4.59161	0.00041521	0.00221926
snR48	-1.5707	-2.9705	0.234442	0.00135496	0.00603601
orf19.1562	-1.57719	-2.98388	9.73425	1.15087e-07	1.81078e-06
orf19.7013	-1.57752	-2.98456	0.534788	0.000881495	0.00422678
orf19.2781	-1.57925	-2.98815	4.15019	3.11821e-08	5.60914e-07
orf19.3646	-1.58152	-2.99286	7.80638	1.59614e-07	2.395e-06	CTR1
orf19.7279.1	-1.58354	-2.99704	10.1453	2.66811e-05	0.000213171
orf19.3906	-1.59097	-3.01252	-0.444871	0.155351	0.273297	MRV6
orf19.6091	-1.59217	-3.01502	6.34	1.20832e-21	1.1263e-19	RIM8
orf19.2853	-1.60244	-3.03657	3.84397	5.15416e-17	3.10867e-15
orf19.701	-1.61166	-3.05604	4.81032	0.0845171	0.17234	CFL11
orf19.3707	-1.63365	-3.10296	11.0123	1.37271e-20	1.2239e-18	YHB1
orf19.3621	-1.64142	-3.11974	0.0505132	0.00749787	0.0252473
orf19.3969	-1.64262	-3.12232	5.61272	4.68621e-16	2.50692e-14	SFL2
orf19.5933	-1.65114	-3.14083	2.25547	1.50296e-07	2.2718e-06
orf19.1822	-1.65808	-3.15596	6.7494	0.000430476	0.00229289	UME6
orf19.6594	-1.67511	-3.19344	9.13691	2.08437e-13	8.90487e-12	PLB3
orf19.1477	-1.67647	-3.19645	7.43848	1.25372e-17	8.2934e-16
orf19.3684	-1.67891	-3.20187	8.74443	9.82547e-05	0.000666442
orf19.5447	-1.68127	-3.2071	8.82463	1.17664e-08	2.30531e-07	HGT19
orf19.1120	-1.69271	-3.23264	5.52891	9.80066e-15	4.67393e-13	FAV2
snR72	-1.69682	-3.24185	1.17834	0.0128577	0.0392365
orf19.4907	-1.6991	-3.24698	8.85105	1.05158e-22	1.15523e-20
orf19.812	-1.70234	-3.25428	1.72853	1.22301e-05	0.000106346
orf19.7606	-1.71322	-3.27893	0.54974	0.0324385	0.08322
orf19.356	-1.71908	-3.29226	4.19189	6.32269e-05	0.00045072	GTT13
orf19.6687	-1.72349	-3.30234	0.259845	0.0566096	0.127803
orf19.6282	-1.74014	-3.34067	3.98681	4.0479e-15	1.9764e-13
orf19.2336	-1.74837	-3.35978	1.06923	1.83295e-06	2.03911e-05
orf19.7225	-1.75771	-3.38162	6.39053	3.46364e-22	3.61158e-20
orf19.4933	-1.76969	-3.40981	2.83248	0.18928	0.317116	FAD3
orf19.1277	-1.77092	-3.41271	8.07931	3.19104e-25	4.08986e-23
orf19.2062	-1.79192	-3.46275	6.40273	1.38159e-23	1.63452e-21	SOD4
orf19.6574	-1.79301	-3.46538	0.999287	5.53512e-07	7.10898e-06	ALK6
orf19.711	-1.79434	-3.46856	2.64455	3.33742e-12	1.20069e-10
orf19.4459	-1.79954	-3.48109	7.66762	1.10679e-08	2.19645e-07
orf19.1906	-1.80049	-3.48339	0.32311	0.000309909	0.00174753
orf19.1671.1	-1.80053	-3.48348	-0.483769	0.0222311	0.0614403
orf19.7567	-1.80336	-3.49033	4.79357	8.7064e-23	9.73851e-21
orf19.69.2	-1.80408	-3.49207	1.37492	1.1464e-07	1.81078e-06
orf19.3727	-1.8057	-3.496	2.70212	6.36096e-12	2.15275e-10	PHO112
orf19.4370	-1.80746	-3.50026	5.94478	3.32386e-14	1.48177e-12
orf19.1930	-1.82885	-3.55254	1.9403	0.0370011	0.0921956	CFL5
orf19.2619	-1.83046	-3.55651	4.9657	6.00692e-23	6.84344e-21	PHO113
orf19.220	-1.83338	-3.56372	8.73119	2.75311e-27	4.13101e-25	PIR1
orf19.6920	-1.83682	-3.57222	3.32026	2.93606e-15	1.44501e-13
orf19.4921.1	-1.85717	-3.62295	6.70039	5.03129e-07	6.5311e-06
orf19.2620	-1.85855	-3.62642	3.50499	8.23337e-19	6.02996e-17
orf19.5565	-1.86141	-3.63362	8.54654	1.70349e-09	3.95468e-08
orf19.5573	-1.86191	-3.63489	5.01762	3.00089e-26	4.19579e-24
orf19.2457	-1.86245	-3.63625	5.94289	5.99091e-19	4.49464e-17
snR189b	-1.87181	-3.65992	0.765703	5.94242e-08	1.00988e-06
orf19.4569	-1.87402	-3.66553	1.35673	0.0641633	0.140474
RDN58	-1.88019	-3.68123	9.04245	0.000155367	0.000980324
orf19.6475	-1.88209	-3.68608	0.17409	0.0145158	0.0433081
orf19.2800	-1.88322	-3.68897	4.41045	7.33108e-18	4.95613e-16
orf19.3981	-1.88622	-3.69666	9.98047	5.00603e-05	0.000369269	MAL31
orf19.2317	-1.88688	-3.69836	-0.00043928	0.000848987	0.00410288
orf19.1476	-1.88823	-3.7018	4.06167	1.63705e-17	1.04908e-15
orf19.5305	-1.90906	-3.75563	8.54394	3.02028e-24	3.71615e-22	RHD3
orf19.5307	-1.9181	-3.77924	9.8556	4.88502e-06	4.77784e-05	JEN2
orf19.6838	-1.91865	-3.7807	5.61431	3.0802e-12	1.11467e-10
orf19.510	-1.92143	-3.78798	4.06802	2.70039e-10	7.06928e-09
orf19.6321	-1.92554	-3.79879	7.77804	9.57246e-17	5.60855e-15	PGA48
orf19.137	-1.93945	-3.83559	5.18421	1.10445e-29	1.78805e-27
orf19.125	-1.94151	-3.84107	1.99077	4.73294e-12	1.67339e-10	EBP1
orf19.3330.3	-1.94178	-3.84181	1.66829	3.52666e-06	3.60999e-05	POX18
orf19.4041	-1.94976	-3.8631	5.16836	6.33393e-10	1.584e-08	PEX4
orf19.4584	-1.95359	-3.87338	6.43697	7.60554e-14	3.34209e-12	PHO114
orf19.2237	-1.95541	-3.87827	-0.707347	0.116221	0.219717	SPR1
orf19.948	-1.95622	-3.88044	-1.0917	0.116536	0.219949
orf19.2941	-1.96839	-3.91331	5.41754	0.00159295	0.0069355	SCW4
orf19.6595	-1.98013	-3.94529	3.05797	1.96199e-05	0.00016422	RTA4
orf19.263.1	-1.99089	-3.97483	7.3373	2.043e-24	2.56501e-22
orf19.1863	-1.99249	-3.97923	2.05676	2.71241e-13	1.15081e-11
orf19.1473	-1.99547	-3.98746	1.37731	0.000988004	0.00465762
orf19.3380	-1.99633	-3.98983	1.57271	0.0401741	0.0981023	HWP2
orf19.6770	-2.01176	-4.03274	6.30094	2.64645e-32	4.93362e-30
orf19.999	-2.0181	-4.05049	7.28991	6.51969e-27	9.54979e-25	GCA2
orf19.5399	-2.03709	-4.10416	1.78305	2.73623e-07	3.8095e-06	IFF11
orf19.3277	-2.04292	-4.12079	0.503116	3.57646e-06	3.65488e-05
orf19.3444	-2.05172	-4.14599	3.28032	1.42998e-16	8.13613e-15
orf19.5716	-2.05307	-4.14988	1.00393	0.000306452	0.00172963	SAP4
orf19.2846	-2.08056	-4.22973	4.2338	3.32085e-19	2.58606e-17
orf19.3668	-2.08658	-4.24739	7.31453	2.85419e-08	5.16441e-07	HGT2
orf19.1449	-2.09246	-4.26475	3.69154	1.45237e-10	4.02476e-09
RDN18	-2.14066	-4.40965	14.7961	5.11999e-06	4.99178e-05
orf19.1148	-2.1466	-4.42782	-0.46727	0.224744	0.36147
orf19.5784	-2.1484	-4.43336	4.12495	3.38047e-08	6.04554e-07	AMO1
orf19.4742	-2.1498	-4.43767	2.8002	6.95716e-18	4.75561e-16
orf19.5585	-2.16079	-4.47159	4.8643	1.95598e-10	5.27772e-09	SAP5
CaalfMp13	-2.16302	-4.47851	1.65517	0.00468578	0.0169085	NAD5
orf19.5069	-2.17324	-4.51035	7.10834	2.244e-08	4.13326e-07
orf19.6274	-2.17895	-4.52825	4.00883	7.21055e-22	7.15472e-20	PBR1
orf19.3261	-2.17991	-4.53127	4.23523	1.44155e-16	8.13613e-15	ATO9
RDN25	-2.20257	-4.60297	15.8742	1.30844e-06	1.5074e-05
orf19.5674	-2.20278	-4.60367	2.22248	3.32072e-09	7.24435e-08	PGA10
orf19.5753	-2.21143	-4.63134	1.80724	9.51811e-05	0.000648454	HGT10
orf19.11	-2.21748	-4.65081	4.09666	1.05451e-16	6.12014e-15
orf19.675	-2.2177	-4.65152	10.8087	5.27187e-33	1.01352e-30
orf19.690	-2.22532	-4.67614	3.96772	9.88088e-08	1.58713e-06	PLB2
orf19.2943.5	-2.23812	-4.71782	1.13579	0.000164718	0.00102669
orf19.4996	-2.24361	-4.7358	0.296691	2.25625e-05	0.000185073
orf19.3208	-2.2579	-4.78294	-0.256243	5.74187e-05	0.000415576	DAL52
orf19.2468	-2.2639	-4.80287	0.602226	1.16381e-08	2.28746e-07
orf19.1430	-2.27171	-4.82894	5.31954	2.74278e-19	2.16328e-17
orf19.1979	-2.29101	-4.89399	9.60592	3.61895e-37	8.563e-35	GIT3
orf19.638	-2.31052	-4.96063	10.8507	9.57317e-20	7.85255e-18	FDH1
orf19.3746	-2.31196	-4.96558	4.45646	1.48093e-22	1.57081e-20	IFC1
orf19.7503	-2.3144	-4.97398	3.85011	6.85093e-24	8.2641e-22	CDA2
orf19.4450.1	-2.32916	-5.02512	11.2306	1.4824e-14	6.9616e-13
orf19.4942	-2.33479	-5.04477	0.385138	1.87642e-05	0.000157271
RDN5	-2.33825	-5.05688	7.0229	0.000448191	0.00236879
orf19.6758	-2.34718	-5.08829	4.4355	4.32724e-32	7.82975e-30
orf19.2475	-2.36386	-5.14745	2.64673	2.35535e-25	3.08301e-23	PGA26
orf19.7077	-2.39294	-5.25228	5.53078	6.18139e-08	1.0476e-06
orf19.5446	-2.39729	-5.26813	3.78863	2.98812e-10	7.75651e-09
orf19.2449	-2.39858	-5.27283	-0.515968	0.130255	0.238857
orf19.5592	-2.40299	-5.28899	2.58511	0.0254708	0.0683855
orf19.1440.1	-2.40382	-5.29203	-0.782716	0.026079	0.0695441
tL(CAA)4	-2.44546	-5.44698	1.622	1.74602e-09	4.03815e-08
orf19.164	-2.48731	-5.60732	6.87027	5.27488e-22	5.31985e-20
orf19.7585	-2.49655	-5.64333	10.5467	5.83635e-26	7.97895e-24	INO1
orf19.1614	-2.49683	-5.64443	6.4033	1.61872e-12	5.999e-11	MEP1
orf19.6998	-2.50058	-5.65915	2.50825	0.000368445	0.00201124	GTT1
orf19.6547	-2.50819	-5.68906	0.746907	2.00833e-06	2.19064e-05
orf19.1737	-2.52674	-5.76269	0.264156	0.016034	0.0470842
orf19.5616	-2.5338	-5.79095	1.22578	2.41717e-07	3.43428e-06
orf19.6350	-2.56255	-5.90749	0.728624	2.12679e-10	5.66407e-09
orf19.6484	-2.57993	-5.97912	-0.165918	1.23063e-05	0.000106631
orf19.5262	-2.6124	-6.11518	0.695562	0.0757553	0.158389
CaalfMp02	-2.63858	-6.22718	-0.364382	0.00998909	0.0319901	NAD6
CaalfMp11	-2.67303	-6.37769	3.10781	3.51989e-05	0.000272382	COB
orf19.3749	-2.6734	-6.37931	7.3824	7.3496e-22	7.17695e-20	IFC3
orf19.6222.1	-2.69062	-6.4559	4.2345	9.57184e-14	4.17631e-12
orf19.2787	-2.69924	-6.49462	3.952	0.000135452	0.000869832	PRY1
orf19.3643	-2.78903	-6.91163	5.06873	1.45757e-09	3.43562e-08
orf19.1831	-2.79953	-6.96214	-0.568032	0.0424689	0.102256
orf19.1530	-2.80041	-6.96638	-1.05884	0.0428273	0.102759
orf19.2033	-2.80453	-6.98628	2.16212	1.58477e-12	5.9088e-11	PGA19
orf19.1363	-2.81918	-7.0576	8.06141	1.51646e-10	4.16485e-09
orf19.3368	-2.83684	-7.14452	1.98374	2.7851e-13	1.16814e-11
orf19.776	-2.84223	-7.17127	0.284287	4.62381e-07	6.07813e-06
snR63	-2.84292	-7.17472	-0.655643	0.00319158	0.0123333
orf19.5975	-2.8702	-7.31164	6.27578	6.21288e-07	7.81628e-06	TRY4
orf19.3748	-2.96407	-7.80324	-0.729603	0.0246133	0.0665654
orf19.4949	-2.96485	-7.80742	-0.582377	0.0240166	0.0652031
orf19.5902	-2.98462	-7.91516	4.75053	2.79123e-13	1.16814e-11	RAS2
orf19.3626.1	-3.02087	-8.11656	0.113931	0.0011487	0.00527372
CaalfMp06	-3.02518	-8.14083	1.52792	0.00363657	0.013776	ATP6
orf19.2197	-3.11209	-8.64632	0.714547	0.0133733	0.0406283
orf19.633	-3.15443	-8.90386	7.20677	1.22576e-46	3.77043e-44	CRG1
orf19.3923	-3.16699	-8.98168	3.89691	1.24845e-10	3.50706e-09	PGA37
orf19.689	-3.1958	-9.16289	1.2695	5.2366e-12	1.84089e-10	PLB1
orf19.2211	-3.25199	-9.52677	2.53939	0.000214013	0.00128701
orf19.851	-3.2743	-9.67529	4.8473	5.68272e-45	1.66477e-42
CaalfMr16	-3.37494	-10.3743	9.16972	8.46346e-07	1.0372e-05
orf19.2454	-3.38465	-10.4443	6.63346	6.22309e-55	2.25203e-52	PHO87
orf19.4886	-3.39427	-10.5142	3.91342	1.08052e-31	1.89925e-29
orf19.4899	-3.43399	-10.8077	7.65251	1.21142e-75	8.28073e-73	GCA1
CaalfMp10	-3.482	-11.1734	-0.70521	0.00436553	0.0160006	NAD3
orf19.2038	-3.48524	-11.1986	1.34405	1.35095e-17	8.84156e-16
CaalfMr17	-3.51633	-11.4425	8.14258	3.079e-07	4.23822e-06
orf19.2125	-3.5423	-11.6503	8.76147	7.85098e-78	6.89989e-75
orf19.5785	-3.54782	-11.695	4.32502	1.95851e-23	2.27335e-21
orf19.5728	-3.56364	-11.824	1.00757	2.58381e-05	0.000207514
orf19.4690	-3.58232	-11.9781	2.56371	3.37832e-18	2.36176e-16
orf19.4804	-3.58815	-12.0266	0.125122	0.00128524	0.00577814	LIP2
orf19.4936	-3.62558	-12.3427	2.04309	5.21234e-06	5.06095e-05
CaalfMp05	-3.67081	-12.7357	1.95004	5.60666e-06	5.35593e-05	ATP9
orf19.1932	-3.68083	-12.8245	4.17951	1.70803e-07	2.53199e-06	CFL4
orf19.3120	-3.68627	-12.8729	1.68856	0.000936967	0.0044477
orf19.2369.1	-3.70006	-12.9965	8.16999	5.47616e-41	1.46475e-38	ATX1
orf19.34	-3.70944	-13.0814	4.75915	1.9035e-38	4.87932e-36	GIT1
orf19.5866	-3.74081	-13.3689	-1.11797	0.253157	0.394684
orf19.2034	-3.74105	-13.3712	-1.01231	0.253273	0.394765
CaalfMp08	-3.79668	-13.8968	4.61064	2.21072e-07	3.16288e-06	COX1
CaalfMp14	-3.88704	-14.7951	1.44401	2.11806e-05	0.000175486	NAD4
orf19.4995	-3.9451	-15.4026	-0.150742	0.000161531	0.0010099
orf19.1348	-4.01487	-16.1658	1.22513	5.42614e-07	6.9836e-06
orf19.1980	-4.01499	-16.1671	2.74181	2.09333e-35	4.59935e-33	GIT4
CaalfMp04	-4.02621	-16.2933	0.716607	0.00102194	0.00478097	COX3A
orf19.4551	-4.03184	-16.3571	9.89063	5.41645e-34	1.0749e-31	CTN1
orf19.2061	-4.12899	-17.4965	-0.275865	0.127811	0.236195
tL(UAA)4	-4.12946	-17.5021	-0.322556	0.127957	0.236324
orf19.7608	-4.18652	-18.2082	2.85063	2.07883e-06	2.25935e-05
orf19.6757	-4.19534	-18.3199	6.9947	6.14992e-93	7.56686e-90	GCY1
orf19.4689	-4.22346	-18.6805	2.24727	7.53648e-12	2.49271e-10	PGA57
orf19.4682	-4.30349	-19.746	5.89948	2.71643e-37	6.68458e-35	HGT17
orf19.675.1	-4.31109	-19.8503	2.54505	1.03375e-09	2.50378e-08
orf19.6248	-4.33851	-20.2311	3.14567	1.09085e-25	1.45889e-23
orf19.935	-4.35117	-20.4096	4.16831	7.89584e-08	1.30578e-06	AGA1
CaalfMp07	-4.43421	-21.6188	-1.0487	0.0651477	0.141905	ATP8
orf19.1433.1	-4.43474	-21.6267	0.423787	0.0653914	0.142051
orf19.5148	-4.43485	-21.6283	5.98907	0.0646888	0.141273	CYR1
orf19.5954	-4.68646	-25.7493	-0.617971	0.0333041	0.0850506
orf19.5606	-4.68666	-25.7529	-0.30836	0.0331085	0.0847269
CaalfMp01	-4.6947	-25.8967	2.26741	3.21947e-08	5.7744e-07	COX2
orf19.6249	-4.88804	-29.6106	5.66498	1.04177e-55	4.27266e-53	HAK1
orf19.1844	-5.08693	-33.9874	-0.567467	0.00876502	0.0287127
CaalfMp09	-5.09402	-34.155	1.04516	1.85338e-06	2.05442e-05	NAD2
orf19.6837	-5.33186	-40.2764	7.00251	7.75869e-77	5.96643e-74	FMA1
orf19.4872	-5.40162	-42.2717	1.52546	0.00238507	0.00965959
orf19.5499	-5.53487	-46.3619	-1.01206	0.00121422	0.00552098
orf19.3427	-5.65814	-50.4975	-0.763925	0.000627194	0.00317127
orf19.5216	-5.77131	-54.6182	1.75607	0.000330866	0.00183874
CaalfMp15	-5.87972	-58.8806	0.626219	0.00137938	0.00611821	COX3B
orf19.2356	-6.00297	-64.132	7.40431	5.12204e-159	1.57554e-155	CRZ2
orf19.3664	-6.10018	-68.6022	9.07971	2.43656e-64	1.24914e-61	HSP31
orf19.741	-6.15188	-71.1051	3.2081	2.66231e-05	0.000213031
orf19.535	-7.1076	-137.911	6.34102	1.44809e-162	8.90864e-159	RBR1
orf19.6919	-8.17704	-289.423	0.352864	3.79899e-18	2.626e-16
orf19.4212	-9.54497	-747.001	5.90299	4.97121e-107	7.64572e-104	FET99

## Sheet: CYR1 4 vs CYR1 7
	logFC	FC	logCPM	PValue	FDR
orf19.2060	6.51472	91.4378	5.82108	7.8982e-77	6.07371e-74	SOD5		The results shown are the changes of the CYR1 reconstituted at ph7 vs ph4.
orf19.6169	6.15784	71.3996	9.43946	2.73316e-27	2.30334e-25	ATO1		A positive fold change mean that the ph7 is up-regulated in comparison to ph4.
orf19.3981	6.0314	65.4082	9.98047	1.19793e-32	1.31601e-30	MAL31		A negative fold change mean that the ph7 is down-regulated in comparison to ph4.
orf19.1831	5.45814	43.9607	-0.568032	2.65458e-20	1.39581e-18
orf19.7362	5.12991	35.0151	5.49704	1.32154e-125	4.06506e-122	SKN1
orf19.3375	4.94437	30.7895	1.83878	1.27001e-56	4.11216e-54			609 total
orf19.3982	4.65022	25.1105	6.30789	8.95724e-113	1.37762e-109			367 up at pH 7			Mean up-fold	4.20848
orf19.3904	4.51195	22.8157	3.51007	7.82909e-78	6.88066e-75	MRV4		242 down at pH 7			Mean down-fold	-4.49461
orf19.3829	4.38648	20.9152	9.20696	2.13525e-128	1.31361e-124	PHR1
orf19.5542	4.26227	19.1899	5.88437	4.37618e-59	1.58366e-56	SAP6
orf19.176	4.13428	17.5607	8.56076	1.92602e-32	2.04291e-30	OPT4
orf19.2701	3.93586	15.3043	5.93101	1.45664e-95	1.79226e-92
orf19.7668	3.76278	13.5741	8.63545	1.48855e-69	8.32506e-67	MAL2
orf19.1743	3.5605	11.7982	9.99871	1.25299e-69	7.70838e-67	ACS1
orf19.1224	3.47727	11.1368	9.32065	2.09739e-46	3.79504e-44	FRP3
orf19.6687	3.15387	8.90043	0.259845	6.95634e-19	3.31747e-17
orf19.5741	3.13098	8.76028	8.63075	1.22254e-58	4.17837e-56	ALS1
orf19.4679	2.98954	7.94222	5.1321	2.47559e-60	1.01532e-57	AGP2
orf19.3905	2.94696	7.71122	0.699047	2.19728e-21	1.27525e-19	MRV5
orf19.6688	2.87695	7.34595	4.68702	1.33924e-41	2.16817e-39
orf19.6459	2.85079	7.21395	5.55347	6.21376e-56	1.91135e-53	DPP3
orf19.4445	2.82174	7.07016	9.552	7.92694e-51	1.6816e-48
orf19.3108	2.79036	6.91801	6.32824	2.04023e-48	3.92234e-46
orf19.3109	2.77393	6.83967	2.13475	7.71353e-30	7.30056e-28
orf19.6168	2.72805	6.6256	5.53474	1.33913e-29	1.24824e-27
orf19.6659	2.67211	6.3736	7.49679	7.71743e-56	2.15807e-53	GAP6
orf19.1978	2.61099	6.10923	8.52374	3.60001e-35	4.25909e-33	GIT2
orf19.6070	2.59316	6.03418	7.33921	7.60352e-56	2.15807e-53	ENA2
orf19.1349	2.58681	6.00767	3.14092	1.30378e-37	1.67101e-35
orf19.111	2.57822	5.97201	4.17121	1.82552e-32	1.97028e-30	CAN2
orf19.1107	2.57781	5.97032	7.45256	1.66412e-55	4.45116e-53
orf19.4769	2.54488	5.83561	5.9869	2.5519e-50	5.2331e-48	IPT1
orf19.5585	2.5336	5.79013	4.8643	6.93381e-33	7.75578e-31	SAP5
orf19.4599	2.48716	5.60674	2.33798	1.75062e-12	4.7236e-11	PHO89
orf19.1778	2.48062	5.58136	-0.306952	2.5548e-10	5.08645e-09
orf19.6288	2.47895	5.5749	0.927243	8.29469e-19	3.9253e-17
orf19.4888	2.46797	5.53263	6.10216	4.08507e-46	7.18039e-44
orf19.2503	2.45983	5.50153	-0.0220422	4.56467e-12	1.1462e-10
orf19.655	2.41647	5.33862	7.76594	1.05476e-24	7.54522e-23	PHO84
orf19.7296	2.40906	5.31129	7.92716	1.51547e-19	7.45852e-18
orf19.2809	2.38446	5.22149	8.78092	5.73634e-33	6.53518e-31	CTN3
orf19.6824	2.36805	5.16244	2.71963	4.24907e-16	1.67566e-14	TRY6
orf19.1106	2.35487	5.11547	2.56234	3.51396e-21	2.00165e-19
orf19.1433.1	2.34144	5.06807	0.423787	1.76237e-13	5.23774e-12
orf19.5264	2.33437	5.0433	1.16484	1.60186e-18	7.52265e-17
orf19.6390	2.28187	4.86308	-0.296661	2.1141e-09	3.674e-08
orf19.3337	2.27244	4.8314	2.14473	7.04205e-16	2.67424e-14
orf19.1264	2.27111	4.82693	2.62696	9.23432e-15	3.1214e-13	CFL2
orf19.1037	2.21599	4.64602	6.39359	1.07937e-39	1.44354e-37
orf19.4482	2.21277	4.63563	4.9729	7.61535e-32	7.94062e-30	IFI3
orf19.741	2.18465	4.54615	3.2081	1.80739e-23	1.18288e-21
orf19.3931.2	2.16604	4.4879	2.37879	1.32506e-23	8.86061e-22
CaalfMr16	2.14454	4.4215	9.16972	0.000960757	0.00483285
CaalfMr17	2.13782	4.40095	8.14258	0.000923989	0.00466315
CaalfMp13	2.13152	4.38179	1.65517	0.000519588	0.00283881	NAD5
orf19.2430	2.09715	4.27862	-1.08672	1.93942e-05	0.000156991
CaalfMp10	2.09327	4.26713	-0.70521	0.000214063	0.00131956	NAD3
orf19.7247	2.0905	4.25897	8.74651	2.96092e-41	4.67066e-39	RIM101
orf19.2505	2.03998	4.11239	0.298146	1.07912e-10	2.24939e-09
orf19.1066	2.01993	4.05565	7.07987	9.8449e-34	1.14275e-31	GIG1
SNRNAU5	2.01734	4.04838	-0.597225	7.18819e-06	6.41825e-05
CaalfMp14	2.00145	4.00401	1.44401	0.000795922	0.00408042	NAD4
CaalfMp08	1.99823	3.99509	4.61064	0.00147264	0.00692106	COX1
orf19.701	1.998	3.99447	4.81032	6.80478e-29	6.0671e-27	CFL11
orf19.347	1.99443	3.9846	7.35259	3.823e-30	3.73319e-28	RSN1
SNRNAU1	1.96382	3.90093	3.48584	9.86758e-08	1.2999e-06
orf19.7227	1.93471	3.823	6.47175	4.45309e-17	1.90246e-15
orf19.4793	1.9271	3.80289	2.48358	1.72819e-19	8.43795e-18
RDN25	1.92101	3.78689	15.8742	2.03204e-05	0.000163841
orf19.6277	1.91585	3.77335	2.72555	3.18508e-15	1.13922e-13
tS(GCU)1	1.88938	3.70476	-0.649752	2.41897e-06	2.3584e-05
orf19.5302	1.87726	3.67376	1.30967	2.38542e-13	6.95503e-12	PGA31
orf19.3306	1.87292	3.66273	1.28855	9.50005e-13	2.63263e-11
orf19.2061	1.87272	3.66222	-0.275865	2.46683e-07	3.0111e-06
orf19.2079	1.86234	3.63596	7.4141	4.43481e-11	9.64063e-10	PHHB
orf19.5874	1.85015	3.60539	0.34749	1.67009e-09	2.96948e-08
orf19.1348	1.83769	3.57438	1.22513	1.79528e-07	2.24028e-06
orf19.7322	1.83706	3.57281	8.34075	2.06393e-27	1.76351e-25
orf19.6578	1.83685	3.57228	9.9396	1.47402e-07	1.88136e-06
orf19.1719	1.83404	3.56534	6.7999	1.26912e-26	1.00098e-24	SGA1
orf19.3984	1.82436	3.54151	6.55488	5.50453e-30	5.29123e-28
orf19.4546	1.80723	3.4997	8.43245	2.24663e-25	1.64539e-23	HOL4
orf19.3111	1.79164	3.46208	1.42158	4.3024e-09	7.13433e-08	PRA1
orf19.918	1.78738	3.45188	8.51459	3.03247e-27	2.52105e-25	CDR11
orf19.2251	1.78601	3.4486	-0.201824	6.93876e-06	6.23171e-05	AAH1
CaalfMp01	1.78415	3.44415	2.26741	0.00138337	0.00657689	COX2
orf19.3172	1.77997	3.43419	2.49151	1.24353e-15	4.58095e-14
orf19.2175	1.77667	3.42634	6.99722	1.31013e-26	1.02024e-24
orf19.2654	1.77073	3.41227	4.19266	1.7925e-18	8.34248e-17	RMS1
orf19.1105.3	1.76265	3.39322	-0.170607	4.1773e-06	3.8703e-05
orf19.3352	1.75141	3.36687	6.66878	2.9205e-16	1.16668e-14
orf19.7440	1.75001	3.36361	1.42759	3.85947e-12	9.73687e-11	HST6
orf19.5844	1.73469	3.32807	-0.587038	3.30981e-05	0.000252004
orf19.3902	1.73411	3.32675	6.61318	3.50194e-25	2.53458e-23	MRV2
orf19.5992	1.72631	3.3088	5.63657	9.99589e-09	1.60561e-07	WOR2
orf19.3903	1.71568	3.28452	-0.130737	4.39635e-07	5.06486e-06	MRV3
RDN18	1.71167	3.2754	14.7961	0.000217318	0.00133828
orf19.1714	1.71131	3.27457	2.6346	4.5452e-16	1.78102e-14	PGA44
orf19.1433	1.71113	3.27417	7.93078	6.34265e-21	3.45309e-19
orf19.5762	1.70491	3.26009	0.509674	4.14008e-05	0.000309983	PGA61
orf19.6520	1.70287	3.25548	-0.171132	1.47414e-06	1.51909e-05
orf19.937	1.70131	3.25196	-0.158918	1.41305e-06	1.46349e-05
orf19.3107	1.67323	3.18929	1.82153	2.28684e-08	3.42303e-07
orf19.4942	1.65965	3.15939	0.385138	7.09757e-07	7.76514e-06
orf19.264	1.65945	3.15897	5.68266	2.06411e-22	1.30912e-20
tP(UGG)4	1.65846	3.15679	-0.331669	3.88803e-06	3.61317e-05
orf19.5479	1.65419	3.14747	-1.04524	0.000271395	0.00161942	FGR12
orf19.334	1.64551	3.12859	7.92416	5.83031e-24	3.98534e-22
orf19.434	1.64509	3.12767	8.00023	2.21198e-23	1.43243e-21	PRD1
orf19.5121	1.63391	3.10353	1.03854	2.0941e-10	4.2239e-09	OPT5
CaalfMp11	1.63036	3.09589	3.10781	0.00509337	0.019715	COB
orf19.7231	1.62656	3.08777	4.15777	1.80356e-18	8.34248e-17	FTR2
orf19.6532	1.62618	3.08695	-0.0307487	9.97223e-06	8.71437e-05
orf19.1717	1.61981	3.07335	3.87393	2.49325e-18	1.13618e-16
orf19.4545	1.61881	3.07122	6.53517	3.3217e-20	1.70293e-18	SWI4
CaalfMp05	1.60034	3.03215	1.95004	0.0100673	0.0342935	ATP9
orf19.5975	1.59086	3.01229	6.27578	7.34368e-05	0.000521088	TRY4
orf19.7319	1.59042	3.01137	6.32155	1.27353e-13	3.89789e-12	SUC1
orf19.6843	1.58993	3.01035	6.71508	2.40383e-22	1.50902e-20
orf19.2429	1.58676	3.00375	0.171226	3.83303e-06	3.56889e-05
orf19.7225	1.58063	2.991	6.39053	3.27067e-20	1.69086e-18
orf19.5223	1.57995	2.98959	-0.219264	0.0115581	0.0382494
orf19.2435	1.57629	2.98202	10.4747	2.03015e-22	1.30099e-20	MSI3
orf19.5592	1.56733	2.96355	2.58511	1.43619e-14	4.80186e-13
orf19.5141	1.5628	2.95426	3.27342	2.44017e-09	4.15842e-08
orf19.4913	1.53827	2.90446	6.7075	3.66536e-24	2.56242e-22
orf19.2766	1.53708	2.90206	0.346409	7.10405e-07	7.76514e-06
orf19.1727	1.53632	2.90053	7.69149	3.57862e-18	1.59534e-16	PMC1
orf19.2449	1.53495	2.89779	-0.515968	7.32924e-05	0.000520664
orf19.450	1.529	2.88585	1.36188	2.301e-09	3.95376e-08
orf19.6474	1.52856	2.88497	6.53574	2.86187e-18	1.28512e-16
orf19.7094	1.52711	2.88208	2.39761	0.000186601	0.00116297	HGT12
orf19.1334	1.52541	2.87869	6.18718	8.21868e-22	4.90887e-20
orf19.2169	1.52278	2.87343	0.373486	1.76532e-07	2.2094e-06
orf19.6124	1.52242	2.87272	8.73306	2.16915e-14	7.13616e-13	ACE2
orf19.6996	1.51955	2.86701	4.42861	1.85567e-14	6.13769e-13	MNN14
orf19.7112	1.51672	2.8614	5.35035	8.1439e-21	4.39485e-19	FRP2
orf19.6554	1.51545	2.85888	7.15291	2.23059e-13	6.54724e-12
orf19.258	1.50994	2.84799	0.92616	1.75601e-08	2.69401e-07
orf19.6391	1.50355	2.8354	5.19412	3.39735e-17	1.46157e-15
tI(UAU)1	1.50323	2.83476	-0.836343	0.000303383	0.00177914
orf19.6484	1.50074	2.82988	-0.165918	0.000239194	0.00145839
orf19.244	1.49327	2.81526	2.61671	1.60563e-09	2.86315e-08	DCG1
tV(UAC)1	1.49121	2.81124	-0.966892	0.000822789	0.00420066
CaalfMp09	1.48154	2.79247	1.04516	0.00943914	0.0326051	NAD2
orf19.4509	1.47559	2.78097	-0.00682368	0.000291615	0.00172827
orf19.6852.1	1.47515	2.78012	9.23851	1.02743e-13	3.19228e-12
orf19.2623	1.47511	2.78005	6.8367	1.27164e-19	6.30897e-18	ECM22
orf19.4527	1.47396	2.77783	10.6914	3.69595e-05	0.00027933	HGT1
orf19.5760	1.47256	2.77514	10.6828	2.21362e-15	7.96386e-14	IHD1
orf19.4883	1.47134	2.77279	6.94119	9.42297e-17	3.81382e-15
orf19.3415	1.47098	2.7721	6.42279	4.10675e-16	1.62998e-14	PTK2
orf19.1210	1.46931	2.76889	7.40451	3.31451e-15	1.17768e-13
orf19.2431	1.46264	2.75612	1.54423	5.48758e-07	6.22871e-06
orf19.3021	1.46014	2.75135	6.77619	3.92392e-21	2.21467e-19
orf19.1679	1.45891	2.74901	1.69354	2.64388e-10	5.22996e-09
orf19.4707	1.45664	2.74468	4.02999	1.62076e-15	5.86524e-14
ITS1	1.45367	2.73904	4.57127	1.27318e-08	1.99303e-07
orf19.3968	1.44408	2.7209	-0.989065	0.00175004	0.00804652
SNRNAU6	1.43515	2.70411	2.49456	4.49017e-10	8.74162e-09
orf19.2652	1.43205	2.6983	0.0331477	2.95096e-05	0.000228356	TEF4
orf19.5065	1.42922	2.69302	2.58096	4.16366e-08	5.93537e-07	ERD1
orf19.2959	1.42917	2.69292	2.18575	5.13461e-10	9.84054e-09
orf19.1321	1.41321	2.66329	11.6811	0.000470916	0.00261942	HWP1
orf19.699	1.41288	2.66267	4.59581	1.05482e-07	1.38364e-06
ITS2	1.40542	2.64895	5.0501	3.45153e-06	3.25173e-05
orf19.6993	1.39907	2.63732	4.69465	8.27951e-08	1.10489e-06	GAP2
orf19.2624	1.39535	2.63052	2.77653	1.54213e-05	0.000128902
CaalfMp02	1.39441	2.62882	-0.364382	0.000552701	0.00299578	NAD6
orf19.6222	1.39391	2.62789	1.15674	2.40378e-08	3.56338e-07	SPO22
orf19.555	1.39294	2.62614	0.0516176	0.000267293	0.00160116
orf19.2957	1.39065	2.62197	1.47483	1.43002e-08	2.21599e-07
orf19.5521	1.39062	2.62191	7.4112	6.66491e-15	2.30351e-13	ISA1
orf19.7340	1.38832	2.61773	-0.0126524	7.13252e-05	0.000507862
orf19.6028	1.38796	2.61708	6.31146	1.77204e-12	4.76052e-11	HGC1
orf19.6387	1.3861	2.61371	13.2034	5.08348e-16	1.96689e-14	HSP104
orf19.6852	1.38424	2.61035	5.37385	1.34183e-15	4.91365e-14
orf19.4979	1.38068	2.60391	6.44783	1.89894e-18	8.71814e-17	KNS1
orf19.4936	1.37149	2.58737	2.04309	3.04831e-09	5.15198e-08
orf19.322	1.36719	2.57967	0.238442	1.72177e-05	0.000141609
orf19.2530	1.36175	2.56997	-0.304171	0.000528546	0.00288008
orf19.4391	1.3582	2.56365	2.61763	3.61677e-11	7.94655e-10
orf19.218	1.35187	2.55242	-0.13076	0.000168037	0.00106027	BUD20
orf19.1362	1.35054	2.55007	4.18709	7.68113e-11	1.6183e-09	SMM1
orf19.2781	1.35031	2.54966	4.15019	1.69591e-13	5.06468e-12
orf19.4674.1	1.3503	2.54966	5.42226	6.58104e-10	1.23059e-08	CRD2
SNRNAU2	1.34895	2.54727	2.66139	1.1861e-06	1.24947e-05
orf19.2945	1.3483	2.54612	3.11254	8.1063e-10	1.49311e-08	PUT4
orf19.671	1.34729	2.54434	6.91386	6.28287e-19	3.0197e-17	PSP1
orf19.2108	1.34714	2.54407	6.69227	1.45829e-13	4.38045e-12	SOD6
orf19.113	1.347	2.54382	5.60381	7.30831e-11	1.55292e-09	CIP1
orf19.1120	1.34526	2.54076	5.52891	6.45254e-12	1.55671e-10	FAV2
orf19.3742	1.34414	2.53879	7.68823	7.01641e-12	1.67957e-10
orf19.5831	1.3415	2.53414	-0.0758901	8.43409e-05	0.000588283
orf19.7566	1.34026	2.53197	9.33755	7.20735e-10	1.33553e-08
orf19.7356	1.33344	2.52002	7.337	0.00208739	0.00933936
orf19.1639	1.33313	2.51948	-0.0228298	0.00012908	0.00083854
orf19.4760	1.32817	2.51084	4.29115	7.0629e-12	1.68415e-10
orf19.1968.1	1.32571	2.50656	1.15833	7.07112e-05	0.000504073
orf19.5220	1.3228	2.50152	2.00369	8.48064e-09	1.37297e-07
orf19.4998	1.31676	2.49106	8.96131	2.13233e-08	3.21522e-07	ROB1
orf19.4196	1.31039	2.48009	-1.09081	0.00597897	0.0223875
tQ(UUG)1	1.30946	2.47849	-0.932932	0.00404905	0.0162173
orf19.4980	1.30899	2.47768	13.6111	3.4988e-14	1.13287e-12	HSP70
orf19.670.2	1.30776	2.47557	11.2366	3.80078e-06	3.54816e-05
orf19.4195.1	1.30671	2.47377	4.03548	6.39991e-13	1.79782e-11	FCA1
orf19.103	1.30165	2.46511	0.355902	0.00187104	0.00850751	KAR5
orf19.7480	1.29732	2.45772	-0.266472	0.000511182	0.00279786
orf19.2942	1.2968	2.45684	8.7001	4.59635e-09	7.58089e-08	DIP5
orf19.644	1.2955	2.45463	1.33045	1.31992e-06	1.37165e-05	HGT9
orf19.3277	1.29375	2.45164	0.503116	0.000106773	0.000715544
orf19.7565	1.29212	2.44888	4.26424	1.36163e-09	2.4422e-08	GNP3
orf19.2332	1.28503	2.43687	-0.319118	0.000500109	0.00275194
orf19.5755	1.28397	2.43509	4.57817	2.64278e-12	6.88913e-11
orf19.2461	1.28229	2.43225	6.57875	6.74757e-15	2.31905e-13	PRN4
orf19.6405	1.27535	2.42057	-0.857204	0.00515341	0.0198388
orf19.5806	1.27449	2.41913	11.0387	5.99832e-13	1.69274e-11	ALD5
orf19.4884	1.27155	2.4142	-0.0939411	0.000799654	0.0040954	WOR1
orf19.6514	1.27138	2.41393	9.21015	6.59026e-17	2.73941e-15	CUP9
orf19.4712	1.2666	2.40594	3.5875	1.54164e-06	1.58334e-05	FGR6-3
orf19.7314	1.25929	2.39378	7.74967	5.53415e-10	1.05406e-08	CDG1
orf19.177	1.25698	2.38995	4.18084	1.29187e-12	3.53225e-11
orf19.6140	1.25622	2.38869	3.78372	3.77376e-11	8.26199e-10	FRE30
orf19.3526	1.25614	2.38856	11.1129	2.53369e-10	5.0608e-09	ITR1
orf19.5919	1.25603	2.38837	4.57539	6.62896e-13	1.84531e-11	MEA1
orf19.4887	1.25502	2.38671	8.26845	4.69442e-14	1.50417e-12	ECM21
orf19.6949	1.25065	2.37948	0.648739	8.56866e-05	0.000595643
orf19.35	1.24966	2.37785	9.00318	2.48516e-14	8.13228e-13
orf19.1122	1.24516	2.37045	0.907163	0.00039101	0.00223975
orf19.5612	1.2436	2.36789	5.34711	3.96979e-05	0.000298195	BMT4
orf19.2922	1.24239	2.36591	1.04056	7.52533e-07	8.20848e-06
orf19.6000	1.24209	2.36541	9.51514	1.26921e-08	1.99188e-07	CDR1
orf19.4507	1.24105	2.36371	3.50097	9.96902e-05	0.000678947
orf19.2034	1.24049	2.36278	-1.01231	0.00917525	0.0319085
orf19.7482	1.23696	2.35702	0.20145	0.00157486	0.00733424
orf19.5532	1.23682	2.35679	3.81813	2.42433e-11	5.50351e-10
orf19.6517	1.2355	2.35463	5.51942	8.85396e-14	2.76495e-12	RAD14
orf19.3298	1.23538	2.35443	7.13473	2.94316e-14	9.58007e-13	CCH1
orf19.5147	1.22755	2.34168	6.53066	2.11498e-13	6.25545e-12	LMO1
orf19.813	1.22683	2.34053	7.02615	6.61941e-12	1.59073e-10
orf19.6605	1.2225	2.3335	5.2757	1.98061e-12	5.25203e-11
orf19.4361	1.21786	2.32602	1.37233	0.000225534	0.00138196	IFF3
orf19.4456	1.21738	2.32523	9.88452	5.09264e-10	9.79059e-09	GAP4
orf19.508	1.21731	2.32512	5.15683	8.27867e-05	0.000578097	QDR1
orf19.6142	1.21409	2.31994	0.455146	1.68481e-05	0.000138918
orf19.2923	1.21355	2.31907	4.74289	2.88253e-12	7.48242e-11								orf19.7310
SNRNAU4	1.21289	2.31801	2.60439	1.49879e-05	0.000125792
tE(UUC)6	1.21212	2.31677	-0.235765	0.00060664	0.00323401
orf19.5549	1.21159	2.31593	0.15598	0.0149401	0.0468347
orf19.2946	1.21072	2.31454	3.57135	2.30927e-08	3.44821e-07	HNM4
orf19.3441	1.20674	2.30815	6.85193	1.86695e-11	4.26968e-10	FRP6
orf19.1301	1.20287	2.30196	3.75936	3.78371e-07	4.46783e-06
orf19.4189	1.19909	2.29594	-0.035942	0.000506019	0.00277453
orf19.2434	1.19761	2.29359	5.9403	8.14685e-14	2.57023e-12	NPL4
orf19.723	1.1953	2.28992	7.23255	5.5221e-13	1.57277e-11	BCR1
CaalfMp07	1.19468	2.28895	-1.0487	0.010016	0.0342133	ATP8
orf19.1620	1.19249	2.28546	1.75453	0.000498278	0.00274432
orf19.4376	1.19033	2.28205	5.03125	4.68072e-10	9.02689e-09
orf19.669	1.19027	2.28195	3.01755	2.95285e-08	4.30473e-07	PRM1
orf19.299	1.18588	2.27502	7.47621	1.45968e-13	4.38045e-12	ECM14
orf19.4771	1.18414	2.27228	6.01473	8.42681e-12	1.98627e-10
orf19.2078	1.18212	2.26911	6.21862	4.40617e-11	9.61233e-10
orf19.5125	1.18156	2.26822	7.54633	2.00675e-10	4.06103e-09
orf19.5531	1.17728	2.2615	8.21333	5.44958e-12	1.34103e-10	CDC37
orf19.7504	1.17472	2.25749	7.73188	1.54228e-12	4.19828e-11
orf19.7341.1	1.17287	2.2546	7.90845	7.10566e-11	1.52314e-09
orf19.1228	1.16944	2.24924	4.74022	6.24657e-12	1.51893e-10	HAP2
orf19.3710	1.16917	2.24882	7.96415	2.12306e-12	5.60561e-11	YHB5
orf19.4433	1.16732	2.24595	4.62946	5.76789e-10	1.09519e-08	CPH1
orf19.344	1.16722	2.24578	2.52877	7.59335e-08	1.01774e-06
orf19.2025	1.16355	2.24007	-0.969631	0.0114243	0.0379085
orf19.5619	1.16249	2.23843	6.36904	2.8555e-10	5.61247e-09
tH(GUG)1	1.1611	2.23628	0.330887	0.000103112	0.000697144
orf19.4952	1.15726	2.23033	6.93758	6.12157e-12	1.50039e-10
orf19.7323	1.15697	2.22988	7.68673	1.95028e-12	5.19399e-11	CBP1
orf19.4804	1.15607	2.2285	0.125122	0.000261571	0.00157609	LIP2
orf19.4455	1.15584	2.22813	6.40453	6.32726e-12	1.53249e-10
orf19.1439	1.15393	2.22519	5.66644	2.77602e-11	6.16537e-10	IPK1
orf19.3110	1.15289	2.22358	4.02405	6.53465e-10	1.22565e-08
tH(GUG)3	1.14696	2.21447	2.35086	2.06652e-08	3.13133e-07
orf19.6392	1.146	2.213	5.93165	1.16572e-12	3.20157e-11
orf19.4257	1.14569	2.21252	7.19932	1.38554e-05	0.000118386	INT1
RPR1	1.14474	2.21106	6.62025	5.74691e-06	5.24555e-05
orf19.1171	1.14341	2.20903	0.119803	0.000988661	0.00494491	BTA1
orf19.6515	1.14131	2.20582	12.5243	2.96003e-12	7.61929e-11	HSP90
orf19.1759	1.14127	2.20575	5.93697	5.19709e-13	1.48709e-11	PHO23
orf19.7550	1.14113	2.20554	8.80088	1.2714e-09	2.29373e-08	IFA14
tL(UAA)3	1.13859	2.20166	-1.07377	0.0136001	0.0434637
orf19.1855	1.1382	2.20106	3.78558	9.42171e-10	1.73022e-08
orf19.3928	1.13318	2.19342	5.42034	3.04274e-12	7.7672e-11
orf19.3926	1.13315	2.19337	2.21716	9.40887e-07	1.01018e-05	RNY11
tN(GUU)2	1.13258	2.1925	-0.0538811	0.00162251	0.00751632
orf19.215	1.1316	2.19101	7.7251	3.59958e-13	1.04456e-11
orf19.4251	1.13095	2.19002	1.605	6.33586e-07	7.03578e-06	ZCF22
orf19.4917	1.13092	2.18999	2.18045	9.95024e-06	8.70752e-05
orf19.5915	1.1303	2.18905	0.976537	2.54144e-05	0.000200155	DUR35
orf19.3192	1.12941	2.1877	10.1866	8.35682e-12	1.97735e-10	STI1
orf19.3276	1.12788	2.18537	5.26583	8.34483e-12	1.97735e-10	PWP2
orf19.5843	1.12598	2.1825	6.27895	1.61004e-12	4.36343e-11	SRR1
orf19.3861	1.12573	2.18212	10.7994	1.12403e-12	3.10091e-11	SIS1
orf19.3760	1.12172	2.17606	-0.688719	0.0072582	0.0263592	DLH1
orf19.938	1.12132	2.17547	3.14611	1.16303e-08	1.83932e-07
orf19.4976	1.12026	2.17386	-0.263023	0.0156529	0.0486029
orf19.4508	1.11625	2.16783	1.56411	6.18049e-05	0.000446272
orf19.4081	1.11373	2.16404	-0.460314	0.00537331	0.0205193
orf19.2735	1.10606	2.15257	3.77732	2.23556e-07	2.74515e-06	SEN2
orf19.6851	1.10593	2.15238	3.30864	2.77443e-09	4.71499e-08	CHL4
orf19.24	1.10558	2.15185	5.334	6.15139e-10	1.15729e-08	RTA2
snR52	1.10502	2.15103	4.35102	2.34614e-10	4.71682e-09
orf19.4170	1.09805	2.14065	3.08303	1.23238e-06	1.29379e-05	CSP2
orf19.6139	1.09679	2.13878	5.36527	2.41946e-10	4.84837e-09	FRE7
orf19.1651	1.09542	2.13676	0.0701249	0.00145292	0.00684933
orf19.1446	1.09414	2.13486	6.56766	4.5349e-10	8.80086e-09	CLB2
orf19.2170	1.09036	2.12928	9.0727	1.21789e-13	3.74624e-12	PHM7
orf19.217	1.08667	2.12384	3.04414	6.23963e-08	8.53026e-07
orf19.245	1.08546	2.12206	3.47364	1.06608e-08	1.70351e-07	DDC1
orf19.3735	1.08534	2.12188	0.632608	0.000363804	0.00209955
orf19.1771	1.08528	2.12179	5.13613	1.08324e-07	1.41789e-06	CWC22
orf19.4070	1.08318	2.1187	1.82244	2.85529e-06	2.76191e-05
orf19.7481	1.07901	2.11258	10.4831	1.63529e-07	2.07857e-06	MDH1
orf19.3522	1.07613	2.10838	1.56461	6.18192e-06	5.60932e-05
orf19.3439	1.07506	2.10681	6.04509	5.24332e-12	1.30595e-10
orf19.3649	1.07497	2.10668	7.74516	5.34868e-12	1.32149e-10
orf19.2310	1.07151	2.10164	1.33626	2.55793e-05	0.000200719
orf19.5282	1.06914	2.09818	8.96673	2.52097e-08	3.72812e-07
tP(UGG)1	1.06613	2.09381	-0.660257	0.00673246	0.0248297
orf19.1345	1.06448	2.09141	4.52919	0.00137239	0.00653481	LIP8
orf19.3501	1.05714	2.08081	5.7638	2.74294e-11	6.11397e-10
orf19.3170	1.05651	2.07989	6.22976	1.64276e-10	3.36875e-09
tY(GUA)3	1.0545	2.077	-0.291358	0.00442476	0.0174606
orf19.7381	1.05268	2.07438	5.63573	1.08714e-08	1.72819e-07	AHR1
orf19.6557	1.05218	2.07366	3.5898	5.83505e-08	8.01277e-07
tL(CAA)3	1.05068	2.0715	0.581255	0.000139772	0.000899452
orf19.812	1.04968	2.07007	1.72853	1.39397e-05	0.00011864
orf19.3213	1.04721	2.06652	5.41574	2.661e-11	5.95291e-10
orf19.243	1.04616	2.06502	6.53025	1.266e-10	2.62237e-09	OXR1
orf19.4914.1	1.04549	2.06407	10.4426	1.7469e-09	3.08819e-08	BLP1
orf19.5191	1.04335	2.06101	3.23482	0.000104413	0.000702891	FGR6-1
orf19.5102	1.03882	2.05455	8.1231	4.65004e-11	1.00729e-09	PLB5
orf19.7468	1.03796	2.05332	5.30824	5.57991e-09	9.15403e-08
orf19.2968	1.03539	2.04967	4.24509	2.71342e-08	3.984e-07
orf19.270	1.03227	2.04524	4.36375	1.27618e-05	0.000109498
orf19.3353	1.02894	2.04052	8.10491	4.9047e-11	1.05873e-09
orf19.3908	1.02882	2.04036	0.639256	0.000970954	0.00486822	MRV8
orf19.4853	1.02732	2.03823	4.45843	3.60086e-08	5.19804e-07	HCM1
orf19.2608	1.02663	2.03726	11.8792	1.73944e-11	4.00788e-10	ADH5
orf19.2462	1.02529	2.03537	6.49747	0.000119985	0.000789463	PRN3
orf19.2783	1.02396	2.03349	0.00531489	0.003949	0.0159098	PIR32
orf19.984	1.02097	2.02928	0.353342	0.0028292	0.0120786	PHO8
orf19.942	1.01838	2.02564	0.678603	0.000158996	0.00101047	KRE62
orf19.2661	1.01784	2.02488	7.7466	2.63267e-10	5.22459e-09	TLO34
orf19.4121	1.01737	2.02422	5.29682	1.71159e-08	2.63903e-07
orf19.1409.3	1.01479	2.0206	-0.301478	0.00406538	0.0162721
orf19.4015	1.01477	2.02058	3.43319	3.00496e-06	2.88401e-05	CAG1
orf19.5748	1.01454	2.02026	2.34247	7.10627e-07	7.76514e-06
orf19.1082	1.01263	2.01758	2.37839	1.58263e-05	0.000132108
orf19.7317	1.01097	2.01527	5.0643	3.13808e-09	5.27472e-08	UGA33
orf19.5719	1.01089	2.01515	3.24211	2.11716e-06	2.09368e-05
orf19.2107.1	1.01079	2.01501	12.1499	2.97544e-06	2.86462e-05	STF2
orf19.4017	1.01065	2.01481	2.95225	5.73514e-07	6.4502e-06
orf19.1486	1.00557	2.00774	6.5191	2.29902e-09	3.95376e-08
orf19.4274	1.00489	2.00679	7.86959	0.00180439	0.00826553	PUT1
orf19.3751	1.00431	2.00598	7.84256	1.59754e-06	1.63257e-05
orf19.5431	1.00353	2.00491	5.6939	2.75207e-07	3.31975e-06
orf19.6601.1	1.00279	2.00387	9.38444	5.36917e-08	7.43945e-07	YKE2
orf19.5861.1	1.001	2.00139	3.06339	0.000145373	0.000932568
orf19.7199	-1.0022	-2.00305	5.79426	0.00243147	0.0105938
orf19.2616	-1.00496	-2.00689	6.71793	0.00135793	0.00648096	UGT51C1
orf19.5842	-1.0104	-2.01446	3.1888	3.99331e-07	4.69405e-06
orf19.1585	-1.01209	-2.01683	7.23943	2.02971e-07	2.51243e-06	ZRT2
orf19.3895	-1.01247	-2.01736	6.90674	1.97302e-09	3.46801e-08	CHT2
orf19.4773	-1.01621	-2.0226	9.79262	6.91723e-08	9.39399e-07	AOX2
orf19.3364	-1.01826	-2.02548	5.80148	4.37606e-07	5.05095e-06
orf19.4248	-1.02091	-2.0292	7.12753	2.07558e-11	4.72925e-10
orf19.4051	-1.02604	-2.03643	4.60088	3.55423e-09	5.94174e-08	HTS1
orf19.7265	-1.02651	-2.03709	5.67967	2.51489e-06	2.44418e-05
orf19.1847	-1.04241	-2.05967	6.17492	1.9272e-08	2.92745e-07	ARO10
orf19.1974	-1.04417	-2.06218	9.12838	8.78713e-12	2.05545e-10	TFS1
orf19.2021	-1.04538	-2.06391	7.66631	3.14875e-08	4.57946e-07	HGT8
orf19.600	-1.04827	-2.06806	6.54154	6.46264e-07	7.14552e-06	TRK1
orf19.2693	-1.05126	-2.07234	6.87102	1.69846e-07	2.14557e-06	GST2
orf19.88	-1.05428	-2.07668	9.73897	8.29522e-09	1.3465e-07	ILV5
orf19.6565	-1.0543	-2.07671	4.64514	2.38529e-09	4.0762e-08
orf19.7260	-1.05447	-2.07696	4.54364	5.92611e-06	5.39311e-05
orf19.2250	-1.05872	-2.08308	4.94631	4.37619e-09	7.23718e-08	SPE3
orf19.5307	-1.0597	-2.0845	9.8556	0.00944991	0.0326056	JEN2
orf19.4763	-1.05974	-2.08456	4.90964	2.94912e-07	3.54356e-06
orf19.326	-1.06123	-2.08671	4.06495	9.11543e-09	1.47187e-07
orf19.151	-1.07235	-2.10286	2.60761	1.7863e-05	0.000146524	TPO5
orf19.675	-1.08249	-2.11769	10.8087	1.51078e-09	2.70183e-08
orf19.6001	-1.08764	-2.12526	0.451622	0.0154818	0.0482438	SAP3
orf19.5635	-1.08908	-2.12738	7.85622	9.89351e-12	2.30549e-10	PGA7
orf19.851	-1.09004	-2.1288	4.8473	1.36053e-07	1.74739e-06
orf19.3160	-1.09456	-2.13548	10.1532	7.47741e-11	1.58079e-09	HSP12
orf19.7229	-1.09927	-2.14247	6.31579	4.78164e-12	1.1958e-10	IML2
orf19.7244	-1.10243	-2.14716	6.6395	7.32032e-11	1.55292e-09
orf19.2812	-1.10515	-2.15121	3.7978	5.90903e-08	8.09629e-07
orf19.2371	-1.10538	-2.15155	7.51096	5.97276e-10	1.1306e-08
orf19.3133	-1.11106	-2.16005	6.94766	9.81328e-09	1.5804e-07	GUT2
orf19.4910	-1.11705	-2.16902	6.43208	1.69796e-11	3.927e-10	FGR41
orf19.797	-1.11842	-2.17108	6.4699	5.98793e-07	6.68562e-06	BAT21
orf19.7363	-1.11952	-2.17275	6.92578	3.46109e-09	5.80181e-08	KRE6
orf19.7150	-1.12076	-2.17461	7.30954	2.09962e-07	2.58338e-06	NRG1
orf19.3362	-1.1244	-2.18012	2.61868	4.64509e-08	6.55427e-07
orf19.4337	-1.1254	-2.18163	5.89715	7.28843e-08	9.8546e-07
orf19.6349	-1.12838	-2.18614	5.73246	3.99818e-07	4.69405e-06	RVS162
orf19.1671.1	-1.12848	-2.18628	-0.483769	0.0129054	0.0417642
orf19.1616	-1.13221	-2.19194	3.62321	1.82105e-08	2.78684e-07	FGR23
orf19.7397.1	-1.13291	-2.193	3.70408	1.60424e-05	0.000133193
orf19.2283	-1.13413	-2.19487	7.35979	8.55559e-12	2.00893e-10	DQD1
orf19.657	-1.13576	-2.19734	7.71749	1.69983e-09	3.01364e-08	SAM2
orf19.3663.1	-1.13577	-2.19736	5.85307	4.55908e-10	8.81996e-09
orf19.853	-1.13697	-2.19919	4.35359	1.62761e-05	0.000134765	SAP99
orf19.2804	-1.13918	-2.20255	-0.685203	0.0083882	0.0296576
orf19.4612	-1.14303	-2.20844	3.16979	0.000232915	0.00142152
orf19.5809	-1.14346	-2.2091	5.4435	3.20056e-08	4.64382e-07
orf19.7344	-1.14627	-2.2134	4.91771	9.16539e-11	1.92442e-09
orf19.5902	-1.14698	-2.21451	4.75053	1.25101e-09	2.27028e-08	RAS2
orf19.6121	-1.14911	-2.21777	7.35383	1.07871e-10	2.24939e-09	MNL1
orf19.2671	-1.15416	-2.22555	4.18028	1.50288e-10	3.09222e-09
orf19.5227	-1.16185	-2.23744	4.26106	1.91121e-10	3.88044e-09
orf19.5245	-1.16411	-2.24095	4.37101	9.51571e-10	1.74228e-08	BUL4
orf19.1532	-1.17029	-2.25058	6.00655	0.00836369	0.0296069	SAM37
orf19.7219	-1.17141	-2.25232	9.00227	3.09194e-11	6.81778e-10	FTR1
orf19.5952	-1.17166	-2.25271	5.30741	5.30721e-12	1.31653e-10
orf19.5312	-1.172	-2.25324	4.99437	3.99959e-09	6.66815e-08	MET4
orf19.4213	-1.17906	-2.26429	3.85708	4.75459e-07	5.43684e-06	FET31
orf19.3106	-1.18555	-2.2745	4.73015	2.56761e-07	3.12173e-06	MET16
orf19.2460	-1.18976	-2.28115	5.08554	0.0144926	0.0457927
orf19.3216	-1.1898	-2.2812	4.98414	3.66803e-13	1.05942e-11
orf19.4099	-1.19002	-2.28157	7.70165	6.80517e-07	7.47596e-06	ECM17
orf19.1482	-1.19054	-2.28238	5.33329	3.91105e-08	5.60857e-07	HSK3
orf19.775	-1.1977	-2.29374	6.90677	1.82093e-12	4.87058e-11
orf19.4318	-1.20018	-2.29768	7.36106	8.11087e-15	2.77211e-13	MIG1
orf19.3365	-1.20104	-2.29905	4.00454	6.88188e-06	6.18967e-05	DAO2
orf19.5503	-1.20151	-2.2998	4.33856	0.00166102	0.00768891
orf19.7188	-1.20351	-2.30299	6.02822	1.28259e-11	2.97754e-10	RPP1B
orf19.6577	-1.20424	-2.30416	5.14076	2.23492e-13	6.54724e-12	FLU1
orf19.908	-1.20534	-2.30591	4.78603	2.31338e-12	6.082e-11	FEN12
orf19.1306	-1.21055	-2.31425	3.59873	2.69672e-08	3.96895e-07
orf19.3321	-1.21152	-2.31581	7.39457	9.80724e-15	3.29695e-13	MRS7
orf19.1153	-1.21617	-2.32329	9.9482	6.26198e-16	2.39278e-14	GAD1
orf19.6919	-1.22135	-2.33165	0.352864	0.0018154	0.00830905
orf19.3966	-1.22214	-2.33292	6.68282	6.00821e-10	1.13382e-08	CRH12
orf19.295	-1.22741	-2.34147	3.36156	9.69989e-10	1.76666e-08
orf19.7306	-1.22841	-2.34308	6.80242	2.82616e-10	5.57261e-09
orf19.1641	-1.22879	-2.3437	1.0069	1.82411e-05	0.000149029
orf19.5753	-1.22915	-2.34429	1.80724	4.18284e-05	0.000312292	HGT10
orf19.5063	-1.23167	-2.34839	7.3627	3.548e-14	1.14279e-12	COI1
orf19.1227	-1.24742	-2.37416	1.26199	3.34376e-06	3.17941e-05	ZCF4
orf19.3446	-1.25564	-2.38773	4.30683	1.80697e-11	4.14794e-10
orf19.6186	-1.25772	-2.39117	4.04547	2.64485e-11	5.93835e-10
orf19.5286	-1.25954	-2.39419	7.58245	9.61233e-16	3.6058e-14	YCP4
orf19.6784	-1.26009	-2.39511	4.5145	2.48041e-06	2.41448e-05	PGA32
orf19.5169	-1.26303	-2.39999	3.72773	1.09964e-05	9.54157e-05
orf19.3646	-1.2699	-2.41145	7.80638	8.38059e-07	9.09302e-06	CTR1
orf19.2336	-1.27042	-2.41232	1.06923	5.42863e-05	0.000396638
orf19.5784	-1.27476	-2.41958	4.12495	0.000440021	0.00247626	AMO1
orf19.2607	-1.28184	-2.43148	6.59928	2.64808e-08	3.90671e-07
orf19.5228	-1.28517	-2.43711	6.89151	5.88746e-17	2.46392e-15	RIB3
orf19.7068	-1.28532	-2.43737	3.97573	6.47059e-13	1.80941e-11	MAC1
orf19.6317	-1.28838	-2.44253	6.57653	2.99777e-12	7.68427e-11	ADE6
orf19.1799	-1.29069	-2.44645	5.27584	3.17809e-12	8.07919e-11	GAP5
orf19.1113	-1.30087	-2.46378	2.31173	1.6868e-05	0.000138918
orf19.3618	-1.30186	-2.46546	8.31955	4.30408e-08	6.11517e-07	YWP1
orf19.105	-1.30496	-2.47077	4.56078	7.25844e-11	1.55048e-09	HAL22
orf19.570	-1.31122	-2.48151	1.73275	1.5607e-06	1.60024e-05	IFF8
orf19.6155	-1.31412	-2.4865	5.73072	1.10524e-08	1.75242e-07
orf19.6998	-1.32514	-2.50556	2.50825	0.000598606	0.00319672	GTT1
orf19.4477	-1.33102	-2.51581	8.74951	4.6189e-08	6.5323e-07	CSH1
orf19.3746	-1.33827	-2.52848	4.45646	2.95195e-10	5.78357e-09	IFC1
orf19.6336	-1.33864	-2.52913	6.37141	0.000687684	0.00360054	PGA25
orf19.3071	-1.3481	-2.54577	7.23522	1.58937e-15	5.78569e-14	MIH1
orf19.7266	-1.35108	-2.55103	4.14448	7.37614e-08	9.92954e-07
orf19.440	-1.35375	-2.55576	5.06352	6.43208e-15	2.2356e-13	SDH1
orf19.123	-1.35396	-2.55612	1.2846	6.00895e-06	5.46042e-05	RCN1
orf19.4690	-1.35829	-2.56381	2.56371	0.00332889	0.0138374
orf19.6994	-1.36091	-2.56848	8.28324	8.27655e-09	1.3465e-07	BAT22
orf19.2191.1	-1.3637	-2.57345	3.22975	2.19915e-09	3.80032e-08
orf19.3612	-1.36585	-2.57729	7.59315	8.42025e-14	2.64293e-12	PST2
orf19.1857	-1.37906	-2.60099	4.26982	2.54768e-12	6.66949e-11
orf19.6595	-1.38712	-2.61557	3.05797	2.07536e-09	3.61689e-08	RTA4
orf19.4076	-1.38978	-2.62038	6.57811	5.28176e-10	1.00911e-08	MET10
orf19.6592	-1.40321	-2.6449	6.2464	7.47533e-10	1.38103e-08
orf19.7167	-1.41428	-2.66527	-0.847896	0.00315987	0.0132784
orf19.4384	-1.42014	-2.67611	4.61165	2.41257e-05	0.000191511	HXT5
orf19.3104	-1.42123	-2.67814	5.85253	1.42602e-13	4.32162e-12	YDC1
orf19.633	-1.42314	-2.68169	7.20677	6.23188e-12	1.51893e-10	CRG1
orf19.4934	-1.42879	-2.6922	6.17704	0.012572	0.0408791	OP4
orf19.3139	-1.43096	-2.69626	4.8349	2.49321e-11	5.61841e-10
orf19.2941	-1.44339	-2.71959	5.41754	0.01011	0.0343586	SCW4
orf19.1589.1	-1.44753	-2.7274	6.38684	1.25931e-09	2.2786e-08
orf19.7152	-1.45148	-2.73488	7.09176	1.49796e-10	3.09222e-09
snR44d	-1.47601	-2.78178	0.824286	0.00168086	0.00776551
orf19.2738	-1.48203	-2.79341	4.68484	6.3644e-14	2.01824e-12	SUL2
orf19.4384.1	-1.49101	-2.81086	3.46287	1.77948e-09	3.13677e-08
orf19.4921.1	-1.49503	-2.8187	6.70039	6.04437e-16	2.32406e-14
orf19.1357	-1.50482	-2.83789	6.84904	7.2179e-17	2.98017e-15	FCY21
orf19.532	-1.51112	-2.85032	5.29787	3.11532e-09	5.25081e-08	RBR2
orf19.2618	-1.53038	-2.88861	7.71853	2.99166e-11	6.6204e-10	MET2
orf19.3419	-1.53777	-2.90346	7.86785	1.72539e-23	1.14135e-21	MAE1
orf19.1048	-1.53989	-2.90773	6.48406	6.87153e-10	1.28102e-08	IFD6
orf19.6091	-1.54294	-2.91387	6.34	2.73433e-20	1.42556e-18	RIM8
orf19.6992	-1.55797	-2.9444	4.69869	9.83465e-16	3.66683e-14	QDR2
orf19.4476	-1.5703	-2.96967	6.57357	5.26552e-07	5.99879e-06
orf19.854	-1.57749	-2.9845	4.64063	2.50286e-19	1.21241e-17	UGA11
orf19.6755	-1.57885	-2.98731	4.85966	4.61503e-15	1.62238e-13	DLD2
orf19.7283	-1.58786	-3.00604	5.93686	4.58986e-08	6.50617e-07
orf19.7091	-1.59033	-3.01119	5.81979	9.05891e-22	5.35869e-20
orf19.4972	-1.60973	-3.05195	4.22823	8.06727e-09	1.31644e-07
orf19.5811	-1.61988	-3.07349	6.36224	2.47726e-11	5.60297e-10	MET1
orf19.5877	-1.62003	-3.07381	7.66956	1.2644e-17	5.51671e-16	ATF1
orf19.4169	-1.62504	-3.08451	-0.246515	0.00262438	0.0112667
orf19.2158	-1.64402	-3.12534	4.01216	7.69198e-17	3.13385e-15	NAG3
orf19.125	-1.64702	-3.13186	1.99077	2.17681e-08	3.27426e-07	EBP1
orf19.1401	-1.65007	-3.13848	6.02434	5.64807e-13	1.60124e-11	EAP1
orf19.2160	-1.65611	-3.15166	-0.594105	0.00185948	0.00846117	NAG4
orf19.6731	-1.65727	-3.15418	3.82989	1.63283e-08	2.52391e-07
orf19.510	-1.65862	-3.15715	4.06802	7.3675e-08	9.92954e-07
orf19.7077	-1.66874	-3.17937	5.53078	2.93793e-12	7.59417e-11
orf19.5770	-1.67128	-3.18497	4.61054	3.17966e-17	1.37755e-15	OPT8
orf19.7517	-1.67657	-3.19666	4.1674	0.000108134	0.000723086	CHT1
orf19.1370	-1.68188	-3.20846	2.76598	0.000367585	0.0021174
orf19.1395	-1.68449	-3.21426	6.18175	2.45418e-16	9.86806e-15
orf19.6937	-1.71338	-3.27928	7.16441	5.01591e-16	1.95303e-14	PTR22
orf19.7209	-1.71521	-3.28344	1.60533	6.96573e-10	1.29466e-08
orf19.339	-1.71666	-3.28674	9.39463	8.85813e-15	3.01078e-13	NDE1
orf19.4742	-1.72266	-3.30045	2.8002	1.28466e-13	3.91247e-12
orf19.1149	-1.74505	-3.35207	7.82052	5.39438e-27	4.36661e-25	MRF1
orf19.7601	-1.76448	-3.39751	4.08767	4.28392e-20	2.16022e-18
orf19.2787	-1.77748	-3.42828	3.952	0.00215748	0.00959019	PRY1
orf19.4654	-1.78667	-3.45018	5.50215	3.3861e-20	1.7216e-18
orf19.5604	-1.78755	-3.45228	5.59739	4.91415e-24	3.39684e-22	MDR1
orf19.5305	-1.81344	-3.5148	8.54394	2.67101e-22	1.64321e-20	RHD3
orf19.6877	-1.81693	-3.52331	9.92815	1.05873e-26	8.45885e-25	PNG2
orf19.1980	-1.83694	-3.57252	2.74181	3.3309e-15	1.17768e-13	GIT4
orf19.4907	-1.8583	-3.6258	8.85105	1.68163e-26	1.29317e-24
orf19.4270	-1.88623	-3.69669	5.80527	1.08228e-10	2.24939e-09	MNN13
orf19.3121	-1.90587	-3.74734	-0.942484	0.00558762	0.021193	GST1
orf19.2454	-1.92147	-3.78809	6.63346	5.37334e-21	2.9515e-19	PHO87
orf19.1239	-1.92498	-3.79731	4.8285	0.00284316	0.0121298
orf19.4886	-1.93217	-3.81628	3.91342	5.86254e-14	1.86872e-12
orf19.4082	-1.93561	-3.8254	8.88171	5.52001e-22	3.36229e-20	DDR48
orf19.4526	-1.93832	-3.83258	8.96495	1.32621e-09	2.38562e-08	HSP30
orf19.3406	-1.95389	-3.87419	5.89751	1.90729e-29	1.75129e-27
orf19.6757	-1.96276	-3.89808	6.9947	6.72762e-26	5.10967e-24	GCY1
orf19.4370	-1.97261	-3.92477	5.94478	7.58836e-17	3.11224e-15
orf19.2877	-1.98044	-3.94613	13.3928	2.60362e-22	1.61792e-20	PDC11
orf19.1774	-1.98775	-3.96617	3.32504	2.14528e-21	1.25693e-19
orf19.2028	-1.99598	-3.98888	6.72607	2.39907e-21	1.37935e-19	MXR1
orf19.1449	-2.00486	-4.01351	3.69154	5.98457e-15	2.09188e-13
orf19.5672	-2.0449	-4.12645	5.6821	7.5266e-20	3.76452e-18	MEP2
orf19.7554	-2.04903	-4.13826	4.61554	3.83062e-27	3.14213e-25
orf19.1998	-2.06079	-4.17215	4.49891	1.05614e-30	1.06514e-28
orf19.6222.1	-2.06097	-4.17266	4.2345	1.71975e-14	5.71888e-13
orf19.1340	-2.06749	-4.19156	4.31205	7.06945e-28	6.21304e-26
orf19.909	-2.07597	-4.21628	6.49797	1.10075e-15	4.0794e-14	STP4
orf19.1193	-2.08987	-4.25711	9.14973	2.70277e-40	3.95892e-38	GNP1
orf19.4733	-2.12559	-4.36381	4.35726	1.13085e-23	7.64503e-22	YMC2
orf19.1930	-2.1422	-4.41434	1.9403	4.601e-18	2.03636e-16	CFL5
orf19.5267	-2.20622	-4.61463	4.53646	5.14309e-17	2.16714e-15
orf19.6402	-2.20775	-4.61954	6.42054	1.91766e-40	2.94936e-38	CYS3
orf19.7600	-2.22028	-4.65985	10.3203	2.22112e-38	2.9073e-36	FDH3
orf19.3378	-2.22962	-4.6901	3.79766	1.46328e-20	7.8279e-19
orf19.2125	-2.23096	-4.69446	8.76147	3.08464e-35	3.72092e-33
orf19.5447	-2.2323	-4.69881	8.82463	1.08197e-13	3.34486e-12	HGT19
orf19.4647	-2.24398	-4.73703	3.34919	3.97256e-29	3.594e-27	HAP3
orf19.2762	-2.25494	-4.77313	10.3683	4.23256e-40	5.91788e-38	AHP1
orf19.3749	-2.29363	-4.90288	7.3824	4.90557e-17	2.08132e-15	IFC3
orf19.3706	-2.31647	-4.98112	6.15878	2.10557e-40	3.15938e-38
orf19.6660	-2.32002	-4.99339	7.72297	4.51529e-36	5.55561e-34
orf19.23	-2.36668	-5.15752	6.08555	1.63419e-44	2.71718e-42	RTA3
orf19.5713	-2.37226	-5.17751	3.28643	4.83647e-18	2.12528e-16	YMX6
orf19.2337	-2.38912	-5.23838	5.30465	4.3739e-21	2.42417e-19	ALP1
orf19.1430	-2.4052	-5.2971	5.31954	4.36391e-21	2.42417e-19
orf19.5446	-2.44918	-5.46104	3.78863	6.10513e-11	1.31324e-09
orf19.6596	-2.4647	-5.52011	7.42673	3.93239e-40	5.62607e-38
orf19.1523	-2.54361	-5.83047	4.39702	2.78044e-18	1.25774e-16	FMO1
orf19.986	-2.62739	-6.17909	7.57958	6.05692e-50	1.20201e-47	GLY1
orf19.6770	-2.64972	-6.27544	6.30094	2.12228e-55	5.44011e-53
orf19.4212	-2.66846	-6.3575	5.90299	5.99128e-22	3.61356e-20	FET99
orf19.5607	-2.72043	-6.5907	6.55344	4.92906e-31	5.05393e-29
orf19.5605	-2.75082	-6.731	6.91182	8.03535e-52	1.90129e-49
orf19.4821	-2.75176	-6.73541	4.59788	4.16788e-08	5.93537e-07	LIP1
orf19.6081	-2.79039	-6.91818	8.34088	3.48578e-54	8.5778e-52	PHR2
orf19.3626.1	-2.85641	-7.2421	0.113931	3.86183e-12	9.73687e-11
orf19.6249	-2.86505	-7.28563	5.66498	1.56787e-30	1.55573e-28	HAK1
orf19.7447	-2.89913	-7.45977	2.63133	4.26894e-13	1.22722e-11	JEN1
orf19.5645	-2.97388	-7.85646	8.75002	4.88588e-75	3.33977e-72	MET15
orf19.4737	-2.98969	-7.94301	8.29992	1.3034e-36	1.63643e-34	TPO3
orf19.1415	-3.03674	-8.20634	7.66703	2.16327e-25	1.60343e-23	FRE10
orf19.1932	-3.04622	-8.26045	4.17951	1.42601e-25	1.06985e-23	CFL4
orf19.5785	-3.09545	-8.54718	4.32502	1.48129e-20	7.85593e-19
orf19.5805	-3.12635	-8.73223	6.93387	2.12491e-64	9.33745e-62	DLD1
orf19.2023	-3.1815	-9.07253	11.6694	7.03331e-69	3.32838e-66	HGT7
orf19.1117	-3.1879	-9.1128	1.52689	7.96049e-28	6.89759e-26
orf19.7218	-3.23006	-9.38307	3.56846	8.6321e-16	3.25796e-14	RBE1
orf19.7608	-3.35708	-10.2467	2.85063	9.27676e-06	8.14131e-05
orf19.4682	-3.35964	-10.2648	5.89948	2.3064e-24	1.63091e-22	HGT17
orf19.2356	-3.72871	-13.2573	7.40431	1.33562e-79	1.36946e-76	CRZ2
orf19.638	-3.8157	-14.0813	10.8507	4.79166e-45	8.18841e-43	FDH1
orf19.2846	-3.88114	-14.7346	4.2338	6.86969e-47	1.28068e-44
orf19.4505	-4.1062	-17.2223	5.05297	3.13532e-59	1.20553e-56	ADH3
orf19.946	-4.29645	-19.6499	5.10035	1.19657e-51	2.72641e-49	MET14
orf19.5025	-4.37438	-20.7405	5.82645	9.20644e-40	1.25862e-37	MET3
orf19.3664	-5.11735	-34.7116	9.07971	7.44711e-51	1.63624e-48	HSP31
orf19.4652	-6.03791	-65.7042	2.28058	2.44693e-69	1.25446e-66
orf19.535	-6.77119	-109.227	6.34102	2.02009e-117	4.14253e-114	RBR1
