# Supplementary material for: Global Role of Cyclic AMP Signaling in pH-Dependent Responses in Candida albicans
Source: mSphere. 2016 Nov 30;1(6):e00283-16. doi: 10.1128/mSphere.00283-16 (PMC5137381; doi:10.1128/mSphere.00283-16)
Supplement: Table S3 [file sph006162187sd5.xlsx]

## Sheet: Transcripts lower in cyr null
	Name		S.c. homolog	Identifier
CR_10690W_A	POP3	orf19.7657|CR_10690W_B|CR_10690W|IPF4924.1|Contig4-3003_0028|orf6.9005|CA6042|CaO19.7657|IPF4924|CAWG_02326	POP3	Nuclear and RNA localization	Ca22chrRA_C_albicans_SC5314	2265597	2266343	W	CAL0000192915		Putative RNase MRP and nuclear RNase P component; decreased repressed by prostaglandins; Spider biofilm induced				POP3
CR_10670W_A	CPR6	orf19.7654|CR_10670W_B|CR_10670W|IPF574.1|Contig4-3108_0120|orf6.9002|CA6040|CaO19.7654|CYP5|CAWG_02324	CPR6	Protein folding	Ca22chrRA_C_albicans_SC5314	2258666	2259775	W	CAL0000193303		Putative peptidyl-prolyl cis-trans isomerase; macrophage/pseudohyphal-repressed; heavy metal (cadmium) stress-induced; heterozygous null mutant displays sensitivity to virgineone; rat catheter biofilm induced				CPR6
CR_10270C_A	AHA1	orf19.7602|CR_10270C_B|CR_10270C|IPF661.1|Contig4-3108_0039|orf6.8950|CA6002|CaO19.7602|IPF661|CAWG_02286	AHA1	Stress response	Ca22chrRA_C_albicans_SC5314	2190331	2189291	C	CAL0000188956		Putative Hsp90p co-chaperone; Hap43-repressed; heavy metal (cadmium) stress-induced; oxidative stress-induced via Cap1; rat catheter biofilm induced; flow model biofilm repressed				AHA1
CR_09800C_A		orf19.7552|CR_09800C_B|CR_09800C|IPF966.1|Contig4-3105_0009|orf6.8900|CA5963|CaO19.7552|IPF966|CAWG_02245	UTP14	Translation	Ca22chrRA_C_albicans_SC5314	2095135	2092517	C	CAL0000180872		Putative U3-containing small subunit processome complex protein; Hap43-induced gene; repressed in core stress response; Spider biofilm induced				UTP14
CR_09210W_A	SUC1	orf19.7319|CR_09210W_B|CR_09210W|IPF1962.1|Contig4-2511_0004|orf6.8400|CA5555|CaO19.7319|CAWG_02194	MAL13	Transcription factor	Ca22chrRA_C_albicans_SC5314	1961676	1963181	W	CAL0000197139	CAL0006730	Zinc-finger transcription factor; regulates alpha-glucosidase exression; complements S. cerevisiae suc2 for sucrose utilization and mal13 maltase defect; required for yeast cell adherence to silicone substrate; rat catheter biofilm induced				MAL13
CR_07810W_A	YHB5	orf19.3710|CR_07810W_B|CR_07810W|orf19.11195|IPF23557.1|IPF9216.2|YHB3|Contig4-2800_0005|orf6.5308|CA3139|CaO19.11195|YHB2|CaO19.3710|CAWG_02076		Stress response	Ca22chrRA_C_albicans_SC5314	1696870	1698072	W	CAL0000199434		Flavohemoglobin-related protein; not required for normal NO resistance; predicted globin/FAD-binding/NAD(P)-binding domains but lacks some conserved residues of flavohemoglobins; filament induced; rat catheter and Spider biofilm induced
CR_07790C_A	YHB1	orf19.3707|CR_07790C_B|CR_07790C|orf19.11192|orf6.2156|IPF23556.1|IPF8621.2|Contig4-2552_0002|orf6.5305|CA0943|CaO19.3707|CAWG_02074	YHB1	Stress response	Ca22chrRA_C_albicans_SC5314	1688109	1686913	C	CAL0000179202		Nitric oxide dioxygenase; acts in nitric oxide scavenging/detoxification; role in virulence in mouse; transcript activated by NO, macrophage interaction; Hap43, hypha repressed; mRNA binds She3				YHB1
CR_07320C_A		orf19.6136|CR_07320C_B|CR_07320C|orf19.13555|IPF20986.1|IPF12778.1|Contig4-2201_0003|orf6.5678|CA3419|CaO19.6136|MRPL4|CaO19.13555|IPF12778|CAWG_02030	MRPL4	Mitochondria	Ca22chrRA_C_albicans_SC5314	1595033	1594104	C	CAL0000187858		Ortholog of S. cerevisiae Mrpl4, a mitochondrial ribosomal protein of the large subunit; repressed by nitric oxide				MRPL4
CR_06120W_A	RPL7	orf19.3867|CR_06120W_B|CR_06120W|orf19.11348|IPF23401.1|IPF6586.2|Contig4-3046_0019|orf6.5257|CA3102|CaO19.3867|CaO19.11348|CAWG_01927	RLP7	Translation	Ca22chrRA_C_albicans_SC5314	1308687	1309574	W	CAL0000194902		Ribosomal protein L7; repressed upon phagocytosis by murine macrophages; Hap43-induced; rat catheter and Spider biofilm induced				RLP7
CR_05340C_A	IFE2	orf19.5288|CR_05340C_B|CR_05340C|IPF3735.1|Contig4-3028_0005|orf6.3827|YAL60|CA2075|CaO19.5288|BDH2|CAWG_01862		Metabolism	Ca22chrRA_C_albicans_SC5314	1149919	1148612	C	CAL0000180542		Putative alcohol dehydrogenase; yeast-enriched transcript; Efg1-regulated; induced by prostaglandins, Hog1, fluconazole; rat catheter biofilm induced
CR_04600W_A		orf19.551|CR_04600W_B|CR_04600W|orf19.8186|IPF15641.2|IPF29791.1|Contig4-2649_0006|orf6.1932|CA0795|CaO19.551|IPF15641|CAWG_01795		Uncharacterized	Ca22chrRA_C_albicans_SC5314	1006481	1008139	W	CAL0000195473		Ortholog of C. dubliniensis CD36 : Cd36_29980, C. parapsilosis CDC317 : CPAR2_204170, Candida tenuis NRRL Y-1498 : CANTEDRAFT_110235 and Debaryomyces hansenii CBS767 : DEHA2F17072g
CR_02980C_A	SRP40	orf19.2859|CR_02980C_B|CR_02980C|orf19.10377|IPF15769.2|IPF19740.1|Contig4-2764_0002|orf6.3271|orf6.730|CA1666|CaO19.2859|CAWG_01634	SRP40	Nuclear and RNA localization	Ca22chrRA_C_albicans_SC5314	686855	685569	C	CAL0000197163		Putative chaperone of small nucleolar ribonucleoprotein particles; macrophage/pseudohyphal-induced; rat catheter biofilm induced				SRP40
C7_04090C_A		orf19.7166|C7_04090C_B|C7_04090C|IPF2186.1|Contig4-3097_0006|orf6.8066|CA5301|CaJ7.0473|CaO19_7166|CaJ7_0473|CaO19.7166|IPF2186|CAWG_05738		Mitochondria	Ca22chr7A_C_albicans_SC5314	888585	887242	C	CAL0000200522	CAL0006834|CAL0006835	Predicted mitochondrial cardiolipin-specific phospholipase; upregulated in an azole-resistant strain that overexpresses MDR1; induced by Mnl1 under weak acid stress; rat catheter and Spider biofilm induced
C7_03480W_A		orf19.6705|C7_03480W_B|C7_03480W|orf19.13997|IPF20496.1|IPF6654.2|Contig4-2413_0004|orf6.6814|YBL60|CA4305|CaJ7.0399|CaO19.13997|CaO19_6705|CaJ7_0399|CaO19.6705|IPF6654	YEL1	Cytoskeleton	Ca22chr7A_C_albicans_SC5314	771011	774148	W	CAL0000187267		Putative guanyl nucleotide exchange factor with Sec7 domain; required for normal filamentous growth; regulated by yeast-hyphal switch; filament induced; regulated by Nrg1, Tup1, Mob2, Hap43; mRNA binds She3; Spider biofilm induced				YEL1
C7_02060W_A	LIG1	orf19.6511|C7_02060W_B|C7_02060W|orf19.13864|IPF20541.1|IPF3918.2|Contig4-3089_0004|Contig4-3089_0005|orf6.7649|CA4962|TRL1|CaJ7.0238|CaO19_6511|CaJ7_0238|CaO19.13864|CaO19.6511|CAWG_05556	TRL1	Translation	Ca22chr7A_C_albicans_SC5314	458219	460717	W	CAL0000175809		tRNA ligase; functional homolog of S. cerevisiae Trl1				TRL1
C7_00430W_A		orf19.7077|C7_00430W_B|C7_00430W|orf6.8476|IPF507.2|FRE7|Contig4-3106_0052|Contig4-3106_0053|CA5621|CaJ7.0056|CaO19.7077|CaO19_7077|CaJ7_0056|CAWG_05400	FRE7	Iron	Ca22chr7A_C_albicans_SC5314	70601	72361	W	CAL0000183819		Putative ferric reductase; induced by Mac1 under copper starvation; Plc1-regulated; Rim101-repressed				FRE7
C7_00350C_A		orf19.7085|C7_00350C_B|C7_00350C|IPF525.1|Contig4-3106_0036|orf6.8468|CA5613|CaJ7.0047|CaO19.7085|CaJ7_0047|CaO19_7085|IPF525|CAWG_05392		Stress response	Ca22chr7A_C_albicans_SC5314	57377	56058	C	CAL0000195509		Protein of unknown function; induced in core stress response; induced by cadmium stress via Hog1; oxidative stress-induced via Cap1; induced by Mnl1 under weak acid stress; macrophage-repressed; rat catheter and Spider biofilm induced
C6_03850C_A	IHD1	orf19.5760|C6_03850C_B|C6_03850C|orf19.13183|PGA36|IPF21466.1|IPF10662.2|Contig4-2056_0002|orf6.6198|orf6.6197|YMR317|CA3827|orf19.5761|CaO19.13183|CaO19.5760|IPF10662|CAWG_04988	YFL067W	Cell wall and secreted	Ca22chr6A_C_albicans_SC5314	839459	838281	C	CAL0000194292		GPI-anchored protein; alkaline, hypha-induced; regulated by Nrg1, Rfg1, Tup1 and Tsa1, Tsa1B in minimal media at 37; oralpharyngeal candidasis induced ; Spider biofilm induced; regulated in Spider biofilms by Tec1, Efg1, Ndt80, Rob1, Brg1				YFL067W
C6_03500C_A	SAP4	CAWG_05020|orf19.5716|C6_03500C_B|C6_03500C|orf19.13139|IPF21464.1|IPF8099.1|Contig4-2038_0003|orf6.3803|CA2055|CaO19.13139|CaO19.5716		Cell wall and secreted	Ca22chr6A_C_albicans_SC5314	746215	744962	C	CAL0000194858		Secreted aspartyl proteinase; sap4,5,6 mutant defective in protein utilization for nitrogen; virulence role complicated by URA3 effects; expressed during mucosal and systemic infections; N-glycosylated; rat catheter, Spider biofilm induced
C6_03370W_A		orf19.5626|C6_03370W_B|C6_03370W|orf19.13071|IPF15013.2|IPF27980.1|Contig4-2416_0007|orf6.4785|CA2761|CaO19.5626|IPF15013|CAWG_05033		Uncharacterized	Ca22chr6A_C_albicans_SC5314	710076	711305	W	CAL0000200989		Protein of unknown function; Plc1-regulated; induced by Mnl1 under weak acid stress; flow model biofilm induced
C6_03100W_A	SHE3	orf19.5595|C6_03100W_B|C6_03100W|orf19.13040|IPF16588.3|IPF6796.2|Contig4-2698_0002|orf6.4437|CA2505|CaO19.13040|CaO19.5595|IPF6796	SHE3	Nuclear and RNA localization	Ca22chr6A_C_albicans_SC5314	652168	653727	W	CAL0000196918		mRNA-binding protein that localizes specific mRNAs to daughter yeast cells and to hyphal tips; required for normal filamentation and host epithelial cell damage; ortholog of S. cerevisiae She3 but target mRNAs differs				SHE3
C6_02710C_A	SAP6	orf19.5542|C6_02710C_B|C6_02710C|orf19.12988|IPF12747.2|IPF9135.2|Contig4-2734_0005|orf6.2204|orf6.3624|CA0968|CaO19.5542|CAWG_05098		Cell wall and secreted	Ca22chr6A_C_albicans_SC5314	559408	558152	C	CAL0000179762	CAL0006694	Secreted aspartyl protease; expressed during hyphal growth, oral carriage, infection; sap4,5,6 triple mutant defective in protein utilization as N source; virulence role affecte by URA3; N-glycosylated; rat catheter biofilm induced
C6_02330W_A		orf19.3475|C6_02330W_B|C6_02330W|orf19.10979|IPF11725|IPF11725.2|IPF12058.2|Contig4-2835_0016|orf6.432|orf6.4984|CA2903|CaO19.3475|CAWG_05134		Gag/Pol?	Ca22chr6A_C_albicans_SC5314	486452	487012	W	CAL0000187820		Described as a Gag-related protein; hyphal induced; downregulation correlates with clinical development of fluconazole resistance; repressed by nitric oxide, 17-beta-estradiol, ethynyl estradiol
C6_02000W_A	PLB2	orf19.690|C6_02000W_B|C6_02000W|orf19.8309|IPF11981.1|IPF29741.1|Contig4-2418_0004|orf6.1985|CA0825|CaO19.8309|CaO19.690|CAWG_05167		Cell wall and secreted	Ca22chr6A_C_albicans_SC5314	409352	411181	W	CAL0000199062		Putative phospholipase B; conserved catalytic region; 6 putative N-glycosylation motifs; predicted secretion signal; no GPI anchor predicted; fungal-specific (no human or murine homolog)
C6_01860C_A	HCH1	orf19.3396|C6_01860C_B|C6_01860C|orf19.10899|IPF23860.1|IPF9484.2|Contig4-2516_0001|orf6.4335|CA2434|IPF9484|CAWG_05182	HCH1	Stress response	Ca22chr6A_C_albicans_SC5314	386584	386043	C	CAL0000176856		Ortholog of S. cerevisiae Hch1, a regulator of heat shock protein Hsp90; regulated by Gcn4; induced in response to amino acid starvation (3-aminotriazole treatment); mutants are viable				HCH1
C6_01430C_A	FRP6	orf19.3441|C6_01430C_B|C6_01430C|orf19.10945|IPF23842.1|IPF5321.1|Contig4-2814_0016|orf6.6464|CA4022|CaO19.10945|AFF10|CaO19.3441|ATO4|CAWG_05221		Metabolism	Ca22chr6A_C_albicans_SC5314	285648	284857	C	CAL0000190637	CAL0006526	Putative ammonia transport protein; regulated by Nrg1 and Tup1; regulated by Ssn6; induced by human neutrophils
C6_00840W_A	GPX2	orf19.85|C6_00840W_B|C6_00840W|orf19.7730|orf6.1558|GPX1|IPF16333.2|IPF13205.1|GPX3|Contig4-2178_0002|CA0558|GPS1|CaO19.85|CaO19.7730		Stress response	Ca22chr6A_C_albicans_SC5314	165020	165511	W	CAL0000195942		Similar to glutathione peroxidase; induced in high iron; alkaline induced by Rim101; induced by alpha factor or interaction with macrophage; regulated by Efg1; caspofungin repressed; Spider biofilm induced
C6_00620W_A	FCA1	orf19.4195.1|C6_00620W_B|C6_00620W|FCY1|IPF12349.1|IPF13513.1|Contig4-2373_0001|Contig4-2426_0003|CA1302|FCA1.3|CAWG_05296	FCY1	Other	Ca22chr6A_C_albicans_SC5314	112252	112774	W	CAL0000189710		Cytosine deaminase; enzyme of pyrimidine salvage; functional homolog of S. cerevisiae Fcy1p; mutation is associated with resistance to flucytosine (5-FC) in a clinical isolate; hyphal downregulated; gene has intron				FCY1
C6_00280W_A	CPH2	orf19.1187|C6_00280W_B|C6_00280W|orf19.8778|IPF13893.3|IPF9062.2|Contig4-2980_0027|orf6.4624|orf6.517|CA2648|CaO19.1187|IPF9062|CAWG_05330	HMS1	Morphology	Ca22chr6A_C_albicans_SC5314	32516	35077	W	CAL0000181382		Myc-bHLH transcription factor; promotes hyphal growth; directly regulates Tec1 to induce hypha-specific genes; probably homodimeric, phosphorylated; required for colonization of the mouse GI tract; rat catheter and Spider biofilm induced				HMS1
C5_04130C_A	CHT2	orf19.3895|C5_04130C_B|C5_04130C|orf19.11376|orf6.2344|IPF19719.2|IPF15860.2|Contig4-2459_0002|CA1051|CaO19.3895|CAWG_04786		Cell wall and secreted	Ca22chr5A_C_albicans_SC5314	921511	919760	C	CAL0000190954		GPI-linked chitinase; required for normal filamentous growth; repressed in core caspofungin response; fluconazole, Cyr1, Efg1, pH-regulated; mRNA binds She3 and is localized to yeast-form buds and hyphal tips; Spider biofilm repressed
C5_03600W_A	MDJ1	orf19.6672|C5_03600W_B|C5_03600W|IPF2305.2|Contig4-3038_0027|orf6.6781|CA4275|CaO19.6672|CAWG_04733	MDJ1	Stress response	Ca22chr5A_C_albicans_SC5314	803133	804599	W	CAL0000175831		Putative member of the HSP40 (DnaJ) family of chaperones; rat catheter and Spider biofilm induced				MDJ1
C5_03240W_A	BUB3	orf19.2655|C5_03240W_B|C5_03240W|orf19.10178|IPF19171.2|IPF10586.2|Contig4-2474_0008|orf6.1509|orf6.722|CA0526|CaO19.10178|CaO19.2655|CAWG_04700	BUB3	Cytoskeleton	Ca22chr5A_C_albicans_SC5314	731795	732916	W	CAL0000179049		Protein similar to S. cerevisiae Bub3; a kinetochore checkpoint component; induced by hydroxyurea treatment; flow model biofilm induced; Spider biofilm induced				BUB3
C5_01560C_A		orf19.4150|C5_01560C_B|C5_01560C|orf19.11626|IPF11626.2|IPF16833.3|Contig4-2850_0008|orf6.5229|orf6.554|CA3083|CaO19.4150|CaO19.11626|IPF11262|CAWG_04543	GRX7	Stress response	Ca22chr5A_C_albicans_SC5314	344778	344089	C	CAL0000192543		Putative glutaredoxin; induced by nitric oxide; Spider biofilm induced				GRX7
C5_01130W_A	CYC3	orf19.1957|C5_01130W_B|C5_01130W|orf19.9512|orf6.4082|IPF14754.1|IPF13303.1|Contig4-2143_0003|orf6.343|CA2255|CaO19.1957|CAWG_04502	CYC3	Mitochondria	Ca22chr5A_C_albicans_SC5314	261873	262667	W	CAL0000175773		Mitochondrial cytochrome c heme lyase; antigenic cell-wall protein; filament induced; induced on polystyrene adherence, interaction with macrophage; N-glycosylation, 2 heme-binding motifs; rat catheter, Spider biofilm induced				CYC3
C5_00070W_A	CDC11	orf19.5691|C5_00070W_B|C5_00070W|IPF5456.1|Contig4-2927_0014|orf6.4569|CA2610|CaO19.5691|CAWG_04403	CDC11	Cytoskeleton	Ca22chr5A_C_albicans_SC5314	8946	10154	W	CAL0000177264	CAL0006450	Septin; cell and hyphal morphology, agar-invasive growth, full virulence and kidney tissue invasion in mouse, but not kidney colonization, immunogenicity; hyphal and cell-cycle-regulated phosphorylation; rat catheter biofilm repressed				CDC11
C4_04530C_A	PHR1	orf19.3829|C4_04530C_B|C4_04530C|orf19.11310|orf6.7524|IPF23455.1|IPF15932.2|Contig4-2187_0001|Contig4-3060_0001|CA4857|CaO19.3829|CaO19.11310|CAWG_03358		Cell wall and secreted	Ca22chr4A_C_albicans_SC5314	972160	970514	C	CAL0000177455		Cell surface glycosidase; may act on cell-wall beta-1,3-glucan prior to beta-1,6-glucan linkage; role in systemic, not vaginal virulence (neutral, not low pH); high pH or filamentation induced; Bcr1-repressed in RPMI a/a biofilm
C4_04340C_A	YFH1	orf19.1413|C4_04340C_B|C4_04340C|orf19.8989|orf6.6382|IPF25917.1|IPF6713.2|Contig4-2963_0011|CA3954|CaO19.1413|CaO19.8989|CAWG_03373	YFH1	Iron	Ca22chr4A_C_albicans_SC5314	927855	927322	C	CAL0000188672	CAL0006780	Frataxin; may be required for iron storage or delivery; role in oxidative stress resistance; transcript regulated by Nrg1, repressed if iron absent induced by macrophage interaction; Hap43-repressed gene				YFH1
C4_04260C_A	FZO1	orf19.1422|C4_04260C_B|C4_04260C|orf19.8998|IPF25897.1|IPF11233.2|Contig4-2191_0006|orf6.6391|CA3963|CaO19.8998|CaO19.1422|IPF11233|CAWG_03381	FZO1	Mitochondria	Ca22chr4A_C_albicans_SC5314	913320	910696	C	CAL0000175191		Mitochondrial biogenesis protein; rat catheter and Spider biofilm induced				FZO1
C4_03780C_A		orf19.1300|C4_03780C_B|C4_03780C|orf19.8880|IPF13552.2|IPF29494.1|Contig4-2781_0017|orf6.1387|CA0453|CaO19.1300|IPF13552|CAWG_03435	OMS1	Mitochondria	Ca22chr4A_C_albicans_SC5314	802052	800718	C	CAL0000177871		Putative mitochondrial membrane protein; homozygous transposon insertion causes decreased colony wrinkling under filamentous growth-inducing conditions, but does not block true hyphal formation in liquid media				OMS1
C4_03570W_A	HWP1	orf19.1321|C4_03570W_B|C4_03570W|orf19.8901|ECE2|IPF26012.1|IPF12916.1|Contig4-2436_0002|orf6.4883|CA2825|CaO19.8901|CaO19.1321|CAWG_03451		Cell wall and secreted	Ca22chr4A_C_albicans_SC5314	762835	764739	W	CAL0000200504		Hyphal cell wall protein; host transglutaminase substrate; opaque-, a-specific, alpha-factor induced; at MTLa side of conjugation tube; virulence complicated by URA3 effects; Bcr1-repressed in RPMI a/a biofilms; Spider biofilm induced
C4_03470C_A	ECE1	orf19.3374|C4_03470C_B|C4_03470C|orf19.10882|IPF23894.1|IPF14152.1|Contig4-2242_0004|orf6.2886|CA1402|CaO19.10882|CaO19.3374|CAWG_03461		Cell wall and secreted	Ca22chr4A_C_albicans_SC5314	727329	726514	C	CAL0000199701		Candidalysin, cytolytic peptide toxin essential for mucosal infection; hypha-specific protein; regulated by Rfg1, Nrg1, Tup1, Cph1, Efg1, Hog1, farnesol, phagocytosis; fluconazole-induced; rat catheter and Spider biofilm induced
C4_03280W_A	MSN5	orf19.2665|C4_03280W_B|C4_03280W|orf19.10182|orf19.10183|IPF18929.1|IPF24579.1|IPF29005.1|IPF12426.2|Contig4-3083_0029|orf6.1628|orf6.1629|CA0601|CA0600|orf19.2666|MSN5.3f|CAWG_03476	MSN5	Cytoskeleton	Ca22chr4A_C_albicans_SC5314	682502	686239	W	CAL0000176346		Predicted karyopherin involved in nuclear import and export of proteins; flow model biofilm induced; Spider biofilm induced				MSN5
C4_03270W_A	RPF1	orf19.2667|C4_03270W_B|C4_03270W|orf19.10184|IPF12428.1|IPF12157.3|Contig4-3083_0028|orf6.1627|orf6.5567|CA0599|CaO19.2667|IPF12428|CAWG_03475	RPF1	Nuclear and RNA localization	Ca22chr4A_C_albicans_SC5314	680862	681752	W	CAL0000187860		Putative nucleolar protein with a predicted role in the assembly and export of the large ribosomal subunit; essential for growth; rat catheter and Spider biofilm induced				RPF1
C4_03200C_A		orf19.2670|C4_03200C_B|C4_03200C|orf19.10185|IPF12430.2|IPF12162.1|Contig4-2584_0002|orf6.1626|orf6.5564|CA3329|CaO19.10185|CaO19.2670|IPF12162|CAWG_03474	HTD2	Lipids	Ca22chr4A_C_albicans_SC5314	673672	672797	C	CAL0000187613		Ortholog(s) have 3-hydroxyacyl-[acyl-carrier-protein] dehydratase activity, role in fatty acid biosynthetic process and mitochondrion localization				HTD2
C4_02900C_A	CRH11	orf19.2706|C4_02900C_B|C4_02900C|orf19.10221|orf6.1231|IPF24611.1|IPF14360.2|Contig4-1894_0003|CA0375|CRH1|CaO19.2706|CaO19.10221|CAWG_03508	CRH1	Cell wall and secreted	Ca22chr4A_C_albicans_SC5314	600629	599268	C	CAL0000181029		GPI-anchored cell wall transglycosylase, putative ortholog of S. cerevisiae Crh1p; predicted glycosyl hydrolase domain; similar to Csf4p and to antigenic A. fumigatus Aspf9; predicted Kex2p substrate; caspofungin-induced				CRH1
C4_02030W_A	RFX2	orf19.4590|C4_02030W_B|C4_02030W|orf19.12059|IPF22684.1|IPF1009.1|Contig4-3104_0040|Contig4-3104_0041|Contig4-3104_0043|orf6.7889|CA5151|CaO19.4590|CaO19.12059|IPF1009		Stress response	Ca22chr4A_C_albicans_SC5314	405052	408387	W	CAL0000192725		Transcriptional repressor; regulator of filamentation, response to DNA damage, adhesion, virulence in murine mucosal, systemic infections; RFX domain; regulated by Nrg1, UV-induced; partially complements S. cerevisiae rfx1 mutant defects
C4_00970C_A	MDN1	orf19.4697|C4_00970C_B|C4_00970C|orf19.12167|IPF22610.1|IPF11189.3|Contig4-1657_0002|Contig4-1657_0003|Contig4-2496_0003|orf6.1058|orf6.1684|orf6.1709|orf6.759|CA0283|CaO19.4697|IPF18034|IPF18034.2|CAWG_03683	MDN1	Cytoskeleton	Ca22chr4A_C_albicans_SC5314	191138	176031	C	CAL0000174407		Putative midasin, a very large dynein-related AAA-type ATPase; induced during the mating process				MDN1
C4_00520W_A	PAM18	orf19.4190|C4_00520W_B|C4_00520W|orf19.11667|IPF23106.1|IPF7999.1|Contig4-2846_0003|orf6.3647|CA1940|CaO19.11667|CaO19.4190|IPF7999	PAM18	Mitochondria	Ca22chr4A_C_albicans_SC5314	90446	90919	W	CAL0000200634		Predicted component of the presequence translocase-associated import motor (PAM complex) involved in protein import into mitochondrial matrix; rat catheter biofilm induced				PAM18
C3_07300W_A	NOP13	orf19.6766|C3_07300W_B|C3_07300W|orf19.14058|IPF20375.1|IPF2798.1|Contig4-3030_0014|orf6.8865|CA5935|CaO19.6766|CaO19.14058|IPF2798	NOP13	Nuclear and RNA localization	Ca22chr3A_C_albicans_SC5314	1675626	1676816	W	CAL0000196304		Ortholog of S. cerevisiae Nop13; a nucleolar protein found in preribosomal complexes; Hap43-induced gene; rat catheter biofilm induced				NOP13
C3_06900W_A	ISA2	orf19.6811|C3_06900W_B|C3_06900W|orf19.14103|IPF20411.1|IPF2389.2|Contig4-3076_0015|orf6.8820|CA5895|CaO19.6811|CaO19.14103|CAWG_03000	ISA2	Mitochondria	Ca22chr3A_C_albicans_SC5314	1580008	1580706	W	CAL0000191195		Protein required for maturation of mitochondrial [4Fe-4S] proteins; role in biotin biosynthetic process; rat catheter and Spider biofilm induced				ISA2
C3_05220W_A	CDR1	orf19.6000|C3_05220W_B|C3_05220W|orf19.13421|IPF21285.1|IPF9739.2|Contig4-1997_0005|CA6066|CaO19.6000|CaO19.13421|orf6.9037|CAWG_02836	PDR5	Lipids	Ca22chr3A_C_albicans_SC5314	1146045	1150550	W	CAL0000186516	CAL0006458	Multidrug transporter of ABC superfamily; transports phospholipids in an in-to-out direction; induced by beta-estradiol, progesterone, corticosteroid, or cholesterol; Spider biofilm induced				PDR5
C3_04070C_A	CDR11	orf19.918|C3_04070C_B|C3_04070C|orf19.8533|orf19.8534|orf19.10320|CDR2|Contig4-2585_0004|IPF24540.1|IPF11524.1|IPF12975.1|IPF26378.1|IPF29637.1|Contig4-2585_0001|Contig4-2893_0020|orf6.1644|orf6.1495|CDR5|CDR99|CA0518|CA0610|CA0609|orf19.919|orf19.2802|PDR10|CDR11.5f|CAWG_02720		Other	Ca22chr3A_C_albicans_SC5314	853218	848680	C	CAL0000188523		Putative transporter of PDR subfamily of ABC family; Gcn4-regulated; induced by Rim101 at pH 8; Spider biofilm induced
C3_03630W_A	ECM18	orf19.6958|C3_03630W_B|C3_03630W|orf19.14220|IPF20190.1|IPF8656.3|Contig4-3085_0034|orf6.7344|CA4720|ECM181|CaO19.6958|CaO19.14220|IPF8656.2|CAWG_02680	ECM18	Mitochrondria	Ca22chr3A_C_albicans_SC5314	765830	767350	W	CAL0000188060		Ortholog(s) have mitochondrion localization				ECM18
C3_02040C_A		orf19.1642|C3_02040C_B|C3_02040C|orf19.9209|IPF25650.1|IPF10442.1|Contig4-2347_0006|orf6.6430|CA3997|CaO19.1642|LOC1|CaO19.9209|CAWG_02532	LOC1	Cytoskeleton	Ca22chr3A_C_albicans_SC5314	447222	446602	C	CAL0000180322		Ortholog of S. cerevisiae Loc1, a nuclear protein involved in asymmetric localization of ASH1 mRNA in S. cerevisiae; Hap43-induced gene; Spider biofilm induced				LOC1
C3_01360C_A	IRO1	orf19.1715|C3_01360C_B|C3_01360C|orf19.9283|orf6.4843|IPF11363.1|IPF29338.1|Contig4-2578_0004|Contig4-2578_0006|orf6.4845|CA2802|CaO19.9283|CaO19.1715|IPF11363|CAWG_02469		Iron	Ca22chr3A_C_albicans_SC5314	293269	291479	C	CAL0000179014		Putative transcription factor; role in iron utilization, pathogenesis; both IRO1 and adjacent URA3 are mutated in strain CAI4; suppresses S. cerevisiae aft1 mutant low-iron growth defect; hyphal-induced; reports differ about iron regulation
C3_01150C_A		orf19.158|C3_01150C_B|C3_01150C|Contig4-1515_0003|orf6.136|APD1|CaO19.158|CA0019|IPF17799|IPF17799.1|CAWG_02449	APD1	Cytoskeleton	Ca22chr3A_C_albicans_SC5314	233589	232663	C	CAL0000183223		Ortholog of S. cerevisiae Apd1; required for normal localization of actin patches and normal tolerance of sodium ions and hydrogen peroxide; Hap43-induced; Spider biofilm induced				APD1
C2_07720C_A		orf19.2210|C2_07720C_B|C2_07720C|orf19.9755|IPF19934.2|IPF29168.1|Contig4-2359_0002|Contig4-3058_0002|orf6.3574|orf6.4255|CA1882|CaO19.2210|IPF19934|IPF19934.1|CAWG_05868		Uncharacterized	Ca22chr2A_C_albicans_SC5314	1574203	1572155	C	CAL0000184439		Protein of unknown function; Spider biofilm induced
C2_07280W_A		orf19.2285|C2_07280W_B|C2_07280W|orf19.9825|IPF18802.2|IPF9996.2|IPF9996|Contig4-3049_0008|orf6.2253|orf6.2445|CA1113|CaO19.2285|CAWG_05824		Uncharacterized	Ca22chr2A_C_albicans_SC5314	1482648	1484342	W	CAL0000190139	CAL0006863	Protein of unknown function; transcription induced by benomyl treatment
C2_01270W_A	CHA1	orf19.1996|C2_01270W_B|C2_01270W|orf19.9548|orf6.6363|19.9548|CHA2|IPF4749.2|IPF8165.3|IPF29220.1|Contig4-2876_0008|orf6.766|CA3945|CA6267|orf19.1997|CHA12.3f|CHA12|CAWG_03902		Metabolism	Ca22chr2A_C_albicans_SC5314	215536	216597	W	CAL0000177673		Similar to catabolic ser/thr dehydratases; repressed by Rim101; induced in low iron; regulated on white-opaque switch; filament induced; Tn mutation affects filamentation; flow model biofilm induced; Spider biofilm repressed
C2_00760C_A		orf19.2048|C2_00760C_B|C2_00760C|orf19.9596|orf6.5987|IPF25325.1|IPF7458.1|Contig4-3065_0023|CaO19.2048|CaO19.9596|CAWG_03855		Uncharacterized	Ca22chr2A_C_albicans_SC5314	131473	131108	C	CAL0000198189		Proten of unknown function; transcript positively regulated by Sfu1; Hap43 repressed; Spider biofilm induced
C2_00580C_A	SMF3	orf19.2069|C2_00580C_B|C2_00580C|orf19.9616|IPF25259.1|IPF1207.1|SMF2|Contig4-3072_0013|Contig4-3072_0014|orf6.7486|CA4827|CaO19.9616|CaO19.2069|CAWG_03838	SMF3	Iron	Ca22chr2A_C_albicans_SC5314	94091	92547	C	CAL0000177268		Putative vacuolar iron transporter; alkaline upregulated; caspofungin repressed; induced by Mnl1 under weak acid stress; Hap43-repressed				SMF3
C1_14220C_A	FTR2	orf19.7231|C1_14220C_B|C1_14220C|orf6.8131|IPF853.1|Contig4-3043_0021|CA5354|CaO19.7231|CAWG_00032		Iron	Ca22chr1A_C_albicans_SC5314	3134062	3132914	C	CAL0000186863	CAL0006528	High-affinity iron permease; probably interacts with ferrous oxidase; regulated by iron level, ciclopirox olamine, amphotericin B, caspofungin; complements S. cerevisiae ftr1 iron transport defect; Hap43-repressed; Spider biofilm induced
C1_13810W_A		orf19.5019|C1_13810W_B|C1_13810W|orf19.12486|IPF22226.1|IPF3043.1|Contig4-3075_0004|orf6.7990|CA5244|CaO19.5019|CaO19.12486|IPF3043|CAWG_00071		Uncharacterized	Ca22chr1A_C_albicans_SC5314	3035056	3037140	W	CAL0000174249		Ortholog of C. dubliniensis CD36 : Cd36_12800, C. parapsilosis CDC317 : CPAR2_203460, Candida tenuis NRRL Y-1498 : CANTEDRAFT_94106 and Debaryomyces hansenii CBS767 : DEHA2C13948g
C1_13450W_A	HYR1	orf19.4975|C1_13450W_B|C1_13450W|orf19.12440|Contig4-2860_0006|GPX1|IPF19734.1|IPF19516.2|orf6.3143|orf6.857|CA1576|CaO19.4975|CA0557|HYR1.53|IPF7957.2		Cell wall and secreted	Ca22chr1A_C_albicans_SC5314	2944587	2947346	W	CAL0000199501	CAL0006544	GPI-anchored hyphal cell wall protein; macrophage-induced; repressed by neutrophils; resistance to killing by neutrophils, azoles; regulated by Rfg1, Efg1, Nrg1, Tup1, Cyr1, Bcr1, Hap43; Spider and flow model biofilm induced
C1_13070C_A	FAD3	orf19.4933|C1_13070C_B|C1_13070C|orf19.12399|IPF22268.1|IPF12942.2|Contig4-2611_0011|orf6.5913|CA3604|CaO19.12399|ODE2|CaO19.4933|IPF12942|CAWG_00141		Lipids	Ca22chr1A_C_albicans_SC5314	2844841	2843540	C	CAL0000200872		Omega-3 fatty acid desaturase; production of alpha-linolenic acid, a major component of membranes; caspofungin induced; Plc1-regulated; colony morphology-related gene regulation by Ssn6; Spider biofilm induced, flow model biofilm repressed
C1_12760W_A		orf19.6346|C1_12760W_B|C1_12760W|orf19.13702|IPF20804.1|IPF14487.2|Contig4-2232_0001|orf6.5775|CA3500|CaO19.6346|IPF14487|CAWG_00166	BCP1	Nuclear and RNA localization	Ca22chr1A_C_albicans_SC5314	2781193	2782158	W	CAL0000174555	CAL0006819	Putative nuclear export protein; Hap43p-induced gene; decreased transcription is observed in an azole-resistant strain that overexpresses MDR1				BCP1
C1_12250C_A		orf19.5238|C1_12250C_B|C1_12250C|orf19.12702|IPF21935.1|IPF12577.2|Contig4-3067_0025|orf6.7704|CA5008|CaO19.5238|CaO19.12702|IPF12577|CAWG_00217		Uncharacterized	Ca22chr1A_C_albicans_SC5314	2676231	2674414	C	CAL0000175090		Ortholog(s) have cytosol, nucleus localization
C1_12010C_A	KIP4	orf19.5265|C1_12010C_B|C1_12010C|orf19.12730|KINH|IPF21924.1|IPF2050.1|Contig4-3082_0007|Contig4-3082_0008|orf6.7677|CA4985|CaO19.5265|SMY1|CaO19.12730|IPF2050|CAWG_00241	SMY1	Morphology	Ca22chr1A_C_albicans_SC5314	2629225	2626511	C	CAL0000181337		S. cerevisiae Smy1 ortholog; Tn mutation affects filamentous growth; filament induced; has Mob2-dependent hyphal regulation; regulated by Nrg1, Tup1; oralpharyngeal candidasis induced; Spider biofilm induced; flow model biofilm repressed				SMY1
C1_11850W_A		orf19.5282|C1_11850W_B|C1_11850W|orf19.12747|IPF4696|IPF21944.1|IPF4696.2|Contig4-3082_0045|orf6.7660|CA4970|CaO19.12747|CaO19.5282|CAWG_00256		Uncharacterized	Ca22chr1A_C_albicans_SC5314	2593187	2594629	W	CAL0000198771		Protein of unknown function; Hap43-repressed gene; mRNA binds to She3; repressed in hyphae; Efg1 and Efh1 regulated; 5'-UTR intron; induced by Mnl1 under weak acid stress; rat catheter biofilm induced
C1_10270C_A	SFH5	orf19.4897|C1_10270C_B|C1_10270C|orf19.12362|IPF22451.1|IPF8951.2|Contig4-2955_0023|orf6.4233|CA2360|CaO19.4897|CaO19.12362|IPF8951|CAWG_00406	SFH5	Lipid	Ca22chr1A_C_albicans_SC5314	2268271	2267309	C	CAL0000192835		Putative phosphatidylinositol transporter; rat catheter and Spider biofilm repressed				SFH5
C1_10040W_A	ERO1	orf19.4871|C1_10040W_B|C1_10040W|orf19.12335|IPF17353.3|IPF13354.2|Contig4-2619_0004|Contig4-2619_0005|orf6.2586|orf6.3830|CA2076|CaO19.4871|CAWG_00428	ERO1	Protein folding	Ca22chr1A_C_albicans_SC5314	2199783	2201525	W	CAL0000201231		Ortholog of S. cerevisiae Ero1; role in formation of disulfide bonds in the endoplasmic reticulum; fluconazole-induced; induced by Mnl1 under weak acid stress; Spider biofilm induced				ERO1
C1_09620C_A		orf19.4825|C1_09620C_B|C1_09620C|orf19.12288|IPF22489.1|IPF11479.1|Contig4-3078_0039|orf6.7386|CA4754|CaO19.4825|FMC1|CaO19.12288|IPF11479|CAWG_00468	FMC1	Mitochondria	Ca22chr1A_C_albicans_SC5314	2119209	2118745	C	CAL0000192723		Mitochondrial matrix protein; required for assembly/stability of the F1 sector of mitochondrial F1F0 ATP synthase at high temperature; rat catheter biofilm repressed				FMC1
C1_09510W_A	YTM1	orf19.4815|C1_09510W_B|C1_09510W|orf19.12278|IPF22434.1|IPF6100.2|Contig4-2674_0010|orf6.5221|CA3077|CaO19.12278|CaO19.4815|CAWG_00478	YTM1	Translation	Ca22chr1A_C_albicans_SC5314	2093170	2094570	W	CAL0000176486	CAF0006878	Protein similar to S. cerevisiae Ytm1p, which is involved in biogenesis of the large ribosomal subunit; transposon mutation affects filamentous growth; protein level decreases in stationary phase cultures; Hap43p-induced gene				YTM1
C1_09440W_A		orf19.4807|C1_09440W_B|C1_09440W|orf19.12270|IPF22452.1|IPF6114.2|Contig4-3040_0028|orf6.5213|CA3070|PPA2|CaO19.12270|CaO19.4807|CAWG_00485	PPA2	Mitochondria	Ca22chr1A_C_albicans_SC5314	2080806	2081780	W	CAL0000198968		Ortholog(s) have inorganic diphosphatase activity, role in aerobic respiration and mitochondrion localization				PPA2
C1_09210C_A		orf19.4779|C1_09210C_B|C1_09210C|orf19.12243|orf6.1908|IPF12885.3|IPF12884.2|Contig4-2888_0005|Contig4-2888_0006|orf6.1423|CA0778|CaO19.4779|SGE11|IPF12884|CAWG_00508	VBA5	Iron	Ca22chr1A_C_albicans_SC5314	2024309	2022447	C	CAL0000193702		Putative transporter; slightly similar to the Sit1p siderophore transporter; Gcn4p-regulated; fungal-specific; induced by Mnl1p under weak acid stress				VBA5
C1_09120W_A	IPT1	orf19.4769|C1_09120W_B|C1_09120W|orf19.12233|IPF11674.2|IPF17541.2|IPF17540.2|Contig4-2253_0002|orf6.2538|orf6.2539|orf6.927|CA0228|CA6290|orf19.4770|IPT1.5f|CAWG_00517	IPT1	Lipid	Ca22chr1A_C_albicans_SC5314	1991466	1993010	W	CAL0000180770		Inositol phosphoryl transferase; catalyzes the synthesis of the most abundant sphingolipid, mannose-(inositol-P)2-ceramide, M(IP)2C, from MIPC; required for wild-type membrane localization of Cdr1; Spider biofilm induced				IPT1
C1_08610C_A		orf19.409|C1_08610C_B|C1_08610C|orf19.8039|IPF10138|IPF26923.1|IPF10138.2|Contig4-2780_0005|orf6.2819|CA1356|CaO19.8039|CaO19.409|IPF10138.5f|CAWG_00564	RCF2	Mitochondria	Ca22chr1A_C_albicans_SC5314	1886144	1885503	C	CAL0000188012		Ortholog of S. cerevisiae Aim38/Rcf2, cytochrome c oxidase subunit; plasma membrane localized; Hap43-repressed; induced in oralpharyngeal candidasis; flow model biofilm induced; Spider biofilm repressed				RCF2
C1_05960W_A	PGA45	orf19.2451|C1_05960W_B|C1_05960W|orf19.9987|IPF19428.2|IPF14109.2|Contig4-1947_0002|orf6.1247|orf6.143|CA0380|CaO19.2451|IPF14109|CAWG_00811		Cell wall and secreted	Ca22chr1A_C_albicans_SC5314	1251550	1252941	W	CAL0000189107		Putative GPI-anchored cell wall protein; repressed in core caspofungin response; Hog1-induced; regulated by Ssn6; Mob2-dependent hyphal regulation; flow model biofilm induced
C1_04300C_A	SSA2	orf19.1065|C1_04300C_B|C1_04300C|orf19.8667|HS72|SSA1|IPF26247.1|IPF7060.2|Contig4-2688_0006|Contig4-2688_0009|orf6.4924|CA2857|CaO19.1065|CaO19.8667|CAWG_00963	SSA2	Stress response	Ca22chr1A_C_albicans_SC5314	892310	890373	C	CAL0000184853		HSP70 family chaperone; cell wall fractions; antigenic; beta-defensin peptides impport; ATPase domain binds histatin 5; at hyphal surface, not yeast; farnesol-repressed in biofilm; flow model, Spider biofilm repressed; caspofungin repressed				SSA2
C1_04040C_A		orf19.4479|C1_04040C_B|C1_04040C|orf19.11959|orf19.11960|IPF22770.1|IPF22776.1|IPF13757.2|IPF13756.2|Contig4-2664_0018|Contig4-2664_0021|orf6.4308|orf6.4307|CA2414|CA2413|orf19.4480|IPF13756.3f|CAWG_00989	NOP9	Translation	Ca22chr1A_C_albicans_SC5314	850970	848808	C	CAL0000182236		Putative U3-containing 90S preribosome subunit; Hap43-induced; repressed in core stress response; Spider biofilm induced				NOP9
C1_03870C_A		orf19.4459|C1_03870C_B|C1_03870C|orf19.11939|IPF22769.1|IPF11849.2|Contig4-2719_0006|Contig4-2719_0007|orf6.2833|YNL234W|CA1365|CaO19.4459|CaO19.11939|IPF11849|CAWG_01006	YNL234W	Iron	Ca22chr1A_C_albicans_SC5314	815560	813869	C	CAL0000183255		Predicted heme-binding stress-related protein; Tn mutation affects filamentous growth; induced during chlamydospore formation in C. albicans and C. dubliniensis; Spider biofilm induced				YNL234W
C1_03790C_A		orf19.1030|C1_03790C_B|C1_03790C|orf19.8632|IPF26252.1|IPF14314.2|Contig4-2064_0001|orf6.3221|CA1629|FPR3|CaO19.1030|NPI46|FKBP2|FKBP3|CAWG_01012	FPR3	Protein folding	Ca22chr1A_C_albicans_SC5314	796823	795543	C	CAL0000196167		Putative peptidyl-prolyl cis-trans isomerase				FPR3
C1_03390W_A	EHT1	orf19.3040|C1_03390W_B|C1_03390W|orf19.10558|IPF24309.1|IPF3589.2|Contig4-3098_0045|orf6.7777|CA5067|CaO19.10558|CaO19.3040|IPF3589|CAWG_01045	EHT1	Lipid	Ca22chr1A_C_albicans_SC5314	712967	714244	W	CAL0000191944		Putative acyl-coenzymeA:ethanol O-acyltransferase; regulated by Sef1, Sfu1, and Hap43; induced by alpha pheromone in SpiderM medium; Spider biofilm induced; promoter bound by Ndt80				EHT1
C1_03060C_A	TSR2	orf19.2998|C1_03060C_B|C1_03060C|orf19.10515|IPF24349.1|IPF5607.1|Contig4-3020_0003|orf6.4867|CA2814|CaO19.2998|CaO19.10515|IPF5607|CAWG_01078	TSR2	Nuclear and RNA localization	Ca22chr1A_C_albicans_SC5314	638966	638337	C	CAL0000185349		Protein with a predicted role in pre-rRNA processing; repressed by prostaglandins				TSR2
C1_02840W_A	PDE2	orf19.2972|C1_02840W_B|C1_02840W|orf19.10489|IPF24285.1|IPF7318.2|Contig4-2816_0009|Contig4-2816_0010|orf6.5717|CA3450|CaO19.10489|CaO19.2972|CAWG_01100	PDE2	Stress Response	Ca22chr1A_C_albicans_SC5314	598018	599733	W	CAL0000178266		High affinity cyclic nucleotide phosphodiesterase; moderates signaling by cAMP; required for virulence, switching, cell wall, hyphal, not pseudohyphal growth; expressed shortly after hyphal induction; rat catheter and Spider biofilm induced				PDE2
C1_02630C_A	EXG2	orf19.2952|C1_02630C_B|C1_02630C|orf19.10469|orf6.6664|IPF24292.1|IPF4419.1|Contig4-2696_0012|Contig4-2696_0013|Contig4-2696_0015|CA4180|CaO19.2952|CaO19.10469|CAWG_01120	EXG2	Cell wall and secreted	Ca22chr1A_C_albicans_SC5314	552376	550937	C	CAL0000181572		GPI-anchored cell wall protein, similar to S. cerevisiae exo-1,3-beta-glucosidase Exg2p; predicted Kex2p substrate; induced during cell wall regeneration; possibly an essential gene, disruptants not obtained by UAU1 method; Hap43p-repressed				EXG2
C1_02120C_A	SHA3	orf19.3669|C1_02120C_B|C1_02120C|orf19.11153|SKS1|IPF23589.1|IPF5304.2|Contig4-3059_0011|orf6.6480|CA4039|CaO19.11153|CaO19.3669|CAWG_01171	SKS1	Metabolism	Ca22chr1A_C_albicans_SC5314	444235	442448	C	CAL0000189265		Putative ser/thr kinase involved in glucose transport; Tn mutation affects filamentous growth; fluconazole-induced; ketoconazole-repressed; induced in by alpha pheromone in SpiderM; possibly essential; flow model biofilm induced				SKS1
C1_01980W_A	HGT1	orf19.4527|C1_01980W_B|C1_01980W|orf19.12002|HGT11|IPF7518.2|IPF9983.2|Contig4-2702_0004|orf6.3044|orf6.6673|CA1506|CaO19.4527|CAWG_01184		Transport	Ca22chr1A_C_albicans_SC5314	406673	408310	W	CAL0000200616		High-affinity MFS glucose transporter; induced by progesterone, chloramphenicol, benomyl; likely essential for growth; protein newly produced during adaptation to the serum; rat catheter and Spider biofilm induced
C1_00290W_A	POL93	orf19.6078|C1_00290W_B|C1_00290W|IPF17652.3|Contig4-2396_0002|Contig4-2396_0003|Contig4-2960_0011|orf6.241|orf6.1756|CA0037|CaO19.6078|IPF17652.2|CAWG_03691		Gag/Pol?	Ca22chr1A_C_albicans_SC5314	43803	45764	W	CAL0000175689		Predicted ORF in retrotransposon Tca8 with similarity to the Pol region of retrotransposons encoding reverse transcriptase, protease and integrase; downregulated in response to ciclopirox olamine; F-12/CO2 early biofilm induced

## Sheet: Transcripts higher in cyr1 null
	gene name
CR_10540C_A	MCD1	orf19.7634|CR_10540C_B|CR_10540C|IPF607.1|Contig4-3108_0100|Contig4-3108_0101|orf6.8982|CA6028|CaO19.7634|IPF607|CAWG_02312	ORF|Uncharacterized	Ca22chrRA_C_albicans_SC5314	2239323	2237629	C	CAL0000183738		Alpha-kleisin cohesin complex subunit; for sister chromatid cohesion in mitosis and meiosis; repressed by alpha pheromone in SpiderM medium; periodic cell-cycle expression; Hap43-repressed; rat catheter and Spider biofilm repressed				N	MCD1
CR_09700W_A		orf19.6592|CR_09700W_B|CR_09700W|IPF8192.1|Contig4-2811_0010|orf6.6204|CA3833|CaO19.6592|IPF8192|CAWG_02235	ORF|Uncharacterized	Ca22chrRA_C_albicans_SC5314	2063617	2065386	W	CAL0000189350		Predicted membrane transporter, member of the aromatic acid:proton symporter (AAHS) family, major facilitator superfamily (MFS)				N
CR_09290W_A	THI13	orf19.7324|CR_09290W_B|CR_09290W|IPF1974.1|Contig4-3033_0005|orf6.8405|CA5560|CaO19.7324|THI5|CAWG_02199	ORF|Verified	Ca22chrRA_C_albicans_SC5314	1972214	1973233	W	CAL0000188398		Thiamin pyrimidine synthase; synthesis of the thiamine precursor hydroxymethylpyrimidine phosphate; single-turnover enzyme that provides histidine for HMP-P formation; induced by nitric oxide independent of Yhb1; Spider biofilm induced				N	THI13
CR_09140C_A		orf19.7310|CR_09140C_B|CR_09140C|orf6.8391|IPF5981|IPF5981.1|Contig4-2983_0010|CA5547|CaO19.7310|CAWG_02187	ORF|Uncharacterized	Ca22chrRA_C_albicans_SC5314	1949866	1947500	C	CAL0000184548		Protein with a role in directing meiotic recombination events to homologous chromatids; induced by ciclopirox olamine; positively regulated by Sfu1; Hog1, fluconazole-repressed; Hap43-induced; Spider biofilm induced				N	MSC1
CR_08890C_A	ASR2	CAWG_02167|orf19.7284|CR_08890C_B|CR_08890C|IPF2857.1|IPF2857|Contig4-2992_0014|orf6.8365|CA5526|CaO19.7284	cAMP	Ca22chrRA_C_albicans_SC5314	1907814	1907038	C	CAL0000190475	CAL0006838	Adenylyl cyclase and stress responsive protein; induced in cyr1 or ras1 mutant; stationary phase enriched protein; Spider biofilm induced				N
CR_07890W_A	EFG1	orf19.610|CR_07890W_B|CR_07890W|IPF3577.2|IPF3575.2|Contig4-2215_0003|orf6.2978|orf6.4821|CA2787|orf19.8243|CAWG_02083	ORF|Verified	Ca22chrRA_C_albicans_SC5314	1723489	1725146	W	CAL0000201973		bHLH transcription factor; required for white-phase cell type, RPMI and Spider biofilm formation, hyphal growth, cell-wall gene regulation; roles in adhesion, virulence; Cph1 and Efg1 have role in host cytokine response; binds E-box				N	SOK2
CR_07490C_A	GLK4	orf19.6116|CR_07490C_B|CR_07490C|orf19.13535|IPF8388.2|IPF20985.1|IPF18395.1|Contig4-1499_0003|Contig4-2916_0003|orf6.1017|orf6.5097|orf19.1408|CaO19.13535|CaO19.6116|CAWG_02045	Sugar	Ca22chrRA_C_albicans_SC5314	1625424	1624294	C	CAL0000194883		Putative glucokinase; decreased expression in hyphae compared to yeast-form cells				N
CR_07150W_A	GLK1	orf19.734|CR_07150W_B|CR_07150W|orf19.7686|orf19.8353|IPF27232.1|IPF11564.1|IPF26579.1|IPF16544.2|Contig4-1499_0002|Contig4-2506_0004|orf6.1703|orf6.6009|CA0263|orf19.13|CaO19.734|CaO19.8353|CAWG_02013	ORF|Uncharacterized	Ca22chrRA_C_albicans_SC5314	1559026	1560444	W	CAL0000189805		Putative glucokinase; transcript regulated upon yeast-hyphal switch; Efg1 regulated; fluconazole-induced; induced in core stress response; colony morphology-related gene regulation by Ssn6; GlcNAc-induced protein				N	GLK1
CR_06860C_A	ARO10	orf19.1847|CR_06860C_B|CR_06860C|orf19.9405|IPF4667.1|IPF29286.1|Contig4-3021_0028|orf6.5614|CA3367|CaO19.1847|CaO19.9405|IPF4667|CAWG_01985	ORF|Uncharacterized	Ca22chrRA_C_albicans_SC5314	1469505	1467616	C	CAL0000184409		Aromatic decarboxylase; Ehrlich fusel oil pathway of aromatic alcohol biosynthesis; alkaline repressed; protein abundance affected by URA3 expression in CAI-4 strain; Spider biofilm induced				N	ARO10
CR_06380C_A		orf19.727|CR_06380C_B|CR_06380C|orf19.8346|IPF26578.1|IPF20143.1|Contig4-1855_0001|orf6.6016|CA3682|CaO19.8346|CaO19.727|IFV1	ORF|Uncharacterized	Ca22chrRA_C_albicans_SC5314	1350489	1348951	C	CAL0000195293		Predicted ORF overlapping the Major Repeat Sequence on chromosome R; member of a family encoded by FGR6-related genes in the RB2 repeat sequence				N
CR_04440C_A	RBR1	orf19.535|CR_04440C_B|CR_04440C|orf19.8168|orf6.6747|PGA20|orf6.450|IPF4300.3|IPF4299.2|Contig4-2736_0005|Contig4-2736_0006|CA4246|CaO19.535|IPF4299|CAWG_01779	Cell wall and secreted	Ca22chrRA_C_albicans_SC5314	982408	982073	C	CAL0000198834		Glycosylphosphatidylinositol (GPI)-anchored cell wall protein; required for filamentous growth at acidic pH; expression repressed by Rim101 and activated by Nrg1; Hap43-induced				N
CR_03450W_A	HXT5	orf19.4384|CR_03450W_B|CR_03450W|orf19.11862|orf19.11864|IPF3282|IPF22904.1|IPF3282.1|IPF3277|Contig4-3077_0025|Contig4-3077_0029|orf6.6321|orf6.6323|CA3914|orf19.4386|HXT10|CA3915|IPF3277.1|CAWG_01680	ORF|Verified	Ca22chrRA_C_albicans_SC5314	762146	763934	W	CAL0000200935		Putative sugar transporter; induced by ciclopirox olamine; Snf3-induced; alkaline repressed; colony morphology-related gene regulation by Ssn6; possibly essential gene				N
CR_02920C_A	AQY1	orf19.2849|CR_02920C_B|CR_02920C|orf19.10368|IPF24496.1|IPF10705.1|Contig4-2389_0006|orf6.4943|CA2873|CaO19.2849|CAWG_01628	ORF|Verified	Ca22chrRA_C_albicans_SC5314	668602	667781	C	CAL0000176060	CAL0006431	Aquaporin water channel; osmotic shock resistance, WT freeze tolerance; virulent in mice; flucytosine repressed; flow model/RPMI/Spider/rat catheter biofilm induced; required for RPMI biofilm formation; Bcr1-induced in a/a RPMI biofilms				N	AQY1
CR_01470W_A	CSP37	orf19.2531|CR_01470W_B|CR_01470W|orf19.10066|orf6.2388|IPF24765.1|IPF4991.2|Contig4-2933_0007|CA1075|CaO19.10066|CaO19.2531|IPF4991|CAWG_01497	Cell wall and secreted	Ca22chrRA_C_albicans_SC5314	341030	341995	W	CAL0000182669		Hyphal cell wall protein; role in progression of mouse systemic infection; predicted P-loop, divalent cation binding, N-glycosylation sites; expressed in yeast and hyphae; hyphal downregulated; stationary-phase enriched; GlcNAc-induced				N	OM45
C7_04280C_A		orf19.7140|C7_04280C_B|C7_04280C|IPF1912.1|Contig4-2757_0011|orf6.8040|CA5283|CaJ7.0501|CaO19_7140|CaJ7_0501|CMT1|CaO19.7140|IPF1912|CAWG_05757	ORF|Uncharacterized	Ca22chr7A_C_albicans_SC5314	934390	933644	C	CAL0000179622		Putative catechol o-methyltransferase; stationary phase enriched protein; transcription upregulated in clinical isolates from HIV+ patients with oral candidiasis; Spider biofilm repressed				N
C7_03820C_A		orf19.7200|C7_03820C_B|C7_03820C|IPF2137.1|Contig4-3097_0053|orf6.8100|CA5326|CaJ7.0437|CaO19.7200|CaO19_7200|CaJ7_0437|IPF2137|CAWG_05712	ORF|Uncharacterized	Ca22chr7A_C_albicans_SC5314	847324	846800	C	CAL0000185769		Ortholog of C. dubliniensis CD36 : Cd36_73480, Pichia stipitis Pignal : PICST_30727, Candida tropicalis MYA-3404 : CTRG_05165 and Candida albicans WO-1 : CAWG_05712				N
C7_03030W_A		orf19.5158|C7_03030W_B|C7_03030W|orf19.12625|IPF22074.1|IPF13867.2|Contig4-3092_0013|orf6.6978|YKR049|CA4437|CaJ7.0344|CaO19_5158|CaJ7_0344|CaO19.12625|CaO19.5158|IPF13867|CAWG_05637	ORF|Uncharacterized	Ca22chr7A_C_albicans_SC5314	658010	658528	W	CAL0000193692		Protein with similarity to a human gene associated with colon cancer and to orf19.5158; regulated by Gcn4, Cyr1; induced by amino acid starvation; macrophage-induced protein, macrophage-repressed; Spider biofilm induced				N
C7_02240W_A	FMP45	orf19.6489|C7_02240W_B|C7_02240W|orf19.13842|YDL225C|IPF20624.1|IPF6624.2|Contig4-2725_0016|orf6.1074|YDL222C|CA0293|CaJ7.0261|CaO19_6489|CaJ7_0261|CaO19.6489|CaO19.13842|IPF6624|CAWG_05573	ORF|Verified	Ca22chr7A_C_albicans_SC5314	487109	487966	W	CAL0000192127		Predicted membrane protein induced during mating; mutation confers hypersensitivity to toxic ergosterol analog, to amphotericin B; alkaline repressed; repressed by alpha pheromone in SpiderM medium; rat catheter, Spider biofilm induced				N	FMP45
C7_00970C_A	YOX1	orf19.7017|C7_00970C_B|C7_00970C|IPF2351.1|Contig4-3091_0036|orf6.7943|CA5202|CaJ7.0115|CaO19.7017|CaJ7_0115|CaO19_7017|CAWG_05455	ORF|Uncharacterized	Ca22chr7A_C_albicans_SC5314	206040	205033	C	CAL0000194042		Putative homeodomain-containing transcription factor; transcriptional repressor; periodic mRNA expression, peak at cell-cycle G1/S phase				N	YOX1
C7_00930W_A	GPH1	CAWG_05451|orf19.7021|C7_00930W_B|C7_00930W|orf6.7947|IPF2357.1|Contig4-3091_0021|Contig4-3091_0022|Contig4-3091_0024|CA5206|CaJ7.0111|CaO19.7021	Cell wall and secreted	Ca22chr7A_C_albicans_SC5314	195079	197781	W	CAL0000189831	CAL0006540	Putative glycogen phosphorylase; role in glycogen metabolism; regulated by Ssk1, Mig1, Tup1, Hap43; fluconazole-induced; localizes to cell surface of hyphae, not yeast; stationary phase enriched protein; Spider biofilm induced				N	GPH1
C7_00400W_A	LEU2	CAWG_05397|orf19.7080|C7_00400W_B|C7_00400W|IPF516.1|Contig4-3106_0047|orf6.8473|CA5618|CaJ7.0053|CaJ7_0053|CaO19_7080|CaO19.7080	ORF|Verified	Ca22chr7A_C_albicans_SC5314	64158	65279	W	CAL0000185901	CAL0006587	Isopropyl malate dehydrogenase; leucine biosynthesis; induced by human whole blood or PMNs; protein level decreases in stationary phase; GlcNAc-induced protein; flow model biofilm repressed				N	LEU2
C7_00150W_A		orf19.7108|C7_00150W_B|C7_00150W|IPF5616.1|Contig4-2995_0027|orf6.8445|CA5592|CaJ7.0022|CaO19.7108|RPE1|CaJ7_0022|CaO19_7108|CAWG_05372	ORF|Uncharacterized	Ca22chr7A_C_albicans_SC5314	19179	19871	W	CAL0000177366		D-ribulose-5-phosphate 3-epimerase; stationary phase enriched protein				N	RPE1
C6_03990C_A		orf19.5775|C6_03990C_B|C6_03990C|orf19.13197|IPF21457.1|IPF20146.1|Contig4-2914_0008|orf6.6183|CA3817|CaO19.5775|CaO19.13197|IFV7|CAWG_04977	ORF|Uncharacterized	Ca22chr6A_C_albicans_SC5314	864597	863059	C	CAL0000196240		Predicted ORF overlapping the Major Repeat Sequence on chromosome 6; member of a family encoded by FGR6-related genes in the RB2 repeat sequence; rat catheter biofilm repressed				N
C6_03250W_A	BMT4	CAWG_05045|orf19.5612|C6_03250W_B|C6_03250W|orf19.13055|IPF15015.2|IPF13180.3|Contig4-2391_0004|orf6.1045|orf6.5060|orf6.728|CA0276|CaO19.5612|WRY1|IPF15015	Cell wall and secreted	Ca22chr6A_C_albicans_SC5314	682709	685078	W	CAL0000182121		Beta-mannosyltransferase; for elongation of beta-mannose chains on the acid-labile fraction of cell wall phosphopeptidomannan; 9-gene family member; regulated by Tsa1, Tsa1B; flow model biofilm induced; rat catheter biofilm repressed				N
C6_02040W_A	MCR1	orf19.3507|C6_02040W_B|C6_02040W|orf19.11001|IPF23768.1|IPF12231.1|Contig4-2540_0002|orf6.4367|CA2457|CaO19.3507|CaO19.11001|CAWG_05163	ORF|Uncharacterized	Ca22chr6A_C_albicans_SC5314	417949	418854	W	CAL0000182452		NADH-cytochrome-b5 reductase; soluble in hyphae; alkaline downregulated; farnesol, ketoconazole or flucytosine induced; protein present in exponential and stationary growth phase yeast; YNB biofilm induced; rat catheter biofilm repressed				N	MCR1
C6_02030C_A		orf19.3508|C6_02030C_B|C6_02030C|orf19.11002|IPF23767.1|IPF12233.1|Contig4-2540_0001|orf6.4368|CA2458|CaO19.3508|CaO19.11002|IPF12233|CAWG_05164	ORF|Uncharacterized	Ca22chr6A_C_albicans_SC5314	417378	416245	C	CAL0000185966		Putative protein of unknown function; stationary phase enriched protein				N	YKL151C
C6_00870C_A	ILV5	orf19.88|C6_00870C_B|C6_00870C|orf19.7733|IPF9595.2|IPF19137.2|Contig4-2691_0001|orf6.3699|orf6.810|CA1983|CaO19.88|CAWG_05272	ORF|Uncharacterized	Ca22chr6A_C_albicans_SC5314	171318	170116	C	CAL0000180692		Ketol-acid reductoisomerase; antigenic; regulated by Gcn4; GlcNAc, amino acid starvation (3-AT)-induced; macrophage-repressed protein; protein present in exponential and stationary phase; flow model and Spider biofilm repressed				N	ILV5
C6_00020W_A		orf19.6338|C6_00020W_B|C6_00020W|IPF27434.1|Contig4-2210_0003|Contig4-3079_0032|orf6.5531|CaO19.6338|CAWG_05352	ORF|Dubious	Ca22chr6A_C_albicans_SC5314	3622	4008	W	CAL0000195221		Ortholog of Candida albicans WO-1 : CAWG_05352				N
C5_02650C_A	IFH1	CAWG_04648|orf19.4282|C5_02650C_B|C5_02650C|orf19.11757|orf19.11758|IPF22972.1|IPF15813.2|IPF19775.1|IPF19820.2|Contig4-2551_0007|Contig4-2551_0010|orf6.5205|orf6.5204|orf6.55|CA3066|CA3065|CaO19.4282|CaO19.4281|CaO19.11757|IPF15813|IPF19775|orf19.4281	ORF|Verified	Ca22chr5A_C_albicans_SC5314	598119	595462	C	CAL0000182191	CAL0000347	Transcription factor; forms a heterodimer with Fhl11 that is tethered to promoters by Tbf1; positively regulates rRNA and ribosomal protein gene transcription; Spider biofilm induced				N
C5_02110W_A	HSP12	orf19.4216|C5_02110W_B|C5_02110W|orf19.11692|HSP12|Contig4-2148_0004|Contig4-2734_0007|Contig4-2734_0006|IPF23008.1|IPF17399.2|orf6.1771|orf6.2761|CaO19.11692|CaO19.4216|CaO19.10669|HSP12a|CAWG_04595	ORF|Verified	Ca22chr5A_C_albicans_SC5314	473498	473881	W	CAL0000180850		Putative heat shock protein; decreased expression in hyphae; transcription is increased in populations of cells exposed to fluconazole over multiple generations; overexpression increases resistance to farnesol and azoles				N	HSP12
C5_01770C_A	OBPA	orf19.3198|C5_01770C_B|C5_01770C|IPF9854.2|IPF11167.1|Contig4-1502_0001|Contig4-1611_0001|Contig4-2559_0010|orf6.1881|CA0759|CaO19.3198|OBPa|IPF11167|CAWG_04562	Lipids	Ca22chr5A_C_albicans_SC5314	400071	398770	C	CAL0000179350		Similar to oxysterol binding protein; non-sex gene located within the MTLa mating-type-like locus; Plc1p-regulated				N	OSH7
C5_01450W_A	PRC2	orf19.4135|C5_01450W_B|C5_01450W|orf19.11612|IPF9814.2|IPF14986.2|Contig4-2911_0012|orf6.2612|orf6.5243|CA1219|CPY3|CaO19.4135|CAWG_04532	ORF|Uncharacterized	Ca22chr5A_C_albicans_SC5314	322718	324214	W	CAL0000177583		Putative carboxypeptidase; induced by human neutrophils; Spider biofilm induced				N
C5_01420W_A		orf19.4132|C5_01420W_B|C5_01420W|orf19.11609|IPF23123.1|IPF14871.1|Contig4-2911_0016|orf6.2615|CA1222|CaO19.11609|CaO19.4132|SNA2|IPF14871|CAWG_04529	ORF|Verified	Ca22chr5A_C_albicans_SC5314	318343	318662	W	CAL0000181755		Protein of unknown function; UPF0057 protein family member; localizes to the plasma membrane; Spider biofilm induced				N	SNA2
C5_01080C_A	GDS1	orf19.1963|C5_01080C_B|C5_01080C|orf19.9519|IPF25364.1|IPF6301.2|Contig4-2813_0004|orf6.5041|CA2948|CaO19.9519|CaO19.1963|CAWG_04497	ORF|Uncharacterized	Ca22chr5A_C_albicans_SC5314	231060	229537	C	CAL0000180979		Putative mitochondrial protein; Hap43-repressed gene; Spider biofilm induced				N	GDS1
C5_00930C_A	TFS1	orf19.1974|C5_00930C_B|C5_00930C|orf19.9530|IPF8684.2|IPF6281.2|Contig4-2794_0009|orf6.1410|orf6.1861|CA0748|CaO19.1974|IPF6281.1|CAWG_04486	ORF|Uncharacterized	Ca22chr5A_C_albicans_SC5314	213870	213091	C	CAL0000201755		Putative carboxypeptidase y inhibitor; transcript regulated upon yeast-hypha switch; colony morphology-related gene regulation by Ssn6				N	TFS1
C5_00370W_A	COF1	orf19.953.1|C5_00370W_B|C5_00370W|IPF26361.1|IPF1554.1|Contig4-3103_0038|CA5409|COF1.3f|CAWG_04431	ORF|Alternatively spliced|Uncharacterized	Ca22chr5A_C_albicans_SC5314	67605	68261	W	CAL0000176762		Putative cofilin; macrophage-induced protein; protein present in exponential and stationary-phase yeast cells, but higher amounts in stationary phase				N	COF1
C5_00140C_A		orf19.5683|C5_00140C_B|C5_00140C|IPF5466.1|Contig4-2927_0006|orf6.4561|CA2606|CaO19.5683|IPF5466|CAWG_04409	ORF|Uncharacterized	Ca22chr5A_C_albicans_SC5314	15979	15563	C	CAL0000186186		Putative integral membrane protein of unknown function; clade-associated gene expression; Spider biofilm induced				N	YHR140W
C5_00100C_A		orf19.5686|C5_00100C_B|C5_00100C|IPF5460.1|Contig4-2927_0011|orf6.4564|CaO19.5686|CAWG_04406	ORF|Uncharacterized	Ca22chr5A_C_albicans_SC5314	12441	11839	C	CAL0000199340		Protein of unknown function; Spider biofilm induced				N
C4_07050W_A	YDC1	orf19.3104|C4_07050W_B|C4_07050W|orf19.10616|IPF24187.1|IPF8772.2|Contig4-2940_0005|orf6.6941|CA4406|CaO19.3104|CaO19.10616|CAWG_03123	Lipids	Ca22chr4A_C_albicans_SC5314	1556544	1557434	W	CAL0000177800	CAL0006778	Alkaline dihydroceramidase; involved in sphingolipid metabolism; Mob2-dependent hyphal regulation; transcript is regulated by Nrg1 and Mig1; Hap43-repressed				N	YDC1
C4_06390W_A	SOU1	orf19.2896|C4_06390W_B|C4_06390W|orf19.10414|IPF24438.1|IPF11150.2|Contig4-2677_0008|orf6.6126|CA3771|CaO19.2896|CaO19.10414|CAWG_03188	Sugar	Ca22chr4A_C_albicans_SC5314	1418728	1419573	W	CAL0000190633		Enzyme involved in utilization of L-sorbose; has sorbitol dehydrogenase, fructose reductase, and sorbose reductase activities; NAD-binding site motif; transcriptional regulation affected by chromosome 5 copy number; Hap43p-induced gene				N
C4_05530W_A	FGR6-10	orf19.1234|C4_05530W_B|C4_05530W|orf19.8819|IPF26070.1|IPF10582.1|Contig4-1717_0002|Contig4-2111_0005|orf6.5083|CA2978|CaO19.8819|CaO19.1234|IFV2|CAWG_03269	ORF|Verified	Ca22chr4A_C_albicans_SC5314	1204629	1206167	W	CAL0000181584		Protein lacking an ortholog in S. cerevisiae; member of a family encoded by FGR6-related genes in the RB2 repeat sequence; transposon mutation affects filamentous growth				N
C4_04860W_A		orf19.3793|C4_04860W_B|C4_04860W|orf19.11273|IPF6913.2|IPF28637.1|Contig4-2349_0003|orf6.3066|orf6.758|CA0173|CaO19.3793|IPF6913|CAWG_03330	ORF|Uncharacterized	Ca22chr4A_C_albicans_SC5314	1048293	1049468	W	CAL0000188448		Protein of unknown function; mRNA binds She3; regulated by Nrg1; upregulated in a cyr1 or ras1 mutant				N
C4_04800W_A		orf19.3799|C4_04800W_B|C4_04800W|orf19.11280|IPF23463.1|IPF14247.2|Contig4-3100_0004|orf6.2917|CA1423|CaO19.3799|RTN1|CaO19.11280|IPF14247|CAWG_03336	ORF|Uncharacterized	Ca22chr4A_C_albicans_SC5314	1033241	1034341	W	CAL0000195123		Ortholog(s) have role in endoplasmic reticulum tubular network maintenance, nuclear pore complex assembly and Golgi apparatus, cortical endoplasmic reticulum, integral component of endoplasmic reticulum membrane, mitochondrion localization				N	RTN1
C4_03050C_A		orf19.2686|C4_03050C_B|C4_03050C|orf19.10201|IPF19440.2|IPF7980.2|Contig4-2865_0001|orf6.116|orf6.4796|CA2770|CPS1|CaO19.2686|CAWG_03494	ORF|Uncharacterized	Ca22chr4A_C_albicans_SC5314	635618	633876	C	CAL0000178690		Ortholog(s) have carboxypeptidase activity, role in nitrogen compound metabolic process, proteolysis involved in cellular protein catabolic process and fungal-type vacuole lumen localization				N	CPS1
C4_02990C_A	GST2	orf19.2693|C4_02990C_B|C4_02990C|orf19.10208|YNL229C|Contig4-2782_0006|IPF24629.1|IPF7968.2|IPF7968|Contig4-2865_0012|orf6.5481|CA3260|CaO19.10208|CaO19.2693|CAWG_03499	ORF|Verified	Ca22chr4A_C_albicans_SC5314	623510	622851	C	CAL0000188890	CAL0006857	Glutathione S transferase; induced by benomyl and in populations of cells exposed to fluconazole over multiple generations; regulated by Nrg1, Tup1; induced by nitric oxide; stationary phase enriched; Spider biofilm induced				N
C4_02410C_A	AHP1	orf19.2762|C4_02410C_B|C4_02410C|orf19.10278|orf6.6590|IPF24637.1|IPF6629.2|IPF6629|Contig4-2938_0023|CA4127|AHP11|CaO19.2762|CaO19.10278|CAWG_03554	ORF|Verified	Ca22chr4A_C_albicans_SC5314	486613	486083	C	CAL0000178211	CAL0006424|CAL0006850	Alkyl hydroperoxide reductase; immunogenic; fluconazole-induced; amphotericin B, caspofungin, alkaline repressed; core stress response induced; Ssk1/Nrg1/Tup1/Ssn6/Hog1 regulated; flow model biofilm induced; rat catheter biofilm repressed				N	AHP1
C4_02390W_A	PGA62	orf19.2765|C4_02390W_B|C4_02390W|orf19.10281|FLO1|orf6.6587|IPF20161.1|IPF29011.1|Contig4-2938_0018|Contig4-2938_0019|CA4125|CaO19.2765|CaO19.10281|IPF20161|CAWG_03556	Cell wall and secreted	Ca22chr4A_C_albicans_SC5314	480535	481176	W	CAL0000178718		Adhesin-like cell wall protein; putative GPI-anchor; fluconazole-induced; induced in high iron; induced during cell wall regeneration; Cyr1 or Ras1 repressed; Tbf1 induced				N
C4_02340W_A		orf19.2769|C4_02340W_B|C4_02340W|orf19.10285|IPF24643.1|IPF7079.2|Contig4-2112_0005|Contig4-2513_0011|orf6.6583|CA4122|CaO19.10285|CaO19.2769|PBI2|CAWG_03560	ORF|Uncharacterized	Ca22chr4A_C_albicans_SC5314	463583	463966	W	CAL0000188954		Putative protease B inhibitor; hyphal-induced expression; Cyr1p- and Ras1p-repressed				N	YHR138C
C4_01360W_A	PGA53	orf19.4651|C4_01360W_B|C4_01360W|orf19.12120|IPF15581.2|IPF9303.2|Contig4-2275_0007|orf6.305|orf6.3348|CA1720|CaO19.4651|IPF15581|CAWG_03648	Cell wall and secreted	Ca22chr4A_C_albicans_SC5314	278189	278608	W	CAL0000200268		GPI-anchored cell surface protein of unknown function; greater mRNA abundance observed in a cyr1 homozygous null mutant than in wild type				N
C4_01010C_A	DAG7	orf19.4688|C4_01010C_B|C4_01010C|orf19.12157|IPF14119.1|IPF28307.1|Contig4-2733_0007|orf6.1768|CA0689|CaO19.4688|CaO19.12157|IPF14119|CAWG_03679	ORF|Verified	Ca22chr4A_C_albicans_SC5314	200198	199443	C	CAL0000179537		Secretory protein; a-specific, alpha-factor induced; mutation confers hypersensitivity to toxic ergosterol analog; fluconazole-induced; induced during chlamydospore formation in C. albicans and C. dubliniensis				N
C4_00170W_A		orf19.5642|C4_00170W_B|C4_00170W|orf19.13087|IPF21553.1|IPF19953.1|Contig4-2558_0008|orf6.4511|CA2562|CaO19.13087|CaO19.5642|IPF19953|CAWG_03766	ORF|Uncharacterized	Ca22chr4A_C_albicans_SC5314	27530	27943	W	CAL0000201863		Ortholog of S. cerevisiae Dif1; which regulates nuclear localization of Rnr2 and Rnr4; colony morphology-related gene regulation by Ssn6; induced in cyr1 mutant; Spider biofilm induced				N	DIF1
C3_07540C_A		orf19.6737|C3_07540C_B|C3_07540C|orf19.14029|IPF6050|IPF20392.1|IPF6050.1|Contig4-3034_0021|orf6.6886|CA4360|CaO19.14029|CaO19.6737|CAWG_03060	ORF|Uncharacterized	Ca22chr3A_C_albicans_SC5314	1716855	1715989	C	CAL0000197093		Protein of unknown function; mutants are viable; induced in a cyr1, ras1, or efg1 homozygous null				N
C3_05450C_A		orf19.6983|C3_05450C_B|C3_05450C|IPF2997.1|Contig4-2787_0006|orf6.7729|CA5029|CaO19.6983|IPF2997|CAWG_02858	ORF|Uncharacterized	Ca22chr3A_C_albicans_SC5314	1217252	1216080	C	CAL0000196292		Protein of unknown function; Hap43-repressed gene; repressed by nitric oxide; Spider biofilm induced				N
C3_05110W_A		orf19.5984|C3_05110W_B|C3_05110W|orf19.13405|IPF21238.1|IPF16.1|Contig4-2427_0007|orf6.9053|CA6077|CaO19.13405|CaO19.5984|IPF16|CAWG_02823	ORF|Verified	Ca22chr3A_C_albicans_SC5314	1097924	1098925	W	CAL0000195962		Putative protein of unknown function; homozygous transposon insertion causes decreased colony wrinkling under filamentous growth-inducing conditions, but does not block true hyphal formation in liquid media				N	DSC2
C3_03760W_A		orf19.6941|C3_03760W_B|C3_03760W|orf19.14203|IPF20184.1|IPF5895.1|Contig4-3085_0010|orf6.7327|CA4709|DGA2|CaO19.14203|CaO19.6941|IPF5895|CAWG_02693	Lipids	Ca22chr3A_C_albicans_SC5314	791640	793373	W	CAL0000178276		Putative diacylglycerol acyltransferase; catalyzes the terminal step of triacylglycerol formation; flow model biofilm induced; Spider biofilm induced				N	DGA1
C3_03500W_A	SKN2	orf19.348|C3_03500W_B|C3_03500W|orf19.7981|IPF26976.1|IPF1505.2|Contig4-3090_0037|orf6.7232|CA4641|CaO19.348|CaO19.7981|IPF1505|CAWG_02646	ORF|Uncharacterized	Ca22chr3A_C_albicans_SC5314	745852	748008	W	CAL0000187054		Protein with a potential role in beta-1,6 glucan biosynthesis; similarity to Kre6 and Skn1; possibly essential, disruptants not obtained by UAU1 method; Hap43-induced; flow model biofilm induced; rat catheter biofilm repressed				N
C3_03440C_A		orf19.341|C3_03440C_B|C3_03440C|orf19.7974|IPF26983.1|IPF1524.2|Contig4-3090_0015|orf6.7225|TPO3|CA4635|CaO19.7974|CaO19.341|IPF1524|CAWG_02652	ORF|Verified	Ca22chr3A_C_albicans_SC5314	728315	726384	C	CAL0000181961		Putative spermidine export pump; fungal-specific (no human or murine homolog)				N
C3_03410C_A		orf19.338|C3_03410C_B|C3_03410C|orf19.7971|IPF27096.1|IPF1531.2|Contig4-3090_0006|Contig4-3090_0007|orf6.7222|CA4632|CaO19.7971|CaO19.338|IPF1531|CAWG_02655	ORF|Uncharacterized	Ca22chr3A_C_albicans_SC5314	721924	718781	C	CAL0000188430		Putative glycoside hydrolase; stationary phase enriched protein; Hog1p-downregulated; shows colony morphology-related gene regulation by Ssn6p				N	YMR196W
C3_03210W_A		orf19.320|C3_03210W_B|C3_03210W|orf19.7952|IPF27026.1|IPF6755.1|Contig4-2797_0005|orf6.5638|CA3388|RSD1|CaO19.320|CaO19.7952|IPF6755|CAWG_02672	ORF|Uncharacterized	Ca22chr3A_C_albicans_SC5314	680030	681031	W	CAL0000199892		Predicted short chain dehydrogenase; Spider biofilm induced				N
C3_02480C_A	CCP1	orf19.238|C3_02480C_B|C3_02480C|orf19.7868|orf6.957|orf6.2684|IPF10098.1|IPF18721.2|Contig4-2868_0011|CA6170|CaO19.238|CAWG_02572	ORF|Uncharacterized	Ca22chr3A_C_albicans_SC5314	540990	539890	C	CAL0000199533		Cytochrome-c peroxidase N terminus; Rim101, alkaline pH repressed; induced in low iron or by macrophage interaction; oxygen-induced activity; regulated by Sef1, Sfu1, and Hap43; Spider biofilm induced; rat catheter biofilm repressed				N	CCP1
C3_02140C_A		orf19.1632|C3_02140C_B|C3_02140C|orf19.9200|IPF25634.1|IPF4256.2|Contig4-2997_0018|orf6.6440|CA4004|CaO19.1632|CaO19.9200|IPF4256|CAWG_02541	ORF|Uncharacterized	Ca22chr3A_C_albicans_SC5314	464374	463157	C	CAL0000193825		Has domain(s) with predicted catalytic activity				N
C3_00480C_A	DOT5	orf19.5417|C3_00480C_B|C3_00480C|orf19.12872|IPF21747.1|IPF1111.1|Contig4-2864_0008|orf6.8653|CA5773|CaO19.5417|CaO19.12872|CAWG_02383	ORF|Uncharacterized	Ca22chr3A_C_albicans_SC5314	68837	68046	C	CAL0000195251		Putative nuclear thiol peroxidase; alkaline downregulated; sumoylation target; Spider and flow model biofilm induced				N	DOT5
C3_00360W_A		orf19.5431|C3_00360W_B|C3_00360W|orf19.12886|IPF21750.1|IPF1129.1|Contig4-2896_0012|orf6.8667|CA5784|CaO19.5431|CaO19.12886|IPF1129|CAWG_02371	ORF|Uncharacterized	Ca22chr3A_C_albicans_SC5314	51706	52413	W	CAL0000177328		Protein of unknown function; Hap43-repressed; Spider biofilm induced				N
C3_00170C_A		orf19.5455|C3_00170C_B|C3_00170C|orf19.12910|IPF21791.1|IPF4164.1|Contig4-3013_0017|orf6.8691|CA5802|CaO19.12910|VTC1|CaO19.5455|IPF4164|CAWG_02352	ORF|Uncharacterized	Ca22chr3A_C_albicans_SC5314	23092	22745	C	CAL0000201471		Ortholog(s) have GTPase regulator activity, mRNA binding activity				N	VTC1
C2_10590W_A	GAL4	orf19.5338|C2_10590W_B|C2_10590W|orf19.12798|IPF21869.1|IPF776.1|Contig4-3102_0054|orf6.8327|CA5497|CaO19.5338|CaO19.12798|IPF776|CAWG_06121	ORF|Verified	Ca22chr2A_C_albicans_SC5314	2186547	2187332	W	CAL0000174381		Zn(II)2Cys6 transcription factor; involved in control of glycolysis; ortholog of S. cerevisiae Gal4, but not involved in regulation of galactose utilization genes; caspofungin repressed; Spider biofilm repressed			2005-02-11	Y	GAL4
C2_10420W_A	FGR6-4	orf19.3490|C2_10420W_B|C2_10420W|IPF12875.1|Contig4-2681_0014|CA6237|CaO19.3490|IFV10|CAWG_06108	ORF|Verified	Ca22chr2A_C_albicans_SC5314	2151459	2152997	W	CAL0000192823		Protein lacking an ortholog in S. cerevisiae; member of a family encoded by FGR6-related genes in the RB2 repeat sequence; transposon mutation affects filamentous growth				N
C2_09780C_A		orf19.1372|C2_09780C_B|C2_09780C|orf19.8952|orf6.1146|IPF9870.2|Contig4-2586_0007|orf6.4158|orf6.530|CA6249|CaO19.1372|IPF9870|CAWG_06051	ORF|Uncharacterized	Ca22chr2A_C_albicans_SC5314	1998852	1998133	C	CAL0000174666		Protein of unknown function; transcript regulated by Mig1 and Tup1				N
C2_09640W_A	PMI1	orf19.1390|C2_09640W_B|C2_09640W|orf19.8968|PMI40|IPF19894.1|IPF11071.3|Contig4-2636_0003|Contig4-2636_0004|MPI|orf6.2074|orf6.2242|CA0988|CaO19.1390|CAWG_06037	Cell wall and secreted	Ca22chr2A_C_albicans_SC5314	1972394	1973719	W	CAL0000189115	CAL0006644|CAF0006871	Phosphomannose isomerase; cell wall biosynthesis enzyme; drug target; functional homolog of S. cerevisiae, E. coli phosphomannose isomerase; Gcn4-regulated; induced on adherence to polystyrene, phagocytosis; 3-AT, Spider biofilm repressed				N	PMI40
C2_09590C_A		orf19.1395|C2_09590C_B|C2_09590C|orf19.8973|IPF11059.2|IPF7686.2|Contig4-2842_0004|orf6.5348|CA3169|CaO19.8973|CaO19.1395|IPF7686|CA0993|IPF11059|IPF11059.1|CAWG_06032	ORF|Uncharacterized	Ca22chr2A_C_albicans_SC5314	1963068	1962052	C	CAL0000177748		Ortholog(s) have copper uptake transmembrane transporter activity, inorganic phosphate transmembrane transporter activity				N	PIC2
C2_09260C_A	GLO2	orf19.4088|C2_09260C_B|C2_09260C|orf19.11569|IPF23157.1|IPF2085.2|Contig4-3095_0020|orf6.6848|CA4332|CaO19.11569|CaO19.4088|CAWG_06003	ORF|Uncharacterized	Ca22chr2A_C_albicans_SC5314	1894934	1894128	C	CAL0000189186		Ortholog(s) have hydroxyacylglutathione hydrolase activity, role in methylglyoxal catabolic process to D-lactate via S-lactoyl-glutathione and cytosol, mitochondrion, nucleus localization				N	GLO2
C2_08640C_A	PST2	orf19.3612|C2_08640C_B|C2_08640C|orf19.11095|IPF23677.1|IPF5195.2|Contig4-2505_0004|orf6.3282|CA1673|CaO19.3612|CQR2|CaO19.11095|PST21|CAWG_05948	ORF|Verified	Ca22chr2A_C_albicans_SC5314	1757896	1757291	C	CAL0000176544	CAL0006656	Putative NADH:quinone oxidoreductase; similar to 1,4-benzoquinone reductase; immunogenic in mice; induced by benomyl, oxidative stress via Cap1; fungal-specific; farnesol-repressed; Spider biofilm induced				N
C2_07630C_A		orf19.1862|C2_07630C_B|C2_07630C|orf19.9418|IPF4065|orf6.1262|IPF18208.2|IPF4065.1|Contig4-2502_0004|CA0386|CaO19.1862|CAWG_05859	ORF|Uncharacterized	Ca22chr2A_C_albicans_SC5314	1556820	1556455	C	CAL0000176228	CAL0006846	Possible stress protein; increased transcription associated with CDR1 and CDR2 overexpression or fluphenazine treatment; regulated by Sfu1, Nrg1, Tup1; stationary phase enriched protein; Spider biofilm induced				N	RTC3
C2_07440C_A		orf19.1887|C2_07440C_B|C2_07440C|orf19.9443|IPF25430.1|IPF6464.2|Contig4-2743_0008|orf6.7033|CA4480|CaO19.9443|CaO19.1887|IPF6464|CAWG_05840	Lipids	Ca22chr2A_C_albicans_SC5314	1520804	1519101	C	CAL0000190001		Ortholog(s) have sterol esterase activity, role in sterol metabolic process and integral component of membrane, lipid particle localization				N	YEH1
C2_07210C_A	TPK2	orf19.2277|C2_07210C_B|C2_07210C|orf19.9817|IPF25055.1|IPF10304.1|Contig4-3049_0025|Contig4-3049_0027|orf6.3564|CA1874|CaO19.2277|CaO19.9817|CAWG_05817	cAMP signaling	Ca22chr2A_C_albicans_SC5314	1470337	1469096	C	CAL0000181882		cAMP-dependent protein kinase catalytic subunit; isoform of Tpk1; needed for epithelial cell damage, engulfment and oral (not systemic) virulence in mice; control of morphogenesis and stress response; rat catheter, Spider biofilm repressed				N	TPK2
C2_06870C_A	PST1	orf19.2241|C2_06870C_B|C2_06870C|IPF17954.2|IPF18769.1|Contig4-2561_0001|orf6.1034|orf6.2391|CA6202|IPF18769|CAWG_05786	ORF|Uncharacterized	Ca22chr2A_C_albicans_SC5314	1413122	1412526	C	CAL0000197194		Putative 1,4-benzoquinone reductase; hyphal-induced; regulated by Cyr1, Ras1, Efg1, Nrg1, Rfg1, Tup1; Hap43-induced; Spider biofilm induced				N
C2_05810W_A		orf19.5204|C2_05810W_B|C2_05810W|orf19.12671|orf19.14183|IPF22006.1|IPF13971.2|IPF20250.1|IPF18198.1|Contig4-2237_0001|orf6.3447|orf6.7159|CA1790|orf19.6895|CaO19.12671|CaO19.5204|IPF13971|CAWG_04327	ORF|Uncharacterized	Ca22chr2A_C_albicans_SC5314	1189182	1190819	W	CAL0000193117		Ortholog(s) have role in cellular response to methylmercury and cytoplasm, nucleus localization				N	BOP3
C2_05110W_A	LEM3	orf19.3542|C2_05110W_B|C2_05110W|orf19.11026|IPF23722.1|IPF6435.1|Contig4-2990_0004|orf6.4288|CA2401|CaO19.3542|CaO19.11026|CAWG_04263	ORF|Uncharacterized	Ca22chr2A_C_albicans_SC5314	1056968	1058287	W	CAL0000187500		Putative membrane protein; mutation increases resistance to miltefosine; early-stage flow model biofilm induced				N	LEM3
C2_04330C_A		orf19.4521|C2_04330C_B|C2_04330C|orf19.11996|IPF22746.1|IPF15523.2|Contig4-2054_0005|orf6.4990|CA2906|CaO19.4521|CaO19.11996|IPF15523|CAWG_04189	ORF|Uncharacterized	Ca22chr2A_C_albicans_SC5314	906848	905838	C	CAL0000192420		S. cerevisiae ortholog Env9 has similarity to oxidoreductases and is proposed to have vacuolar functions, found in lipid particles; hyphal-induced expression				N	ENV9
C2_03790C_A	ASR3	orf19.842|C2_03790C_B|C2_03790C|orf19.8462|IPF16901.1|IPF3408.3|Contig4-2729_0008|orf6.3752|orf6.3853|CA2020|CaO19.842|IPF16901|CAWG_04140	ORF|Uncharacterized	Ca22chr2A_C_albicans_SC5314	801405	801061	C	CAL0000191751		Adenylyl cyclase and stress responsive protein; induced in cyr1 or ras1 mutant; Spider biofilm induced				N
C2_03040W_A	PLC2	orf19.5797|C2_03040W_B|C2_03040W|orf19.13219|IPF21406.1|IPF17332.2|Contig4-3045_0004|orf6.6631|CA4152|CA6227|PLC2.5f|CaO19.5797|PLC21|CaO19.13219|PLC2.3f|PI-PLC|CAWG_04071	ORF|Verified	Ca22chr2A_C_albicans_SC5314	613973	614860	W	CAL0000198521	CAL0006641	Phosphatidylinositol (PtdIns)-specific phospholipase C (PI-PLC); predicted type 2 membrane protein; role in, and regulated by, filamentation, Nrg1 and Tup1; no mouse systemic virulence role; orf19.5797 and orf19.1586 are almost identical				N
C2_02490C_A		orf19.1573|C2_02490C_B|C2_02490C|orf19.9146|IPF8267.2|IPF29441.1|Contig4-2925_0014|orf6.1885|orf6.477|CA0761|CaO19.1573|IPF8267|CAWG_04017	ORF|Uncharacterized	Ca22chr2A_C_albicans_SC5314	500625	496573	C	CAL0000199066		Ortholog(s) have endoplasmic reticulum, fungal-type vacuole membrane, vacuole-mitochondrion membrane contact site localization				N	YPK9
C2_01670C_A	STT3	orf19.1478|C2_01670C_B|C2_01670C|orf19.9053|IPF25749.1|IPF4396.1|Contig4-3015_0004|Contig4-3015_0005|orf6.7095|CA4528|CaO19.1478|CaO19.9053|CAWG_03939	ORF|Verified	Ca22chr2A_C_albicans_SC5314	301475	299220	C	CAL0000175183		Putative oligosaccharyltransferase complex component; flow model and rat catheter biofilm repressed				N	STT3
C2_01380W_A	PLB4.5	orf19.1442|C2_01380W_B|C2_01380W|orf19.9017|orf19.9018|IPF15731.2|IPF15733.2|IPF14660.3|IPF29416.1|PLB4.3|Contig4-2174_0003|Contig4-2174_0004|orf6.1059|orf6.795|orf6.796|PLB4|PLB4.5f|PLB4.3f|CA0185|CA0186|orf19.1443|CAWG_03911	Cell wall and secreted	Ca22chr2A_C_albicans_SC5314	241111	243219	W	CAL0000174502		Phospholipase B; Hog1-induced; regulated by Ssn6; putative GPI-anchor; repressed during cell wall regeneration; clade-associated gene expression; Hap43-induced; rat catheter and Spider biofilm repressed				N
C2_01110C_A	BCY1	orf19.2014|C2_01110C_B|C2_01110C|orf19.9565|SRA1|orf6.573|orf6.2117|IPF19590.1|IPF19228.1|IPF19591.1|Contig4-2036_0005|Contig4-2036_0006|orf6.574|CA0914|orf19.2015|CAWG_03886	cAMP signaling	Ca22chr2A_C_albicans_SC5314	179666	178287	C	CAL0000190895		Protein kinase A regulatory subunit; required for nuclear localization of Tpk1; physically interacts with Tpk1; essential; apoptosis-regulated; bcy1 heterozygous or bcy1 tpk2 mutant has filamentous growth defect				N	BCY1
C2_00190C_A		orf19.2113|C2_00190C_B|C2_00190C|orf19.9661|IPF25263.1|IPF10327.2|Contig4-2832_0003|orf6.4748|CA2732|CaO19.2113|PEX30|CaO19.9661|IPF10327|CAWG_03799	ORF|Verified	Ca22chr2A_C_albicans_SC5314	27414	26026	C	CAL0000182003		Putative integral peroxisomal membrane protein; Hap43p-repressed gene				N	PEX30
C2_00100C_A	PGA52	orf19.1911|C2_00100C_B|C2_00100C|orf19.9467|IPF15442.1|IPF14463.2|Contig4-2107_0004|Contig4-2832_0018|orf6.1967|orf6.799|CA0188|CaO19.1911|IPF15442|CAWG_03790	Cell wall and secreted	Ca22chr2A_C_albicans_SC5314	14415	13261	C	CAL0000178744		GPI-anchored cell surface protein of unknown function; Hap43p-repressed gene; fluconazole-induced; possibly an essential gene, disruptants not obtained by UAU1 method				N	TOH1
C1_14550C_A		orf19.7272|C1_14550C_B|C1_14550C|IPF13996.1|Contig4-2986_0033|orf6.8172|CaO19.7272|CAWG_05358	ORF|Uncharacterized	Ca22chr1A_C_albicans_SC5314	3182917	3182585	C	CAL0000176064		Protein of unknown function; transcript detected on high-resolution tiling arrays				N
C1_14300C_A	NCR1	orf19.7242|C1_14300C_B|C1_14300C|IPF829.1|Contig4-3014_0027|orf6.8142|CA5363|CaO19.7242|CAWG_00024	ORF|Uncharacterized	Ca22chr1A_C_albicans_SC5314	3154691	3150921	C	CAL0000182780	CAL0006621	Putative vacuolar membrane protein; predicted role in sphingolipid metabolism; transcript regulated by Nrg1 and Mig1; induced by prostaglandins				N	NCR1
C1_14120C_A	RBE1	orf19.7218|C1_14120C_B|C1_14120C|PRY2|IPF872.1|Contig4-2519_0004|orf6.8118|CA5344|CaO19.7218|CAWG_00042	Cell wall and secreted	Ca22chr1A_C_albicans_SC5314	3108856	3108041	C	CAL0000190649		Pry family cell wall protein; Rim101, Efg1, Ssn6, alkaline repressed; O-glycosylation; no GPI anchor predicted; ketoconazol induced; regulated by Sef1, Sfu1, Hap4; flow model biofilm induced; rat catheter and Spider biofilm repressed				N	PRY2
C1_14060W_A		orf19.7214|C1_14060W_B|C1_14060W|IPF885.1|Contig4-3017_0021|orf6.8114|CA5339|CaO19.7214|IPF885|CAWG_00047	Cell wall and secreted	Ca22chr1A_C_albicans_SC5314	3097094	3098602	W	CAL0000194637		Glucan 1,3-beta-glucosidase; regulated by Nrg1, Tup1 and possibly Tac1; induced by NO and during cell wall regeneration; stationary phase enriched; possibly essential (UAU1 method); F-12/CO2 early biofilm induced; flow biofilm repressed				N	YBR056W
C1_13940W_A	SIM1	orf19.5032|C1_13940W_B|C1_13940W|orf19.12499|IPF22273.1|IPF10421.1|Contig4-2686_0006|orf6.7977|SUN42|CA5232|CaO19.5032|UTH1|CaO19.12499|CAWG_00059	Cell wall and secreted	Ca22chr1A_C_albicans_SC5314	3074020	3075138	W	CAL0000182747		Adhesin-like protein; involved in cell wall maintenance, redundant with Sun41; possibly secreted; macrophage-repressed; repressed by Rim101, Cyr1, Ras1; Spider biofilm induced				N	UTH1
C1_11660W_A	GAD1	orf19.1153|C1_11660W_B|C1_11660W|orf19.8745|IPF11712.3|IPF7609.1|Contig4-2834_0001|orf6.2779|orf6.3128|CA1564|CaO19.1153|CAWG_00271	ORF|Uncharacterized	Ca22chr1A_C_albicans_SC5314	2555723	2557429	W	CAL0000195622		Putative glutamate decarboxylase; alkaline, macrophage-downregulated gene; amphotericin B induced; induced by Mnl1 under weak acid stress; stationary phase enriched protein; rat catheter biofilm repressed				N	GAD1
C1_10740C_A	ASR1	orf19.2344|C1_10740C_B|C1_10740C|orf19.9880|IPF13836|IPF24991.1|IPF13836.2|Contig4-3011_0003|orf6.4208|CA2342|CaO19.2344|DHN6|CAWG_00358	ORF|Uncharacterized	Ca22chr1A_C_albicans_SC5314	2384576	2383419	C	CAL0000187233		Heat shock protein; transcript regulated by cAMP, osmotic stress, ciclopirox olamine, ketoconazole; repressed by Cyr1, Ras1; colony morphology-related regulated by Ssn6; stationary phase enriched; Hap43-induced; Spider biofilm induced				N
C1_10290W_A	GCA1	CAWG_00404|orf19.4899|C1_10290W_B|C1_10290W|orf19.12365|MP190|IPF22352.1|IPF8948.2|AMYG1|Contig4-2932_0006|Contig4-2955_0029|orf6.2026|orf6.4236|orf6.5799|orf6.649|CA0855|CaO19.4899	Cell wall and secreted	Ca22chr1A_C_albicans_SC5314	2271400	2274240	W	CAL0000192588		Extracellular/plasma membrane-associated glucoamylase; expressed in rat oral infection; regulated by carbohydrates, pH, galactose; promotes biofilm matrix formation; flow model biofilm induced; Bcr1 repressed in RPMI a/a biofilms				N
C1_09610W_A		orf19.4824|C1_09610W_B|C1_09610W|orf19.12287|IPF22463.1|IPF11480.2|Contig4-3078_0040|orf6.7387|CA4755|CaO19.12287|CaO19.4824|IPF11480|CAWG_00469	ORF|Uncharacterized	Ca22chr1A_C_albicans_SC5314	2117863	2118681	W	CAL0000201251		Planktonic growth-induced gene				N
C1_09220W_A		orf19.4780|C1_09220W_B|C1_09220W|orf19.12244|IPF12887.2|IPF28255.1|Contig4-2888_0004|orf6.1422|CA0474|CaO19.4780|CaO19.12244|IPF12887|CAWG_00507	ORF|Uncharacterized	Ca22chr1A_C_albicans_SC5314	2025818	2027191	W	CAL0000188365		Predicted MFS family membrane transporter, member of the drug:proton antiporter (12 spanner) (DHA1) family; Spider biofilm induced				N
C1_08980C_A	ZWF1	orf19.4754|C1_08980C_B|C1_08980C|orf19.12218|IPF13060.2|IPF18011.3|Contig4-2455_0008|orf6.4024|orf6.4601|CA2634|CaO19.4754|CAWG_00531	Sugar	Ca22chr1A_C_albicans_SC5314	1954783	1953260	C	CAL0000192089		Glucose-6-phosphate dehydrogenase; antigenic in mice; activity induced by O2 or oxidizing agents H2O2, menadione, macrophage; caspofungin repressed; induced in core stress response; regulated by Gcn2, Gcn4; rat catheter biofilm repressed				N	ZWF1
C1_08940C_A	MSN4	CAWG_00533|orf19.4752|C1_08940C_B|C1_08940C|orf19.12215|IPF22377.1|IPF9939.2|Contig4-1898_0007|Contig4-2609_0002|orf6.4022|CA2214|CaO19.12215|CaO19.4752|IPF9939	ORF|Uncharacterized	Ca22chr1A_C_albicans_SC5314	1942679	1940406	C	CAL0000191067		Zinc finger transcription factor; similar to S. cerevisiae Msn4, but not a significant stress response regulator in C. albicans; partly complements STRE-activation defect of S. cerevisiae msn2 msn4 double mutant; flow model biofilm induced				N	MSN2
C1_08570C_A	PCL2	orf19.403|C1_08570C_B|C1_08570C|orf19.8033|IPF26921.1|IPF8834.3|Contig4-3031_0001|orf6.2813|orf6.6261|CA1351|CaO19.403|IPF8834.2|CAWG_00569	ORF|Uncharacterized	Ca22chr1A_C_albicans_SC5314	1875544	1874780	C	CAL0000186908		Cyclin homolog; reduced expression observed upon depletion of Cln3; farnesol regulated; periodic mRNA expression, peak at cell-cycle G1/S phase; Hap43-induced; rat catheter biofilm repressed				N	PCL2
C1_06010W_A	CHS7	orf19.2444|C1_06010W_B|C1_06010W|orf19.9980|IPF24859.1|IPF7475.2|Contig4-2783_0003|orf6.3622|CA1921|CaO19.9980|CaO19.2444|IPF7475|CAWG_00806	ORF|Verified	Ca22chr1A_C_albicans_SC5314	1263838	1264770	W	CAL0000175393		Protein required for wild-type chitin synthase III activity; similar to (but not functional homolog of) S. cerevisiae Chs7p, which effects ER export of Chs3p; induced cyr1 mutant hyphae and ras1 yeast-form cells; Spider biofilm induced				N	CHS7
C1_05760C_A	PGA26	orf19.2475|C1_05760C_B|C1_05760C|orf19.10012|orf6.4960|IPF24884.1|IPF7204.2|Contig4-2954_0019|CA2885|CaO19.10012|CaO19.2475|IPF7204|CAWG_00830	Cell wall and secreted	Ca22chr1A_C_albicans_SC5314	1204523	1204128	C	CAL0000181671		GPI-anchored adhesin-like protein of the cell wall; role in cell wall integrity; required for normal virulence; induced in high iron and during cell wall regeneration; Hap43-repressed				N
C1_05410C_A	TRP99	orf19.424|C1_05410C_B|C1_05410C|orf19.8054|orf6.6493|IPF10482.2|IPF19148.2|Contig4-2820_0008|orf6.770|CA4049|AHP12|CaO19.424|IPF10482|IPF10482.exon1|CAWG_00860	ORF|Uncharacterized	Ca22chr1A_C_albicans_SC5314	1137082	1136528	C	CAL0000177771		Putative thioredoxin peroxidase/alkyl hydroperoxide reductase; induced in low iron; regulated by Gcn4; induced in response to amino acid starvation (3-AT treatment)				N
C1_05200C_A		orf19.446|C1_05200C_B|C1_05200C|orf19.8076|IPF26878.1|IPF5922.2|Contig4-2840_0009|orf6.6515|CA4068|CaO19.446|CaO19.8076|IPF5922|CAWG_00880	ORF|Uncharacterized	Ca22chr1A_C_albicans_SC5314	1100150	1099257	C	CAL0000201611		Protein of unknown function; constitutive expression independent of MTL or white-opaque status; upregulated in a cyr1 mutant				N
C1_03430W_A		orf19.3043|C1_03430W_B|C1_03430W|orf19.10561|IPF24317.1|IPF3594.2|Contig4-3098_0039|orf6.7780|CA5070|CaO19.10561|TGL2|CaO19.3043|IPF3594|CAWG_01042	Lipids	Ca22chr1A_C_albicans_SC5314	719613	720668	W	CAL0000181663		Ortholog(s) have triglyceride lipase activity, role in triglyceride catabolic process and mitochondrion localization				N	TGL2
C1_02990C_A	XOG1	orf19.2990|C1_02990C_B|C1_02990C|orf19.10507|EXG|EXG1|IPF24307.1|IPF14073.2|Contig4-2184_0004|orf6.1982|CA0822|CaO19.2990|CAWG_01085	Cell wall and secreted	Ca22chr1A_C_albicans_SC5314	623538	622222	C	CAL0000190583	CAL0006772	Exo-1,3-beta-glucanase; 5 glycosyl hydrolase family member; affects sensitivity to chitin and glucan synthesis inhibitors; not required for yeast-to-hypha transition or for virulence in mice; Hap43-induced; Spider biofilm induced				N	EXG1
C1_02780W_A		orf19.2966|C1_02780W_B|C1_02780W|orf19.10483|IPF24336.1|IPF7778.2|Contig4-2061_0002|orf6.6650|CA4167|CaO19.10483|CaO19.2966|IPF7778|CAWG_01106	ORF|Uncharacterized	Ca22chr1A_C_albicans_SC5314	581844	582602	W	CAL0000182185		Predicted dienelactone hydrolase domain; clade-associated gene expression; farnesol-downregulated; rat catheter biofilm repressed				N	YDL086W
C1_00490C_A	TTR1	orf19.6059|C1_00490C_B|C1_00490C|orf19.13480|IPF21120.1|IPF1421.1|Contig4-2977_0001|orf6.7603|CA4919|GRX2|CaO19.13480|TTR11|CaO19.6059|CAWG_01324	ORF|Verified	Ca22chr1A_C_albicans_SC5314	78367	78008	C	CAL0000190988	CAL0006748	Putative glutaredoxin; described as a glutathione reductase; induced by human neutrophils and benomyl treatment; alkaline repressed; regulated by Gcn2 and Gcn4; required for virulence in mouse model; Spider biofilm induced				N	GRX2
C1_00310W_A		CAWG_01341|orf19.6077|C1_00310W_B|C1_00310W|orf19.13498|IPF8369.2|IPF27822.1|Contig4-2396_0004|orf6.7621|CA4936|CaO19.13498|CaO19.6077|IPF8369	ORF|Uncharacterized	Ca22chr1A_C_albicans_SC5314	46803	48359	W	CAL0000201857		Putative protein of unknown function; shows colony morphology-related gene regulation by Ssn6p				N	PNS1
