# Supplementary material for: Global Role of Cyclic AMP Signaling in pH-Dependent Responses in Candida albicans
Source: mSphere. 2016 Nov 30;1(6):e00283-16. doi: 10.1128/mSphere.00283-16 (PMC5137381; doi:10.1128/mSphere.00283-16)
Supplement: Table S4 [file sph006162187sd7.xlsx]

## Sheet: Key
	[Sheet name] = [transcripts subjected to GO enrichment analysis]
	cyr1 pH 4 down = transcripts lower in abundance in the cyr1 null compared to complemented strain at pH 4
	cyr1 pH 7 down = transcripts lower in abundance in the cyr1 null compared to complemented strain at pH 7
	cyr1 pH 4 up = transcripts higher in abundance in the cyr1 null compared to complemented strain at pH 4
	cyr1 pH 7 up = transcripts higher in abundance in the cyr1 null compared to complemented strain at pH 7
	CYR1 pH 7 vs pH 4 up = transcripts higher at pH 7 than pH 4 in the CYR1 complemented strain
	CYR1 pH 7 vs pH 4 up = transcripts lower at pH 7 than pH 4 in the CYR1 complemented strain
	"Trimmed" in sheet name indicates total enrichment reduced to 100 most significant terms, and manually curated for term redundancy and specificity to Candida biology.

## Sheet: cyr1 down pH 7 trimmed
	TermId	Term	Records
9	GO:0016042	lipid catabolic process	LIP2,PLB2,SPO1,LIP9,PLB5,LIP3,LIP1,POX1-3,PXP2,ATG15,FOX2,LIP7,CTF1,POX1,PEX5
99	GO:0019395	fatty acid oxidation	POX1-3,PXP2,FOX2,PEX11,POX1,PEX5
57	GO:0006637	acyl-CoA metabolic process	CTN1,CTN3,TES1,ACH1,ACS1,ACS2
96	GO:0006083	acetate metabolic process	ACH1,ACS1,ACS2
54	GO:0046395	carboxylic acid catabolic process	CDG1,GDH2,PUT1,GCV2,ARO8,POX1-3,PXP2,FOX2,GCV1,CTF1,POX1,PEX5,AHR1
34	GO:0006099	tricarboxylic acid cycle	CIT1,IDP2,MLS1,MDH1,KGD1,ACO1,KGD2,MDH1-1,SDH2
35	GO:0022900	electron transport chain	COX2,NAD2,COX3A,NAD4,NAD3,NAD5,NAD6,NAD1,CYC1
21	GO:0016226	iron-sulfur cluster assembly	ISA1,DRE2,ISA2,NBP35,YFH1,ISU1
88	GO:0015671	oxygen transport	YHB5,YHB1,YHB4
77	GO:0055076	transition metal ion homeostasis	CSA2,ALS3,ZRT1,PGA10,IRO1,RIM101,CFL2,PRA1,CSR1,MAC1
41	GO:0055069	zinc ion homeostasis	ZRT1,RIM101,PRA1,CSR1
52	GO:0006865	amino acid transport	AAP1,CAN2,DIP5,PUT4,CAN3,GAP2,HNM1,HNM4,SSY1,STP2,UGA6,CAN1,UGA4
8	GO:0015711	organic anion transport	AAP1,JEN2,CAN2,DIP5,GIT1,PUT4,JEN1,CAN3,GAP2,GIT4,HNM1,HNM4,CDR1,SSY1,STP2,MLT1,UGA6,CDR3,CAN1,CDR2,UGA4,CSR1,PTH1
67	GO:0015833	peptide transport	SSA2,OPT5,OPT4,HST6,PTR2,OPT1,FLU1
74	GO:0006457	protein folding	SSA2,YDJ1,HSP104,MDJ1,SIS1,HSP78,SBA1,HSP60,SSC1,HSP90,CPR6,ERO1,MGE1
85	GO:0070370	cellular heat acclimation	HSP104,HSP78,HSP21
16	GO:0045117	azole transport	MDR1,CDR1,CAN1,CDR2,FLU1
30	GO:0006357	regulation of transcription from RNA polymerase II promoter	TRY4,UME6,ZCF23,ZCF2,HAP41,GPX2,TEC1,ZCF22,RFX2,ACE2,ZCF25,WOR1,ADR1,INO2,SUC1,ZCF35,ZFU2,CTA8,ZCF16,PPR1,RIM101,ZCF3,SWI4,STP2,IPL1,BRG1,CAT8,UGA3,CPH2,RGT1,RPN4,ZCF30,ARG81,ZCF5,SFL2,LYS143,ZCF39,CRZ2,TRY6,BCR1,ZCF21,DBF2,ASG1,ZCF19,CTF1,TRY5,PEX5,CPH1,ZNC1,AHR1,STB5,CSR1,MAC1
63	GO:1900190	regulation of single-species biofilm formation	TRY4,TEC1,ACE2,WOR1,ADR1,SUC1,ZFU2,RIM101,BRG1,ARG81,ZCF39,RAS1,CRZ2,TRY6,BCR1,DBF2,MSB2,TPK1,TRY5,CPH1,ZNC1,AHR1,CSR1
46	GO:0042710	biofilm formation	HYR1,ECE1,TRY4,HWP1,RBT1,CSA2,ALS3,HWP2,ALS1,TEC1,ACE2,WOR1,IPT1,ADR1,HSP104,SUC1,PGA10,HSP78,QDR3,PDE2,HGC1,PHR1,ZFU2,PGA7,RIM101,BRG1,ARG81,SMI1,SUN41,ZCF39,RAS1,CRZ2,TRY6,BCR1,DBF2,SUR7,MSB2,TPK1,TRY5,CPH1,ZNC1,AHR1,PEP12,CSR1,ECM331

## Sheet: cyr1 down pH 4 trimmed
	TermId	Term	Records
82	GO:0015711	organic anion transport	JEN1,JEN2,AAP1,HNM1,CAN2,MLT1,GAP1,CDR1,GAP2,CDR3,DIP5,HIP1,UGA4,CAN3,PUT4,ATM1
15	GO:0016042	lipid catabolic process	PLB2,LIP1,SPO1,PXP2,PLB5,FOX2,POX1-3,LIP9,POX1,CTF1,LIP2,ATG15,LIP3
41	GO:0046395	carboxylic acid catabolic process	GDH2,GCV2,CDG1,ARO8,PXP2,FOX2,PUT1,POX1-3,GCV1,POX1,CTF1,FDH1
18	GO:0006099	tricarboxylic acid cycle	CIT1,IDP2,MLS1,MDH1,KGD1,KGD2,ACO1,MDH1-1,SDH2
91	GO:0006097	glyoxylate cycle	ICL1,MLS1,FOX2
73	GO:0006637	acyl-CoA metabolic process	CTN3,TES1,CTN1,ACH1,ACS2
92	GO:0007005	mitochondrion organization	MDM34,PAM18,PAM16,CCE1,MDM12,IMP2,FZO1,MGM101
22	GO:0006857	oligopeptide transport	OPT5,PTR2,OPT1,OPT8,OPT4
95	GO:0003333	amino acid transmembrane transport	AAP1,HNM1,CAN2,GAP1,GAP2,DIP5,HIP1,UGA4,CAN3,PUT4
5	GO:0015833	peptide transport	SSA2,OPT5,PTR2,FLU1,OPT1,OPT8,OPT4,ATM1,HST6
9	GO:0006520	cellular amino acid metabolic process	HIS3,GDH2,MET1,GCV2,CDG1,ARO8,CHA1,PUT2,MEU1,LYS22,MET15,MET2,PUT1,TRP3,ARG4,GCV1,MES1,LYS2,ARG1,HIS4,DED81,ASN1,SHM1,PRO1,MSW1,ARG3,ARO4,PRS,UGA11,CAR1,PHA2,ACS2,HTS1,FDH1,ARO2,HIS1,FRS2,ECM17,MET3,TRP5,HOM2,ARO1,GUA1,TRP4,ILS1
20	GO:0046394	carboxylic acid biosynthetic process	FAD3,HIS3,MET1,BIO2,PUT2,FEN1,MEU1,PAN6,LYS22,MET15,MET2,PUT1,FEN12,ARG4,ERG25,LYS2,ARG1,HIS4,ASN1,PRO1,ARO4,ERG251,PHA2,ACS2,ARO2,HIS1,ECM17,MET3,TRP5,HOM2,ARO1,TRP4,CEM1
81	GO:0006631	fatty acid metabolic process	FAD3,FEN1,PXP2,FOX2,PEX13,FEN12,POX1-3,ERG25,POX1,CTF1,PEX6,ERG251,CEM1
31	GO:0006790	sulfur compound metabolic process	CTN3,MET1,CDG1,BIO2,TES1,ECM38,CTN1,MEU1,MET15,MET2,SAM2,ACH1,ACS2,ECM17,MET3,HOM2
75	GO:0034660	ncRNA metabolic process	SMM1,MTO1,DIM1,MES1,MPP10,DBP3,DED81,YTM1,LIG1,MSW1,PRS,UTP21,NOP1,NSA1,HTS1,FRS2,NCS2,DBP8,ILS1,HAS1,TRM1
52	GO:0032259	methylation	MET1,KAR4,DIM1,ERG6,GCV1,SAM4,NOP1,HMT1,TRM1,CHO2,RSM22
87	GO:0015903	fluconazole transport	MDR1,CDR1,FLU1
10	GO:0016226	iron-sulfur cluster assembly	ISA2,NBP35,ISU1,DRE2,ISA1,YFH1
38	GO:0055076	transition metal ion homeostasis	CSA2,ALS3,CFL2,MAC1,ZRT1,IRO1,HMX1,PGA10,SEF1,ATM1
83	GO:0035434	copper ion transmembrane transport	CTR1,CTR2,CCC2
45	GO:0015671	oxygen transport	YHB5,YHB1,YHB4

## Sheet: cyr1 up pH 7 trimmed
	TermId	Term	Records
8	GO:0006090	pyruvate metabolic process	TYE7,GCR3,GPM2,GLK1,GAL4,ADH2,GLK4,LAT1,TPI1,PDB1,PDA1,FBA1,ADH1,PFK2,PFK1,PGI1,TDH3,PGK1,GPM1,HXK2,HXK1,ENO1,CDC19
23	GO:0016052	carbohydrate catabolic process	TYE7,DCW1,GCR3,GPM2,ATC1,GDB1,SIM1,SOU1,GLK1,GAL10,GAL4,ADH2,GLK4,TPI1,PDA1,FBA1,ADH1,PFK2,PFK1,PGI1,TDH3,PGK1,GPM1,HXK2,HXK1,ENO1,CDC19
32	GO:1901135	carbohydrate derivative metabolic process	MNT1,LAC1,TYE7,GCR3,PMM1,ALG8,WBP1,OCH1,SOL3,CHS7,MNS1,KRE5,MNN22,MNN21,GPI14,GPM2,MNT4,TAL1,KTR4,PMT2,MNN1,PFK26,PMR1,ECM39,STT3,MNT2,GPI1,PMT4,PMT1,SOU1,PMT5,PMT6,OST1,PSA2,GDA1,GLK1,PMI1,GND1,ADE6,GAL4,ADH2,GLK4,ZWF1,TPI1,MNN12,PDA1,FBA1,ADH1,PFK2,PFK1,PGI1,TDH3,GPD2,PGK1,NAG1,GPM1,HXK2,HXK1,DAC1,ENO1,CDC19
64	GO:0006046	N-acetylglucosamine catabolic process	NAG1,HXK2,HXK1,DAC1
68	GO:0006098	pentose-phosphate shunt	SOL3,TAL1,GND1,ZWF1,TPI1
76	GO:0016051	carbohydrate biosynthetic process	PMM1,CHS7,PGA1,MNS1,KRE5,MNN22,MNN21,GSL1,ROT2,GDB1,KRE6,TPS1,GLC3,TPI1,TPS3,PGI1,ENO1,RHR2
58	GO:0006790	sulfur compound metabolic process	MVD,ERG8,THI4,MET6,GSH2,HAL21,THI13,CYS4,ECM17,HAL22,GLR1,GLO2,MET15,MET16,PDB1,MET14,MET3
87	GO:0009070	serine family amino acid biosynthetic process	SER33,DFR1,CYS4,MET16,MET3
97	GO:0045454	cell redox homeostasis	TRX1,OYE32,TTR1,PDI1,TRX2,GLR1
98	GO:0019637	organophosphate metabolic process	RNR21,TYE7,PIKA,GCR3,MVD,SOL3,ERG8,GPI14,GPM2,TAL1,ADE17,DFR1,PFK26,NIF3,HAL21,POS5,PNC1,GPI1,HAL22,SOU1,PLB4.5,GLK1,GND1,ADE6,GAL4,ADH2,GLK4,ZWF1,TPI1,PDA1,FBA1,ADH1,PFK2,PFK1,PGI1,TDH3,GPD2,PGK1,GPM1,HXK2,HXK1,RNR22,ENO1,CDC19
4	GO:0006412	translation	VAS1,GCD1,GRS1,SUI2,SNU114,ERF1,PRT1,RPS22A,TIF35,FUN12,SUB2,DPS1-1,RPL5,NIP1,TEF2,TMA19,RPL23A,EFB1,TIF5,TEF1,CAM1-1,RPS3,RPL4B,RPP1B,RPL3,RPL18,RPS18,UBI3,RPL17B,RPL11,RPS6A,RPL20B,RPL13,RPG1A,RPS1,RPL10,EFT2,RPS15,RPS24,RPS12,RPP1A,RPL21A,RPS26A,RPL12,RPL15A,RPS8A,RPP2B,RPP0,RPS42,RPL16A,SSB1,RPS23A,RPS5,RPS20,RPS4A,RPS7A,RPL10A,RPS21,RPL9B,MRF1
44	GO:0044267	cellular protein metabolic process	HAT1,MNT1,CPP1,UBA1,VAS1,RAM2,UBA4,CCN1,SAP3,ESA1,BUR2,GCD1,GRS1,ULP1,PHO85,ALG8,WBP1,SUI2,PCL2,OCH1,SNU114,ERF1,VPS15,PRT1,RPS22A,TIF35,RAM1,PRK1,FUN12,SUB2,PTP3,MNS1,KRE5,MNN22,STE24,DPS1-1,BCY1,RPL5,ARP4,MNN21,GPI14,NIP1,EAF6,RTF1,TEF2,TMA19,RPL23A,EFB1,TIF5,TEF1,MNT4,KTR4,CAM1-1,PMT2,MNN1,RPS3,RPL4B,RPP1B,RPL3,RPL18,RPS18,UBI3,RPL17B,RPL11,RPS6A,PMR1,RPL20B,ECM39,RPL13,RPG1A,STT3,CYP1,RPS1,RP…
27	GO:1901566	organonitrogen compound biosynthetic process	SER33,LAC1,VAS1,THR1,LYS12,GCD1,GRS1,SUI2,SNU114,ERF1,CHS7,PRT1,BAT22,RPS22A,TIF35,FUN12,SUB2,HEM14,THI4,DPS1-1,RPL5,MET6,NIP1,GSH2,TEF2,TMA19,RPL23A,EFB1,TIF5,TEF1,ADE17,DFR1,CAM1-1,RPS3,NIF3,RPL4B,RPP1B,HAL21,ECM42,RPL3,POS5,RPL18,RPS18,UBI3,RPL17B,RPL11,RPS6A,THI13,LEU2,RPL20B,PNC1,CYS4,RPL13,RPG1A,RPS1,ILV5,RPL10,ECM17,SPE1,EFT2,RPS15,RPS24,RPS12,RPP1A,RPL21A,RPS26A,RPL12,RPL15A,RPS8A,RPP2B,R…
28	GO:0006486	protein glycosylation	MNT1,ALG8,WBP1,OCH1,MNS1,KRE5,MNN22,MNN21,MNT4,KTR4,PMT2,MNN1,PMR1,ECM39,STT3,MNT2,PMT4,PMT1,PMT5,PMT6,OST1,GDA1,PMI1,MNN12
53	GO:0035269	protein O-linked mannosylation	PMT2,ECM39,PMT4,PMT1,PMT5,PMT6
65	GO:0007160	cell-matrix adhesion	MNT1,ALS5,MNT2,CSH1,TDH3
94	GO:0042710	biofilm formation	MNT1,TYE7,SOH1,ALS6,PIKA,CCN1,STE2,GUP1,EFG1,ZCF31,KEM1,PGA1,MDS3,FCR3,PGA26,OBPA,ALS5,IFD6,CAS5,PMT2,RHB1,CZF1,MNT2,PMT4,PMT1,PMT5,PMT6,ADH2,TPK2,ALS2,PDX1,CSH1,DEF1,XOG1,ADH1,HSP12,YWP1,QDR1,ALS4,AQY1,RHR2

## Sheet: cyr1 up pH 4 trimmed
	TermId	Term	Records
17	GO:0016052	carbohydrate catabolic process	NTH1,SOU1,GAL1,TYE7,ADH2,ATC1,GDB1,SIM1,PDA1,GAL4,GLK1,GLK4,GPM2,PFK2,GAL10,ADH1,TPI1,PGI1,PFK1,TDH3,FBA1,GPM1,HXK1,PGK1,ENO1,HXK2,CDC19
5	GO:0006090	pyruvate metabolic process	TYE7,ADH2,LAT1,PDA1,GAL4,GLK1,PDB1,GLK4,GPM2,PFK2,ADH1,TPI1,PGI1,PFK1,TDH3,FBA1,GPM1,HXK1,PGK1,ENO1,HXK2,CDC19
65	GO:0006098	pentose-phosphate shunt	SOL3,TAL1,GND1,ZWF1,TPI1
22	GO:1901135	carbohydrate derivative metabolic process	CHS7,SOL3,ECM39,PMM1,VMA2,STT3,PMT2,MNN24,MNT4,MNT2,PMI1,MNS1,SOU1,ADE6,PMT1,OST1,TAL1,MNN14,TYE7,ADH2,BMT6,KRE5,PMT4,GPI14,KTR4,PFK26,GPI1,GND1,MNN12,ZWF1,PDA1,GAL4,PSA2,GLK1,GLK4,GPM2,MNN1,PFK2,MNN22,ADH1,TPI1,PGI1,PFK1,TDH3,FBA1,NAG1,GPM1,HXK1,GPD2,PGK1,DAC1,ENO1,HXK2,CDC19
68	GO:0006046	N-acetylglucosamine catabolic process	NAG1,HXK1,DAC1,HXK2
25	GO:0032787	monocarboxylic acid metabolic process	FET3,ACC1,ERG3,FAS1,SOU1,FAS2,UGA2,TYE7,ADH2,OLE1,LAT1,PDA1,GAL4,GLK1,PDB1,GLK4,GPM2,PFK2,ADH1,TPI1,PGI1,PFK1,TDH3,FBA1,GPM1,HXK1,PGK1,ENO1,HXK2,CDC19
59	GO:0016051	carbohydrate biosynthetic process	CHS7,PMM1,BIG1,MNN24,ROT2,MNS1,GSY1,GSL1,KRE5,GDB1,TPS1,MNN22,GLC3,TPS3,TPI1,PGI1,ENO1,RHR2
86	GO:0019637	organophosphate metabolic process	SOL3,VMA2,DFR1,ISN1,NIF3,SOU1,ADE6,TAL1,TYE7,ADH2,ADE17,GPI14,POS5,PNC1,PLB1,PFK26,GPI1,GND1,ZWF1,PDA1,GAL4,GLK1,GLK4,GPM2,PLB4.5,PFK2,ADH1,TPI1,PGI1,PFK1,TDH3,FBA1,GPM1,HXK1,GPD2,PGK1,ENO1,HXK2,RNR22,CDC19
26	GO:0006412	translation	SSB1,RPL17B,RPL23A,RPS22A,RPL3,GCD1,RPS6A,RPS18,RPP0,RPS4A,EFT2,RPL10,RPS3,UBI3,RPL13,RPL20B,SNU114,RPS15,DHH1,RPP1A,RPL18,RPS5,RPL21A,RPS1,RPS8A,RPS12,RPL16A,RPL12,RPP2B,RPS24,RPS7A,RPS21,RPS26A,RPL15A,RPS23A,RPS20,RPL10A,RPL9B,RPS42,MRF1
43	GO:1901564	organonitrogen compound metabolic process	CHS7,SSB1,SOL3,VMA2,RPL17B,GLT1,RPL23A,DFR1,RPS22A,SAP1,RPL3,GCD1,SPE1,RPS6A,ILV5,NIF3,RPS18,RPP0,RPS4A,EFT2,RPL10,RPS3,UBI3,ADE6,RPL13,RPL20B,SNU114,RPS15,DHH1,RPP1A,UGA2,RPL18,RPS5,RPL21A,TAL1,RPS1,RPS8A,RPS12,TYE7,RPL16A,LEU2,DES1,RPL12,ADH2,RPP2B,RPS24,BMT6,HEM14,THI4,RPS7A,ADE17,RPS21,HEM13,RPS26A,RPL15A,RPS23A,RPS20,POS5,FUR1,PNC1,RPL10A,ARV1,GLR1,GLO2,RPL9B,GND1,THI13,ZWF1,FCY2,RPS42,YDC1,…
55	GO:0006486	protein glycosylation	ECM39,STT3,PMT2,MNN24,MNT4,MNT2,PMI1,MNS1,PMT1,OST1,MNN14,KRE5,PMT4,KTR4,MNN12,MNN1,MNN22
98	GO:0009298	GDP-mannose biosynthetic process	PMM1,PMI1,PSA2

## Sheet: CYR1 pH 7 vs pH 4 up trimmed
Level	GOBPID	Pvalue	OddsRatio	ExpCount	Count	Size	Term	Records
4	GO:0080134	0.00381931	2.88338	4.42476	11	76	regulation of response to stress	SAP6,ALS1,SAP5,RIM101,PRA1,ACE2,HGT1,BCR1,CPH1,SRR1,AHR1
4	GO:0042710	0.00193753	2.46727	7.97622	17	137	biofilm formation	PHR1,ALS1,IPT1,TRY6,RIM101,TRY4,SUC1,ACE2,HWP1,HGC1,HSP104,WOR1,QDR1,BCR1,CPH1,AHR1,ADH5
3	GO:0007155	0.00529142	2.50013	5.9385	13	102	cell adhesion	PHR1,ALS1,TRY6,RIM101,PRA1,AAH1,TRY4,SUC1,ACE2,HWP1,WOR1,BCR1,AHR1
4	GO:0022900	0.000113426	11.2157	0.873309	6	15	electron transport chain	NAD5,NAD3,NAD4,COX2,NAD2,NAD6
6	GO:0006865	1.6e-05	8.11318	1.63018	9	28	amino acid transport	AGP2,GAP6,CAN2,GAP2,PUT4,DIP5,GNP3,GAP4,HNM4
5	GO:0071705	9.48e-05	3.87847	4.48298	14	77	nitrogen compound transport	OPT4,AGP2,GAP6,CAN2,HST6,OPT5,GAP2,PUT4,DIP5,GNP3,CDR1,GAP4,HNM4,NPL4
4	GO:0000746	0.00454444	4.56217	1.63018	6	28	conjugation	SAP5,HST6,WOR1,PRM1,CPH1,CAG1

## Sheet: CYR1 pH 7 vs pH 4 down trimmed
Level	GOBPID	Pvalue	OddsRatio	ExpCount	Count	Size	Term	Records
6	GO:0045117	0.0253541	12.0104	0.266503	2	5	azole transport	FLU1,MDR1
7	GO:0030001	7.7e-06	7.61333	1.86552	10	35	metal ion transport	ZRT2,TRK1,FTR1,FET3,CTR1,MAC1,PHO87,FET99,HAK1,FRE10
5	GO:0009372	0.0367166	9.00391	0.319803	2	6	quorum sensing	NRG1,ZCF4
7	GO:0008645	3.07e-05	10.8936	1.01271	7	19	hexose transport	HGT8,HGT10,NAG3,NAG4,HGT19,HGT7,HGT17
6	GO:0015711	0.0362798	2.67663	2.50513	6	47	organic anion transport	JEN2,TPO5,GIT4,GNP1,ALP1,JEN1
5	GO:0015850	0.000238142	24.4021	0.373104	4	7	organic hydroxy compound transport	FLU1,HGT10,MDR1,JEN1
7	GO:0006032	0.0157596	18.0234	0.213202	2	4	chitin catabolic process	CHT2,CHT1
5	GO:1901565	0.0145293	3.97565	1.49241	5	28	organonitrogen compound catabolic process	CHT2,ARO10,CHT1,PDC11,FDH1
4	GO:0022900	0.0420418	4.52165	0.799508	3	15	electron transport chain	SDH1,NDE1,YMX6
6	GO:0009082	0.00508007	7.29841	0.746207	4	14	branched-chain amino acid biosynthetic process	ILV5,BAT21,BAT22,PDC11
6	GO:0000097	1.45e-05	18.5726	0.639606	6	12	sulfur amino acid biosynthetic process	MET16,ECM17,MET2,MET1,MET15,MET3

## Sheet: cyr1 pH 7 down
	TermId	Term	Records
1	GO:0055085	transmembrane transport	MAL31,SFC1,COX2,ATP8,COX3A,HGT9,FGR2,CTR1,SSA2,ATP6,PEX4,FET99,SSU1,OPT5,ATP9,AAP1,OPT4,JEN2,HGT16,MDR1,CAN2,HAK1,HST6,DIP5,GIT1,HGT10,HOL4,HGT2,DAL7,PUT4,HGT1,JEN1,CAN3,ZRT1,CCH1,SEO1,CTR2,GAP2,GIT4,QDR3,FTR2,HNM1,HNM4,HOL1,PMC1,CDR1,TNA1,SSY1,PEX13,PAM16,HGT20,TOK1,LEU5,MIR1,NUP,MLT1,UGA6,OAC1,AGC1,YOR1,CDR3,PXA2,PEX12,CAN1,HSP31,DUR3,CDR2,FTH1,PEX6,PEX5,PXA1,MDL2,OPT1,OPT6,PAM18,UGA4,DUR4,SNQ2…
2	GO:0045333	cellular respiration	AOX2,CIT1,COX2,NAD2,COX3A,NAD4,CTN1,NAD3,NAD5,NAD6,NAD1,IDP2,MLS1,CYC3,MDH1,CYC1,KGD1,ACO1,KGD2,MDH1-1,SDH2
3	GO:0015980	energy derivation by oxidation of organic compounds	AOX2,CIT1,COX2,NAD2,COX3A,NAD4,CTN1,NAD3,NAD5,NAD6,NAD1,IDP2,MLS1,CYC3,MDH1,CYC1,KGD1,ACO1,KGD2,MDH1-1,SDH2
4	GO:0006119	oxidative phosphorylation	COX2,NAD2,COX3A,NAD4,NAD3,NAD5,NAD6,NAD1,CYC1
5	GO:0042773	ATP synthesis coupled electron transport	COX2,NAD2,COX3A,NAD4,NAD3,NAD5,NAD6,NAD1,CYC1
6	GO:0042775	mitochondrial ATP synthesis coupled electron transport	COX2,NAD2,COX3A,NAD4,NAD3,NAD5,NAD6,NAD1,CYC1
7	GO:0022904	respiratory electron transport chain	COX2,NAD2,COX3A,NAD4,NAD3,NAD5,NAD6,NAD1,CYC1
8	GO:0015711	organic anion transport	AAP1,JEN2,CAN2,DIP5,GIT1,PUT4,JEN1,CAN3,GAP2,GIT4,HNM1,HNM4,CDR1,SSY1,STP2,MLT1,UGA6,CDR3,CAN1,CDR2,UGA4,CSR1,PTH1
9	GO:0016042	lipid catabolic process	LIP2,PLB2,SPO1,LIP9,PLB5,LIP3,LIP1,POX1-3,PXP2,ATG15,FOX2,LIP7,CTF1,POX1,PEX5
10	GO:0006820	anion transport	AAP1,JEN2,CAN2,DIP5,GIT1,PUT4,JEN1,CAN3,GAP2,GIT4,HNM1,HNM4,CDR1,SSY1,STP2,MIR1,MLT1,UGA6,CDR3,CAN1,CDR2,UGA4,CSR1,PTH1
11	GO:1902578	single-organism localization	MAL31,SFC1,COX2,ATP8,COX3A,HGT9,FGR2,CTR1,SSA2,ATP6,PEX4,FET99,SSU1,OPT5,ATP9,AAP1,OPT4,JEN2,HGT16,MDR1,YHB5,CAN2,HAK1,HST6,DIP5,GIT1,HGT10,HOL4,YHB1,HGT2,DAL7,PUT4,PTR2,HGT1,JEN1,CAN3,ZRT1,CCH1,PGA10,SEO1,CTR2,GAP2,GIT4,QDR3,FTR2,HNM1,HNM4,HOL1,PMC1,CDR1,TNA1,SSY1,PEX13,PAM16,STP2,HGT20,TOK1,LEU5,YHB4,MIR1,NUP,FIG1,DYN1,MLT1,UGA6,OAC1,AGC1,SFH5,YOR1,CDR3,PXA2,PEX12,IQG1,CAN1,HSP31,DUR3,CDR2,FTH1…
12	GO:0006811	ion transport	COX2,ATP8,COX3A,CTR1,ATP6,FET99,ATP9,AAP1,JEN2,CAN2,HAK1,DIP5,GIT1,HGT10,PUT4,JEN1,CAN3,ZRT1,CCH1,CTR2,GAP2,GIT4,FTR2,HNM1,HNM4,PMC1,CDR1,SSY1,STP2,TOK1,MIR1,NUP,FIG1,MLT1,UGA6,CDR3,CAN1,HSP31,DUR3,CDR2,UGA4,CSR1,MAC1,PTH1,FLU1
13	GO:0044765	single-organism transport	MAL31,SFC1,COX2,ATP8,COX3A,HGT9,FGR2,CTR1,SSA2,ATP6,PEX4,FET99,SSU1,OPT5,ATP9,AAP1,OPT4,JEN2,HGT16,MDR1,YHB5,CAN2,HAK1,HST6,DIP5,GIT1,HGT10,HOL4,YHB1,HGT2,DAL7,PUT4,PTR2,HGT1,JEN1,CAN3,ZRT1,CCH1,PGA10,SEO1,CTR2,GAP2,GIT4,QDR3,FTR2,HNM1,HNM4,HOL1,PMC1,CDR1,TNA1,SSY1,PEX13,PAM16,STP2,HGT20,TOK1,LEU5,YHB4,MIR1,NUP,FIG1,MLT1,UGA6,OAC1,AGC1,SFH5,YOR1,CDR3,PXA2,PEX12,CAN1,HSP31,DUR3,CDR2,FTH1,PEX6,PEX5…
14	GO:0051704	multi-organism process	HYR1,ECE1,TRY4,UME6,HWP1,SAP6,FAD3,ICL1,SAP5,RBT1,CEK2,SOD5,CSA2,SSA2,LIP2,ALS3,CDG1,HWP2,ZCF23,FET99,SSU1,IHD1,FAR1,MDR1,ALS1,CAG1,PGA23,TEC1,SAP4,RFX2,PGA19,ACE2,HST6,WOR1,IPT1,ADR1,SOD6,PGA17,YHB1,PGA34,HSP104,SOD4,PHO100,SUC1,SAP2,MTLA2,PGA10,HSP78,CRH11,QDR3,PDE2,HGC1,IFF4,MSI3,MSB1,PGA31,RSR1,PHR1,ZFU2,CTA8,HEM3,FOX2,IRO1,RBT4,PGA7,RIM101,SSY1,ACO1,STP2,IPL1,RFX1,SAP8,BRG1,UGA3,CPH2,RGT1,ML…
15	GO:0002253	activation of immune response	SAP6,SAP5,SAP4,HGT1,PRA1
16	GO:0045117	azole transport	MDR1,CDR1,CAN1,CDR2,FLU1
17	GO:0044764	multi-organism cellular process	HYR1,ECE1,TRY4,HWP1,SAP5,RBT1,CEK2,CSA2,ALS3,HWP2,FAR1,ALS1,CAG1,TEC1,ACE2,HST6,WOR1,IPT1,ADR1,HSP104,SUC1,MTLA2,PGA10,HSP78,QDR3,PDE2,HGC1,PHR1,ZFU2,PGA7,RIM101,SSY1,BRG1,ARG81,PRM1,SMI1,SFL2,SUN41,ZCF39,RAS1,CRZ2,TRY6,SHE3,BCR1,DBF2,SAP30,SUR7,MSB2,YPS7,TPK1,TRY5,CPH1,ZNC1,AHR1,PEP12,CSR1,ECM331
18	GO:0044407	single-species biofilm formation in or on host organism	HYR1,HWP1,RBT1,ACE2,ADR1,PHR1,RIM101,SMI1,SUN41,BCR1
19	GO:0044406	adhesion of symbiont to host	HYR1,HWP1,SAP6,SAP5,RBT1,ALS3,HWP2,ALS1,TEC1,SAP4,RFX2,ACE2,WOR1,ADR1,SAP2,PDE2,MSB1,PHR1,RIM101,SMI1,SUN41,BCR1,PRA1,ECM331
20	GO:0015850	organic hydroxy compound transport	MDR1,HGT10,JEN1,CDR1,CDR2,FLU1
21	GO:0016226	iron-sulfur cluster assembly	ISA1,DRE2,ISA2,NBP35,YFH1,ISU1
22	GO:0006120	mitochondrial electron transport, NADH to ubiquinone	NAD2,NAD4,NAD3,NAD5,NAD6,NAD1
23	GO:0031163	metallo-sulfur cluster assembly	ISA1,DRE2,ISA2,NBP35,YFH1,ISU1
24	GO:0015849	organic acid transport	AAP1,JEN2,CAN2,DIP5,PUT4,JEN1,CAN3,GAP2,HNM1,HNM4,SSY1,STP2,UGA6,CAN1,UGA4,PTH1
25	GO:0046942	carboxylic acid transport	AAP1,JEN2,CAN2,DIP5,PUT4,JEN1,CAN3,GAP2,HNM1,HNM4,SSY1,STP2,UGA6,CAN1,UGA4,PTH1
26	GO:0044242	cellular lipid catabolic process	PLB2,SPO1,PLB5,POX1-3,PXP2,FOX2,CTF1,POX1,PEX5
27	GO:0051703	intraspecies interaction between organisms	ECE1,TRY4,HWP1,RBT1,CSA2,ALS3,HWP2,ALS1,TEC1,WOR1,IPT1,ADR1,HSP104,SUC1,PGA10,HSP78,HGC1,PHR1,ZFU2,PGA7,RIM101,BRG1,ARG81,SMI1,SUN41,ZCF39,RAS1,CRZ2,TRY6,BCR1,DBF2,SUR7,MSB2,TPK1,TRY5,CPH1,ZNC1,AHR1,PEP12,CSR1,ECM331
28	GO:0044011	single-species biofilm formation on inanimate substrate	ECE1,TRY4,HWP1,RBT1,CSA2,ALS3,HWP2,ALS1,TEC1,WOR1,IPT1,ADR1,HSP104,SUC1,PGA10,HSP78,HGC1,PHR1,ZFU2,PGA7,RIM101,BRG1,ARG81,SMI1,SUN41,ZCF39,RAS1,CRZ2,TRY6,BCR1,DBF2,SUR7,MSB2,TPK1,TRY5,CPH1,ZNC1,AHR1,PEP12,CSR1,ECM331
29	GO:0002684	positive regulation of immune system process	SAP6,SAP5,SAP4,ACE2,HGT1,RIM101,PRA1
30	GO:0006357	regulation of transcription from RNA polymerase II promoter	TRY4,UME6,ZCF23,ZCF2,HAP41,GPX2,TEC1,ZCF22,RFX2,ACE2,ZCF25,WOR1,ADR1,INO2,SUC1,ZCF35,ZFU2,CTA8,ZCF16,PPR1,RIM101,ZCF3,SWI4,STP2,IPL1,BRG1,CAT8,UGA3,CPH2,RGT1,RPN4,ZCF30,ARG81,ZCF5,SFL2,LYS143,ZCF39,CRZ2,TRY6,BCR1,ZCF21,DBF2,ASG1,ZCF19,CTF1,TRY5,PEX5,CPH1,ZNC1,AHR1,STB5,CSR1,MAC1
31	GO:0044010	single-species biofilm formation	HYR1,ECE1,TRY4,HWP1,RBT1,CSA2,ALS3,HWP2,ALS1,TEC1,ACE2,WOR1,IPT1,ADR1,HSP104,SUC1,PGA10,HSP78,PDE2,HGC1,PHR1,ZFU2,PGA7,RIM101,BRG1,ARG81,SMI1,SUN41,ZCF39,RAS1,CRZ2,TRY6,BCR1,DBF2,SUR7,MSB2,TPK1,TRY5,CPH1,ZNC1,AHR1,PEP12,CSR1,ECM331
32	GO:0072350	tricarboxylic acid metabolic process	CIT1,IDP2,MLS1,MDH1,KGD1,ACO1,KGD2,MDH1-1,SDH2
33	GO:0006101	citrate metabolic process	CIT1,IDP2,MLS1,MDH1,KGD1,ACO1,KGD2,MDH1-1,SDH2
34	GO:0006099	tricarboxylic acid cycle	CIT1,IDP2,MLS1,MDH1,KGD1,ACO1,KGD2,MDH1-1,SDH2
35	GO:0022900	electron transport chain	COX2,NAD2,COX3A,NAD4,NAD3,NAD5,NAD6,NAD1,CYC1
36	GO:0055082	cellular chemical homeostasis	CSA2,ALS3,ZRT1,PGA10,PMC1,GPR1,IRO1,RIM101,CFL2,TOK1,RAS1,DUR3,PRA1,DFG16,PEP12,CSR1,MAC1
37	GO:0009062	fatty acid catabolic process	POX1-3,PXP2,FOX2,CTF1,POX1,PEX5
38	GO:0090609	single-species submerged biofilm formation	ECE1,TRY4,HWP1,RBT1,CSA2,ALS3,HWP2,ALS1,TEC1,ACE2,WOR1,IPT1,ADR1,HSP104,SUC1,PGA10,HSP78,PDE2,HGC1,PHR1,ZFU2,PGA7,RIM101,BRG1,ARG81,SMI1,SUN41,ZCF39,RAS1,CRZ2,TRY6,BCR1,DBF2,SUR7,MSB2,TPK1,TRY5,CPH1,ZNC1,AHR1,PEP12,CSR1,ECM331
39	GO:0015903	fluconazole transport	MDR1,CDR1,CDR2,FLU1
40	GO:0006882	cellular zinc ion homeostasis	ZRT1,RIM101,PRA1,CSR1
41	GO:0055069	zinc ion homeostasis	ZRT1,RIM101,PRA1,CSR1
42	GO:0009060	aerobic respiration	AOX2,CIT1,COX3A,IDP2,MLS1,CYC3,MDH1,KGD1,ACO1,KGD2,MDH1-1,SDH2
43	GO:0022610	biological adhesion	HYR1,TRY4,UME6,HWP1,SAP6,SAP5,RBT1,ALS3,HWP2,ALS1,PGA23,TEC1,SAP4,RFX2,ACE2,WOR1,ADR1,SUC1,SAP2,PDE2,IFF4,MSB1,PHR1,ZFU2,RIM101,AAH1,BRG1,ARG81,SMI1,PGA32,SUN41,PGA22,ZCF39,RAS1,CRZ2,TRY6,BCR1,PRA1,TPK1,TRY5,ZNC1,AHR1,ECM331
44	GO:0044282	small molecule catabolic process	CDG1,GDH2,PUT1,GCV2,SUC1,ARO8,POX1-3,PXP2,FOX2,ARD,GCV1,CTF1,POX1,PEX5,AHR1
45	GO:1903825	organic acid transmembrane transport	AAP1,CAN2,DIP5,PUT4,JEN1,CAN3,GAP2,HNM1,HNM4,SSY1,UGA6,CAN1,UGA4
46	GO:0042710	biofilm formation	HYR1,ECE1,TRY4,HWP1,RBT1,CSA2,ALS3,HWP2,ALS1,TEC1,ACE2,WOR1,IPT1,ADR1,HSP104,SUC1,PGA10,HSP78,QDR3,PDE2,HGC1,PHR1,ZFU2,PGA7,RIM101,BRG1,ARG81,SMI1,SUN41,ZCF39,RAS1,CRZ2,TRY6,BCR1,DBF2,SUR7,MSB2,TPK1,TRY5,CPH1,ZNC1,AHR1,PEP12,CSR1,ECM331
47	GO:0043709	cell adhesion involved in single-species biofilm formation	TRY4,HWP1,RBT1,ALS3,ALS1,ACE2,ADR1,SUC1,PDE2,ZFU2,RIM101,ARG81,ZCF39,RAS1,CRZ2,TRY6,BCR1,TPK1,TRY5,ZNC1,AHR1
48	GO:0071705	nitrogen compound transport	SSA2,OPT5,AAP1,OPT4,MDR1,CAN2,HST6,DIP5,PUT4,PTR2,CAN3,GAP2,HNM1,HNM4,CDR1,TNA1,SSY1,STP2,NUP,UGA6,NPL4,CAN1,SHE3,DUR3,CDR2,OPT1,UGA4,FLU1
49	GO:0002682	regulation of immune system process	SAP6,SAP5,SAP4,ACE2,HGT1,RIM101,PRA1
50	GO:0002376	immune system process	SAP6,SAP5,SAP4,ACE2,HGT1,RIM101,PRA1
51	GO:0023051	regulation of signaling	SAP6,SAP5,PEX4,SAP4,SAP2,BEM2,RGS2,SSY1,IQG1,SAP30,MSB2,PEX6,TUS1
52	GO:0006865	amino acid transport	AAP1,CAN2,DIP5,PUT4,CAN3,GAP2,HNM1,HNM4,SSY1,STP2,UGA6,CAN1,UGA4
53	GO:0016054	organic acid catabolic process	CDG1,GDH2,PUT1,GCV2,ARO8,POX1-3,PXP2,FOX2,GCV1,CTF1,POX1,PEX5,AHR1
54	GO:0046395	carboxylic acid catabolic process	CDG1,GDH2,PUT1,GCV2,ARO8,POX1-3,PXP2,FOX2,GCV1,CTF1,POX1,PEX5,AHR1
55	GO:0006366	transcription from RNA polymerase II promoter	TRY4,UME6,ZCF23,ZCF2,HAP41,GPX2,TEC1,ZCF22,RFX2,ACE2,ZCF25,WOR1,ADR1,INO2,SUC1,ZCF35,ZFU2,CTA8,ZCF16,PPR1,RIM101,ZCF3,SWI4,STP2,IPL1,BRG1,CAT8,UGA3,CPH2,RGT1,RPN4,ZCF30,ARG81,ZCF5,SFL2,LYS143,ZCF39,CRZ2,TRY6,BCR1,ZCF21,DBF2,ASG1,ZCF19,CTF1,TRY5,PEX5,CPH1,ZNC1,AHR1,STB5,CSR1,MAC1
56	GO:0072329	monocarboxylic acid catabolic process	POX1-3,PXP2,FOX2,CTF1,POX1,PEX5
57	GO:0006637	acyl-CoA metabolic process	CTN1,CTN3,TES1,ACH1,ACS1,ACS2
58	GO:0035383	thioester metabolic process	CTN1,CTN3,TES1,ACH1,ACS1,ACS2
59	GO:0006873	cellular ion homeostasis	CSA2,ALS3,ZRT1,PGA10,PMC1,IRO1,RIM101,CFL2,TOK1,DUR3,PRA1,DFG16,PEP12,CSR1,MAC1
60	GO:0030003	cellular cation homeostasis	CSA2,ALS3,ZRT1,PGA10,PMC1,IRO1,RIM101,CFL2,TOK1,DUR3,PRA1,DFG16,PEP12,CSR1,MAC1
61	GO:0045944	positive regulation of transcription from RNA polymerase II promoter	GPX2,TEC1,ACE2,WOR1,ADR1,INO2,SUC1,CTA8,RIM101,STP2,IPL1,CAT8,CPH2,SFL2,BCR1,ZCF21,ASG1,CTF1,CPH1,AHR1,MAC1
62	GO:0048878	chemical homeostasis	CSA2,ALS3,ZRT1,PGA10,QDR3,PMC1,GPR1,IRO1,RIM101,CFL2,TOK1,RAS1,DUR3,PRA1,DFG16,PEP12,CSR1,MAC1
63	GO:1900190	regulation of single-species biofilm formation	TRY4,TEC1,ACE2,WOR1,ADR1,SUC1,ZFU2,RIM101,BRG1,ARG81,ZCF39,RAS1,CRZ2,TRY6,BCR1,DBF2,MSB2,TPK1,TRY5,CPH1,ZNC1,AHR1,CSR1
64	GO:0003333	amino acid transmembrane transport	AAP1,CAN2,DIP5,PUT4,CAN3,GAP2,HNM1,HNM4,SSY1,UGA6,CAN1,UGA4
65	GO:0043900	regulation of multi-organism process	TRY4,SAP5,ALS1,TEC1,ACE2,WOR1,ADR1,SUC1,ZFU2,RIM101,BRG1,ARG81,SFL2,ZCF39,RAS1,CRZ2,TRY6,BCR1,DBF2,SAP30,MSB2,TPK1,TRY5,CPH1,ZNC1,AHR1,CSR1
66	GO:0007155	cell adhesion	TRY4,UME6,HWP1,RBT1,ALS3,HWP2,ALS1,PGA23,TEC1,ACE2,WOR1,ADR1,SUC1,PDE2,IFF4,MSB1,PHR1,ZFU2,RIM101,AAH1,BRG1,ARG81,PGA32,PGA22,ZCF39,RAS1,CRZ2,TRY6,BCR1,PRA1,TPK1,TRY5,ZNC1,AHR1
67	GO:0015833	peptide transport	SSA2,OPT5,OPT4,HST6,PTR2,OPT1,FLU1
68	GO:1900187	regulation of cell adhesion involved in single-species biofilm formation	TRY4,ACE2,ADR1,SUC1,ZFU2,RIM101,ARG81,ZCF39,CRZ2,TRY6,BCR1,TPK1,TRY5,ZNC1,AHR1
69	GO:0043708	cell adhesion involved in biofilm formation	TRY4,HWP1,RBT1,ALS3,ALS1,ACE2,ADR1,SUC1,PDE2,ZFU2,RIM101,ARG81,ZCF39,RAS1,CRZ2,TRY6,BCR1,TPK1,TRY5,ZNC1,AHR1
70	GO:0090605	submerged biofilm formation	TRY4,HWP1,RBT1,ALS3,ALS1,ACE2,ADR1,SUC1,PDE2,ZFU2,RIM101,ARG81,ZCF39,RAS1,CRZ2,TRY6,BCR1,TPK1,TRY5,ZNC1,AHR1
71	GO:0033212	iron assimilation	CSA2,ALS3,RIM101,CSR1,MAC1
72	GO:0006635	fatty acid beta-oxidation	POX1-3,PXP2,FOX2,POX1,PEX5
73	GO:0043902	positive regulation of multi-organism process	TRY4,ALS1,ACE2,ADR1,SUC1,ZFU2,RIM101,BRG1,ARG81,ZCF39,CRZ2,TRY6,BCR1,DBF2,MSB2,TRY5,ZNC1,AHR1
74	GO:0006457	protein folding	SSA2,YDJ1,HSP104,MDJ1,SIS1,HSP78,SBA1,HSP60,SSC1,HSP90,CPR6,ERO1,MGE1
75	GO:0019725	cellular homeostasis	CEK2,CSA2,ALS3,ZRT1,PGA10,GRX1,PMC1,GPR1,IRO1,RIM101,CFL2,TOK1,RAS1,DUR3,PRA1,DFG16,PEP12,CSR1,MAC1
76	GO:0046916	cellular transition metal ion homeostasis	CSA2,ALS3,ZRT1,PGA10,IRO1,RIM101,CFL2,PRA1,CSR1,MAC1
77	GO:0055076	transition metal ion homeostasis	CSA2,ALS3,ZRT1,PGA10,IRO1,RIM101,CFL2,PRA1,CSR1,MAC1
78	GO:0051179	localization	MAL31,SFC1,COX2,ATP8,COX3A,HGT9,FGR2,CTR1,SSA2,ATP6,ALS3,PEX4,FET99,SSU1,OPT5,ATP9,AAP1,OPT4,JEN2,HGT16,MDR1,YHB5,CAN2,HAK1,HST6,DIP5,IPT1,GIT1,HGT10,HOL4,YHB1,HGT2,DAL7,PUT4,PTR2,HGT1,ANT1,JEN1,CAN3,ZRT1,CCH1,PGA10,SEO1,CTR2,GAP2,GIT4,QDR3,FTR2,HNM1,HNM4,HOL1,RSR1,PMC1,CDR1,SMF3,TNA1,CRC1,SSY1,PEX13,PAM16,SIR2,STP2,HGT20,TOK1,LEU5,YHB4,MIR1,NUP,FIG1,DYN1,MLT1,UGA6,OAC1,AGC1,SFH5,YOR1,CDR3,PXA2,P…
79	GO:0055114	oxidation-reduction process	CFL11,AOX2,FAD3,CIT1,COX2,NAD2,COX3A,SOD5,NAD4,CFL4,SMM1,CDG1,CTN1,FET99,NAD3,NAD5,NAD6,FMA1,GDH2,CFL5,GPX2,YHB5,NAD1,PUT1,IDP2,GCV2,SOD6,YHB1,MLS1,FRE9,SOD4,ALD6,PUT2,CYC3,IFG3,GRX1,MDH1,CYC1,POX1-3,PXP2,KGD1,FOX2,IFE2,AMO1,ACO1,KGD2,CFL2,FRP2,IFM3,FET33,YHB4,ERG251,MDH1-1,ERG25,YFH1,SDH2,ALK2,CBP1,ARD,GCV1,PEX11,ACS2,POX1,PEX5,ERO1,IFR1,RNR3
80	GO:0046618	drug export	MDR1,CDR1,CDR3,CDR2
81	GO:0006855	drug transmembrane transport	MDR1,CDR1,CDR2,FLU1
82	GO:0098771	inorganic ion homeostasis	CSA2,ALS3,ZRT1,PGA10,PMC1,IRO1,RIM101,CFL2,TOK1,DUR3,PRA1,DFG16,PEP12,CSR1,MAC1
83	GO:0055080	cation homeostasis	CSA2,ALS3,ZRT1,PGA10,PMC1,IRO1,RIM101,CFL2,TOK1,DUR3,PRA1,DFG16,PEP12,CSR1,MAC1
84	GO:0071407	cellular response to organic cyclic compound	CDR1,HSP90,CDR2
85	GO:0070370	cellular heat acclimation	HSP104,HSP78,HSP21
86	GO:0032870	cellular response to hormone stimulus	CDR1,HSP90,CDR2
87	GO:0015669	gas transport	YHB5,YHB1,YHB4
88	GO:0015671	oxygen transport	YHB5,YHB1,YHB4
89	GO:0048545	response to steroid hormone	CDR1,HSP90,CDR2
90	GO:0045332	phospholipid translocation	CDR1,CDR3,CDR2
91	GO:0009725	response to hormone	CDR1,HSP90,CDR2
92	GO:0009719	response to endogenous stimulus	CDR1,HSP90,CDR2
93	GO:0014070	response to organic cyclic compound	CDR1,HSP90,CDR2
94	GO:0010286	heat acclimation	HSP104,HSP78,HSP21
95	GO:0071383	cellular response to steroid hormone stimulus	CDR1,HSP90,CDR2
96	GO:0006083	acetate metabolic process	ACH1,ACS1,ACS2
97	GO:0071495	cellular response to endogenous stimulus	CDR1,HSP90,CDR2
98	GO:1900189	positive regulation of cell adhesion involved in single-species biofilm formation	TRY4,ACE2,ADR1,SUC1,ZFU2,RIM101,ARG81,ZCF39,CRZ2,TRY6,BCR1,TRY5,ZNC1,AHR1
99	GO:0019395	fatty acid oxidation	POX1-3,PXP2,FOX2,PEX11,POX1,PEX5
100	GO:0034440	lipid oxidation	POX1-3,PXP2,FOX2,PEX11,POX1,PEX5
101	GO:1902680	positive regulation of RNA biosynthetic process	GPX2,TEC1,ACE2,WOR1,ADR1,INO2,SUC1,MTLA2,CTA8,RIM101,STP2,IPL1,CAT8,CPH2,RGT1,SFL2,CTA6,BCR1,ZCF21,ASG1,CTF1,CPH1,AHR1,CTA9,MAC1
102	GO:1903508	positive regulation of nucleic acid-templated transcription	GPX2,TEC1,ACE2,WOR1,ADR1,INO2,SUC1,MTLA2,CTA8,RIM101,STP2,IPL1,CAT8,CPH2,RGT1,SFL2,CTA6,BCR1,ZCF21,ASG1,CTF1,CPH1,AHR1,CTA9,MAC1
103	GO:0045893	positive regulation of transcription, DNA-templated	GPX2,TEC1,ACE2,WOR1,ADR1,INO2,SUC1,MTLA2,CTA8,RIM101,STP2,IPL1,CAT8,CPH2,RGT1,SFL2,CTA6,BCR1,ZCF21,ASG1,CTF1,CPH1,AHR1,CTA9,MAC1
104	GO:0000746	conjugation	SAP5,CEK2,FAR1,CAG1,HST6,WOR1,MTLA2,SSY1,PRM1,SAP30,YPS7,CPH1
105	GO:0051234	establishment of localization	MAL31,SFC1,COX2,ATP8,COX3A,HGT9,FGR2,CTR1,SSA2,ATP6,ALS3,PEX4,FET99,SSU1,OPT5,ATP9,AAP1,OPT4,JEN2,HGT16,MDR1,YHB5,CAN2,HAK1,HST6,DIP5,GIT1,HGT10,HOL4,YHB1,HGT2,DAL7,PUT4,PTR2,HGT1,ANT1,JEN1,CAN3,ZRT1,CCH1,PGA10,SEO1,CTR2,GAP2,GIT4,QDR3,FTR2,HNM1,HNM4,HOL1,PMC1,CDR1,SMF3,TNA1,CRC1,SSY1,PEX13,PAM16,STP2,HGT20,TOK1,LEU5,YHB4,MIR1,NUP,FIG1,DYN1,MLT1,UGA6,OAC1,AGC1,SFH5,YOR1,CDR3,PXA2,PEX12,NPL4,CAN1,…
106	GO:0034220	ion transmembrane transport	COX2,ATP8,COX3A,CTR1,ATP6,FET99,ATP9,AAP1,CAN2,HAK1,DIP5,PUT4,JEN1,CAN3,CCH1,CTR2,GAP2,FTR2,HNM1,HNM4,PMC1,SSY1,TOK1,MIR1,UGA6,CAN1,HSP31,UGA4,MAC1
107	GO:0042886	amide transport	SSA2,OPT5,OPT4,HST6,PTR2,OPT1,FLU1
108	GO:0009966	regulation of signal transduction	SAP6,SAP5,SAP4,SAP2,BEM2,RGS2,SSY1,IQG1,SAP30,MSB2,TUS1
109	GO:0010646	regulation of cell communication	SAP6,SAP5,SAP4,SAP2,BEM2,RGS2,SSY1,IQG1,SAP30,MSB2,TUS1
110	GO:0010810	regulation of cell-substrate adhesion	TRY4,ACE2,ADR1,SUC1,ZFU2,RIM101,ARG81,ZCF39,CRZ2,TRY6,BCR1,TPK1,TRY5,ZNC1,AHR1
111	GO:0006355	regulation of transcription, DNA-templated	TRY4,UME6,ZCF23,ZCF2,HAP41,GPX2,MDM34,TEC1,ZCF22,RFX2,ACE2,ZCF25,WOR1,ADR1,INO2,SUC1,MTLA2,ZCF35,THI20,MSB1,ZFU2,CTA8,ZCF16,IRO1,PPR1,RIM101,YTH1,ZCF3,SWI4,SIR2,STP2,IPL1,RFX1,BRG1,CAT8,UGA3,CPH2,RGT1,RRN11,RPN4,ZCF30,ARG81,ZCF5,SFL2,ELA1,CTA6,MET28,LYS143,ZCF39,HAP42,CRZ2,TRY6,CUP9,BCR1,ZCF21,DBF2,ASG1,ZPR1,ZCF19,CTF1,RAD18,BRE1,HAP31,TRY5,HST1,PEX5,CPH1,ZNC1,AHR1,SUA72,SAS2,CTA9,SUA71,STB5,CSR1…
112	GO:1903506	regulation of nucleic acid-templated transcription	TRY4,UME6,ZCF23,ZCF2,HAP41,GPX2,MDM34,TEC1,ZCF22,RFX2,ACE2,ZCF25,WOR1,ADR1,INO2,SUC1,MTLA2,ZCF35,THI20,MSB1,ZFU2,CTA8,ZCF16,IRO1,PPR1,RIM101,YTH1,ZCF3,SWI4,SIR2,STP2,IPL1,RFX1,BRG1,CAT8,UGA3,CPH2,RGT1,RRN11,RPN4,ZCF30,ARG81,ZCF5,SFL2,ELA1,CTA6,MET28,LYS143,ZCF39,HAP42,CRZ2,TRY6,CUP9,BCR1,ZCF21,DBF2,ASG1,ZPR1,ZCF19,CTF1,RAD18,BRE1,HAP31,TRY5,HST1,PEX5,CPH1,ZNC1,AHR1,SUA72,SAS2,CTA9,SUA71,STB5,CSR1…
113	GO:0051254	positive regulation of RNA metabolic process	GPX2,TEC1,ACE2,WOR1,ADR1,INO2,SUC1,MTLA2,CTA8,RIM101,STP2,IPL1,CAT8,CPH2,RGT1,SFL2,CTA6,BCR1,ZCF21,ASG1,CTF1,CPH1,AHR1,CTA9,MAC1
114	GO:0071444	cellular response to pheromone	SAP5,FAR1,CAG1,TEC1,SSY1,SAP30,YPS7,CPH1
115	GO:0019236	response to pheromone	SAP5,FAR1,CAG1,TEC1,SSY1,SAP30,YPS7,CPH1
116	GO:0006879	cellular iron ion homeostasis	CSA2,ALS3,PGA10,IRO1,RIM101,CFL2,CSR1,MAC1
117	GO:0055072	iron ion homeostasis	CSA2,ALS3,PGA10,IRO1,RIM101,CFL2,CSR1,MAC1
118	GO:1900192	positive regulation of single-species biofilm formation	TRY4,ACE2,ADR1,SUC1,ZFU2,RIM101,BRG1,ARG81,ZCF39,CRZ2,TRY6,BCR1,DBF2,MSB2,TRY5,ZNC1,AHR1
119	GO:0031589	cell-substrate adhesion	TRY4,HWP1,RBT1,ALS3,ALS1,ACE2,ADR1,SUC1,PDE2,IFF4,PHR1,ZFU2,RIM101,AAH1,ARG81,ZCF39,RAS1,CRZ2,TRY6,BCR1,TPK1,TRY5,ZNC1,AHR1
120	GO:0006810	transport	MAL31,SFC1,COX2,ATP8,COX3A,HGT9,FGR2,CTR1,SSA2,ATP6,ALS3,PEX4,FET99,SSU1,OPT5,ATP9,AAP1,OPT4,JEN2,HGT16,MDR1,YHB5,CAN2,HAK1,HST6,DIP5,GIT1,HGT10,HOL4,YHB1,HGT2,DAL7,PUT4,PTR2,HGT1,ANT1,JEN1,CAN3,ZRT1,CCH1,PGA10,SEO1,CTR2,GAP2,GIT4,QDR3,FTR2,HNM1,HNM4,HOL1,PMC1,CDR1,SMF3,TNA1,CRC1,SSY1,PEX13,PAM16,STP2,HGT20,TOK1,LEU5,YHB4,MIR1,NUP,FIG1,MLT1,UGA6,OAC1,AGC1,SFH5,YOR1,CDR3,PXA2,PEX12,NPL4,CAN1,SHE3,…
121	GO:0015893	drug transport	MDR1,CDR1,CDR3,CDR2,FLU1
122	GO:0050778	positive regulation of immune response	SAP6,SAP5,SAP4,HGT1,PRA1
123	GO:0072503	cellular divalent inorganic cation homeostasis	ZRT1,PMC1,RIM101,PRA1,CSR1
124	GO:0006084	acetyl-CoA metabolic process	CTN1,CTN3,ACH1,ACS1,ACS2
125	GO:0045935	positive regulation of nucleobase-containing compound metabolic process	GPX2,TEC1,ACE2,WOR1,ADR1,INO2,SUC1,MTLA2,CTA8,RIM101,STP2,IPL1,CAT8,CPH2,RGT1,SFL2,CTA6,BCR1,ZCF21,ASG1,CTF1,CPH1,AHR1,CTA9,MAC1
126	GO:0009405	pathogenesis	HYR1,UME6,HWP1,SAP6,FAD3,ICL1,SAP5,RBT1,CEK2,SOD5,LIP2,ALS3,CDG1,HWP2,ZCF23,FET99,SSU1,IHD1,MDR1,ALS1,PGA23,TEC1,SAP4,RFX2,PGA19,ACE2,WOR1,SOD6,PGA17,YHB1,PGA34,HSP104,SOD4,PHO100,SAP2,HSP78,CRH11,PDE2,HGC1,IFF4,MSI3,PGA31,RSR1,PHR1,CTA8,HEM3,FOX2,IRO1,RBT4,RIM101,STP2,IPL1,RFX1,SAP8,BRG1,MLT1,MIT1,ERG25,HSP90,SFL2,PGA32,SUN41,PGA22,RAS1,BCR1,ZCF21,YPT7,UBI4,SUR7,CTF1,PRA1,CDC11,DFG16,SAP7,PGA42,…
127	GO:0006875	cellular metal ion homeostasis	CSA2,ALS3,ZRT1,PGA10,PMC1,IRO1,RIM101,CFL2,TOK1,PRA1,CSR1,MAC1
128	GO:0050801	ion homeostasis	CSA2,ALS3,ZRT1,PGA10,PMC1,IRO1,RIM101,CFL2,TOK1,DUR3,PRA1,DFG16,PEP12,CSR1,MAC1
129	GO:0030155	regulation of cell adhesion	TRY4,ACE2,ADR1,SUC1,ZFU2,RIM101,ARG81,ZCF39,CRZ2,TRY6,BCR1,TPK1,TRY5,ZNC1,AHR1
130	GO:0098656	anion transmembrane transport	AAP1,CAN2,DIP5,PUT4,JEN1,CAN3,GAP2,HNM1,HNM4,SSY1,MIR1,UGA6,CAN1,UGA4
131	GO:0045785	positive regulation of cell adhesion	TRY4,ACE2,ADR1,SUC1,ZFU2,RIM101,ARG81,ZCF39,CRZ2,TRY6,BCR1,TRY5,ZNC1,AHR1
132	GO:0010811	positive regulation of cell-substrate adhesion	TRY4,ACE2,ADR1,SUC1,ZFU2,RIM101,ARG81,ZCF39,CRZ2,TRY6,BCR1,TRY5,ZNC1,AHR1
133	GO:2001141	regulation of RNA biosynthetic process	TRY4,UME6,ZCF23,ZCF2,HAP41,GPX2,MDM34,TEC1,ZCF22,RFX2,ACE2,ZCF25,WOR1,ADR1,INO2,SUC1,MTLA2,ZCF35,THI20,MSB1,ZFU2,CTA8,ZCF16,IRO1,PPR1,RIM101,YTH1,ZCF3,SWI4,SIR2,STP2,IPL1,RFX1,BRG1,CAT8,UGA3,CPH2,RGT1,RRN11,RPN4,ZCF30,ARG81,ZCF5,SFL2,ELA1,CTA6,MET28,LYS143,ZCF39,HAP42,CRZ2,TRY6,CUP9,BCR1,ZCF21,DBF2,ASG1,ZPR1,ZCF19,CTF1,RAD18,BRE1,HAP31,TRY5,HST1,PEX5,CPH1,ZNC1,AHR1,SUA72,SAS2,CTA9,SUA71,STB5,CSR1…
134	GO:0010628	positive regulation of gene expression	GPX2,TEC1,ACE2,WOR1,ADR1,INO2,SUC1,MTLA2,CTA8,RIM101,STP2,IPL1,CAT8,CPH2,RGT1,SFL2,CTA6,BCR1,ZCF21,ASG1,CTF1,CPH1,AHR1,CTA9,MAC1
135	GO:0048522	positive regulation of cellular process	TRY4,ALS1,GPX2,TEC1,ACE2,WOR1,ADR1,INO2,SUC1,MTLA2,ZFU2,CTA8,RIM101,STP2,IPL1,BRG1,CAT8,CPH2,RGT1,ARG81,SFL2,CTA6,ZCF39,RAS1,CRZ2,TRY6,BCR1,ZCF21,DBF2,ASG1,CTF1,MSB2,TRY5,CPH1,ZNC1,AHR1,CTA9,MAC1
136	GO:0051252	regulation of RNA metabolic process	TRY4,UME6,ZCF23,ZCF2,HAP41,GPX2,MDM34,TEC1,ZCF22,RFX2,ACE2,ZCF25,WOR1,ADR1,INO2,SUC1,MTLA2,ZCF35,THI20,MSB1,ZFU2,CTA8,ZCF16,IRO1,PPR1,RIM101,YTH1,ZCF3,SWI4,SIR2,STP2,IPL1,RFX1,BRG1,CAT8,UGA3,CPH2,RGT1,RRN11,RPN4,ZCF30,ARG81,ZCF5,SFL2,ELA1,CTA6,MET28,LYS143,ZCF39,HAP42,CRZ2,TRY6,CUP9,BCR1,ZCF21,DBF2,ASG1,ZPR1,ZCF19,CTF1,RAD18,BRE1,HAP31,TRY5,HST1,PEX5,CPH1,ZNC1,AHR1,SUA72,SAS2,CTA9,SUA71,STB5,CSR1…
137	GO:0015748	organophosphate ester transport	GIT1,GIT4,CDR1,TNA1,CDR3,CDR2,CSR1
138	GO:0007031	peroxisome organization	PEX4,ADR1,PEX13,PEX12,BCR1,PEX11,PEX6,PEX5
139	GO:0044413	avoidance of host defenses	HYR1,SAP5,SOD5,SAP4,SOD4,RAS1,PRA1,CPH1
140	GO:0048583	regulation of response to stimulus	UME6,SAP6,SAP5,CEK2,ZCF2,ALS1,TEC1,SAP4,ACE2,SUC1,SAP2,HGT1,PDE2,HGC1,BEM2,GPR1,ZFU2,ZCF16,RGS2,PPR1,RIM101,SSY1,ACO1,STP2,CAT8,CPH2,ZCF30,ZCF5,IQG1,ZCF39,RAS1,BCR1,DBF2,SAP30,PRA1,MSB2,TPK1,RAC1,CPH1,AHR1,STB5,TUS1
141	GO:0055065	metal ion homeostasis	CSA2,ALS3,ZRT1,PGA10,PMC1,IRO1,RIM101,CFL2,TOK1,PRA1,CSR1,MAC1
142	GO:0010557	positive regulation of macromolecule biosynthetic process	GPX2,TEC1,ACE2,WOR1,ADR1,INO2,SUC1,MTLA2,CTA8,RIM101,STP2,IPL1,CAT8,CPH2,RGT1,SFL2,CTA6,BCR1,ZCF21,ASG1,CTF1,CPH1,AHR1,CTA9,MAC1
143	GO:0031328	positive regulation of cellular biosynthetic process	GPX2,TEC1,ACE2,WOR1,ADR1,INO2,SUC1,MTLA2,CTA8,RIM101,STP2,IPL1,CAT8,CPH2,RGT1,SFL2,CTA6,BCR1,ZCF21,ASG1,CTF1,CPH1,AHR1,CTA9,MAC1
144	GO:0009891	positive regulation of biosynthetic process	GPX2,TEC1,ACE2,WOR1,ADR1,INO2,SUC1,MTLA2,CTA8,RIM101,STP2,IPL1,CAT8,CPH2,RGT1,SFL2,CTA6,BCR1,ZCF21,ASG1,CTF1,CPH1,AHR1,CTA9,MAC1
145	GO:0051173	positive regulation of nitrogen compound metabolic process	GPX2,TEC1,ACE2,WOR1,ADR1,INO2,SUC1,MTLA2,CTA8,RIM101,STP2,IPL1,CAT8,CPH2,RGT1,SFL2,CTA6,BCR1,ZCF21,ASG1,CTF1,CPH1,AHR1,CTA9,MAC1
146	GO:0010604	positive regulation of macromolecule metabolic process	GPX2,TEC1,ACE2,WOR1,ADR1,INO2,SUC1,MTLA2,CTA8,RIM101,STP2,IPL1,CAT8,CPH2,RGT1,SFL2,CTA6,BCR1,ZCF21,ASG1,CTF1,MSB2,CPH1,AHR1,CTA9,MAC1
147	GO:0031325	positive regulation of cellular metabolic process	GPX2,TEC1,ACE2,WOR1,ADR1,INO2,SUC1,MTLA2,CTA8,RIM101,STP2,IPL1,CAT8,CPH2,RGT1,SFL2,CTA6,BCR1,ZCF21,ASG1,CTF1,MSB2,CPH1,AHR1,CTA9,MAC1
148	GO:0052162	modulation by symbiont of defense-related host calcium ion flux	SAP6,SAP5,SAP4,SAP2
149	GO:0052265	induction by organism of defense-related calcium ion flux in other organism involved in symbiotic interaction	SAP6,SAP5,SAP4,SAP2
150	GO:0050793	regulation of developmental process	ACE2,PDE2,RIM101,SIR2
151	GO:0050848	regulation of calcium-mediated signaling	SAP6,SAP5,SAP4,SAP2
152	GO:0015914	phospholipid transport	CDR1,CDR3,CDR2,CSR1
153	GO:0006857	oligopeptide transport	OPT5,OPT4,PTR2,OPT1
154	GO:0052065	positive regulation by organism of defense-related calcium ion flux in other organism involved in symbiotic interaction	SAP6,SAP5,SAP4,SAP2
155	GO:0052391	induction by symbiont of defense-related host calcium ion flux	SAP6,SAP5,SAP4,SAP2
156	GO:0052389	positive regulation by symbiont of defense-related host calcium ion flux	SAP6,SAP5,SAP4,SAP2
157	GO:0052301	modulation by organism of defense-related calcium ion flux in other organism involved in symbiotic interaction	SAP6,SAP5,SAP4,SAP2
158	GO:0044712	single-organism catabolic process	LIP2,PLB2,CDG1,MAL2,GDH2,SPO1,PUT1,GCV2,LIP9,SUC1,PLB5,LIP3,LIP1,ARO8,POX1-3,PXP2,ATG15,FOX2,AAH1,ARD,GCV1,LIP7,CTF1,POX1,HAM1,PEX5,AHR1
159	GO:0009408	response to heat	CEK2,ZCF23,RFX2,YDJ1,HSP104,HGT1,MDJ1,HSP78,PDE2,GPR1,CTA8,STP2,HSP60,CPH2,HSP90,RAS1,DBF2,UBI4,HSP21
160	GO:0050776	regulation of immune response	SAP6,SAP5,SAP4,HGT1,PRA1
161	GO:0072507	divalent inorganic cation homeostasis	ZRT1,PMC1,RIM101,PRA1,CSR1
162	GO:0006955	immune response	SAP6,SAP5,SAP4,HGT1,PRA1
163	GO:0071310	cellular response to organic substance	SAP5,FAR1,CAG1,TEC1,GPR1,CDR1,SSY1,HSP90,RAS1,BCR1,SAP30,CDR2,YPS7,CPH1
164	GO:0044419	interspecies interaction between organisms	HYR1,HWP1,SAP6,SAP5,RBT1,SOD5,SSA2,ALS3,HWP2,ALS1,TEC1,SAP4,RFX2,ACE2,WOR1,IPT1,ADR1,YHB1,SOD4,SAP2,PDE2,HGC1,MSB1,PHR1,RIM101,ACO1,IPL1,UGA3,CPH2,RGT1,YCK2,SMI1,SUN41,RAS1,SHE3,BCR1,PRA1,CPH1,AHR1,ECM331
165	GO:0044403	symbiosis, encompassing mutualism through parasitism	HYR1,HWP1,SAP6,SAP5,RBT1,SOD5,SSA2,ALS3,HWP2,ALS1,TEC1,SAP4,RFX2,ACE2,WOR1,IPT1,ADR1,YHB1,SOD4,SAP2,PDE2,HGC1,MSB1,PHR1,RIM101,ACO1,IPL1,UGA3,CPH2,RGT1,YCK2,SMI1,SUN41,RAS1,SHE3,BCR1,PRA1,CPH1,AHR1,ECM331
166	GO:0006351	transcription, DNA-templated	TRY4,UME6,ZCF23,ZCF2,HAP41,GPX2,MDM34,TEC1,ZCF22,RFX2,ACE2,ZCF25,WOR1,ADR1,INO2,RPC19,SUC1,MTLA2,ZCF35,THI20,MSB1,ZFU2,CTA8,ZCF16,IRO1,PPR1,RIM101,YTH1,ZCF3,SWI4,SIR2,STP2,IPL1,RFX1,BRG1,CAT8,UGA3,CPH2,RGT1,RRN11,RPN4,ZCF30,ARG81,ZCF5,RPA12,SFL2,ELA1,CTA6,MET28,LYS143,ZCF39,HAP42,CRZ2,TRY6,CUP9,BCR1,ZCF21,DBF2,ASG1,ZPR1,ZCF19,CTF1,RAD18,BRE1,HAP31,TRY5,HST1,PEX5,CPH1,ZNC1,AHR1,SUA72,SAS2,CTA9,SUA…
167	GO:0097659	nucleic acid-templated transcription	TRY4,UME6,ZCF23,ZCF2,HAP41,GPX2,MDM34,TEC1,ZCF22,RFX2,ACE2,ZCF25,WOR1,ADR1,INO2,RPC19,SUC1,MTLA2,ZCF35,THI20,MSB1,ZFU2,CTA8,ZCF16,IRO1,PPR1,RIM101,YTH1,ZCF3,SWI4,SIR2,STP2,IPL1,RFX1,BRG1,CAT8,UGA3,CPH2,RGT1,RRN11,RPN4,ZCF30,ARG81,ZCF5,RPA12,SFL2,ELA1,CTA6,MET28,LYS143,ZCF39,HAP42,CRZ2,TRY6,CUP9,BCR1,ZCF21,DBF2,ASG1,ZPR1,ZCF19,CTF1,RAD18,BRE1,HAP31,TRY5,HST1,PEX5,CPH1,ZNC1,AHR1,SUA72,SAS2,CTA9,SUA…
168	GO:0010468	regulation of gene expression	TRY4,UME6,ZCF23,ZCF2,HAP41,GPX2,MDM34,TEC1,ZCF22,RFX2,ACE2,ZCF25,WOR1,ADR1,INO2,SUC1,HGT1,MTLA2,ZCF35,THI20,MSB1,ZFU2,CTA8,ZCF16,IRO1,PPR1,RIM101,YTH1,ZCF3,SWI4,SIR2,STP2,IPL1,RFX1,BRG1,CAT8,UGA3,CPH2,RGT1,RRN11,RPN4,ZCF30,ARG81,ZCF5,SFL2,ELA1,CTA6,MET28,LYS143,ZCF39,HAP42,CRZ2,TRY6,CUP9,BCR1,ZCF21,DBF2,ASG1,ZPR1,ZCF19,CTF1,PRA1,RAD18,BRE1,HAP31,TRY5,HST1,PEX5,CPH1,ZNC1,AHR1,SUA72,SAS2,CTA9,SUA71…
169	GO:1901522	positive regulation of transcription from RNA polymerase II promoter involved in cellular response to chemical stimulus	GPX2,TEC1,CPH1
170	GO:0034204	lipid translocation	CDR1,CDR3,CDR2
171	GO:0035672	oligopeptide transmembrane transport	OPT5,OPT4,OPT1
172	GO:0097035	regulation of membrane lipid distribution	CDR1,CDR3,CDR2
173	GO:0046487	glyoxylate metabolic process	ICL1,MLS1,FOX2
174	GO:0006097	glyoxylate cycle	ICL1,MLS1,FOX2
175	GO:0065008	regulation of biological quality	SAP6,SAP5,CEK2,CSA2,ALS3,ALS1,SAP4,ACE2,HST6,SAP2,ZRT1,CCH1,PGA10,GRX1,QDR3,PMC1,GPR1,CDR1,IRO1,RIM101,ACO1,CFL2,TOK1,CDR3,RAS1,SHE3,BCR1,DUR3,PRA1,CDR2,DFG16,TERT,PEP12,CSR1,MAC1
176	GO:0009266	response to temperature stimulus	CEK2,ZCF23,RFX2,YDJ1,HSP104,HGT1,MDJ1,HSP78,PDE2,GPR1,CTA8,STP2,HSP60,CPH2,HSP90,RAS1,CRZ2,BCR1,DBF2,UBI4,HSP21
177	GO:0006091	generation of precursor metabolites and energy	AOX2,CIT1,COX2,NAD2,COX3A,NAD4,CTN1,NAD3,NAD5,NAD6,NAD1,IDP2,MLS1,CYC3,MDH1,CYC1,KGD1,ACO1,KGD2,MDH1-1,SDH2
178	GO:0065002	intracellular protein transmembrane transport	SSA2,PEX4,PEX13,PAM16,PEX12,PEX6,PEX5,PAM18,MDM12
179	GO:0019219	regulation of nucleobase-containing compound metabolic process	TRY4,UME6,ZCF23,ZCF2,HAP41,GPX2,MDM34,TEC1,ZCF22,RFX2,ACE2,ZCF25,WOR1,ADR1,INO2,SUC1,MTLA2,ZCF35,THI20,MSB1,ZFU2,CTA8,ZCF16,IRO1,PPR1,RIM101,YTH1,ZCF3,SWI4,SIR2,STP2,IPL1,RFX1,BRG1,CAT8,UGA3,CPH2,RGT1,RRN11,RPN4,ZCF30,ARG81,ZCF5,SFL2,ELA1,CTA6,MET28,LYS143,ZCF39,HAP42,CRZ2,TRY6,CUP9,BCR1,ZCF21,DBF2,ASG1,ZPR1,ZCF19,CTF1,RAD18,BRE1,HAP31,TRY5,HST1,PEX5,CPH1,ZNC1,AHR1,SUA72,SAS2,CTA9,SUA71,STB5,CSR1…
180	GO:0010033	response to organic substance	SAP5,FAR1,CAG1,TEC1,PDE2,GPR1,CDR1,SSY1,HSP90,RAS1,BCR1,SAP30,CDR2,YPS7,CPH1
181	GO:1900231	regulation of single-species biofilm formation on inanimate substrate	TEC1,WOR1,ADR1,RIM101,BRG1,RAS1,CRZ2,BCR1,DBF2,MSB2,TPK1,CPH1,CSR1
182	GO:0006631	fatty acid metabolic process	FAD3,POX1-3,PXP2,FOX2,PEX13,FEN1,ERG251,ERG25,PEX11,CTF1,POX1,PEX6,PEX5

## Sheet: cyr1 pH 4 down
	TermId	Term	Records
1	GO:0055085	transmembrane transport	FGR2,SFC1,HGT9,CTR1,SSA2,MDR1,SSU1,HGT1,JEN1,HGT16,JEN2,AAP1,PEX4,HOL1,MAL31,MAC1,HNM1,QDR3,HGT10,DAL7,FTR2,HOL4,CAN2,YOR1,MLT1,FTH1,HGT20,FRP1,SEO1,NUP,OPT5,MIR1,HGT2,CTR2,TNA1,AGC1,GAP1,CDR1,PAM18,OAC1,ZRT1,PEX13,NAG3,HAK1,PHO89,GAP2,CCC2,CDR3,PAM16,DIP5,PET9,PXA2,MDM12,HIP1,UGA4,FLU1,CAN3,PEX12,COX3A,PUT4,PXA1,TIM17,LEU5,CCH1,YMC1,MDL2,QDR2,TOK1,PEX6,OPT1,OPT8,MEP2,OPT6,DAL8,TRK1,TPO4,OPT4,FTH…
2	GO:0019752	carboxylic acid metabolic process	CIT1,ICL1,FAD3,HIS3,IDP2,GDH2,MLS1,MET1,GCV2,CDG1,BIO2,ARO8,CHA1,PUT2,FEN1,PXP2,MDH1,FOX2,KGD1,MEU1,PAN6,LYS22,KGD2,ACO1,MET15,MET2,PUT1,TRP3,PEX13,FEN12,ARG4,POX1-3,GCV1,MES1,ERG25,MDH1-1,LYS2,ARG1,POX1,HIS4,ACH1,DED81,ASN1,SHM1,PRO1,CTF1,MSW1,ARG3,ARO4,PRS,PEX6,UGA11,ERG251,CAR1,PHA2,ACS2,SDH2,HTS1,FDH1,ARO2,HIS1,FRS2,ECM17,MET3,TRP5,HOM2,ARO1,GUA1,TRP4,CEM1,ILS1
3	GO:0043436	oxoacid metabolic process	CIT1,ICL1,FAD3,HIS3,IDP2,GDH2,MLS1,MET1,GCV2,CDG1,BIO2,ARO8,CHA1,PUT2,FEN1,PXP2,MDH1,FOX2,KGD1,MEU1,PAN6,LYS22,KGD2,ACO1,MET15,MET2,PUT1,TRP3,PEX13,FEN12,ARG4,POX1-3,GCV1,MES1,ERG25,MDH1-1,LYS2,ARG1,POX1,HIS4,ACH1,DED81,ASN1,SHM1,PRO1,CTF1,MSW1,ARG3,ARO4,PRS,PEX6,UGA11,ERG251,CAR1,PHA2,ACS2,SDH2,HTS1,FDH1,ARO2,HIS1,FRS2,ECM17,MET3,TRP5,HOM2,ARO1,GUA1,TRP4,CEM1,ILS1
4	GO:0006082	organic acid metabolic process	CIT1,ICL1,FAD3,HIS3,IDP2,GDH2,MLS1,MET1,GCV2,CDG1,BIO2,ARO8,CHA1,PUT2,FEN1,PXP2,MDH1,FOX2,KGD1,MEU1,PAN6,LYS22,KGD2,ACO1,MET15,MET2,PUT1,TRP3,PEX13,FEN12,ARG4,POX1-3,GCV1,MES1,ERG25,MDH1-1,LYS2,ARG1,POX1,HIS4,ACH1,DED81,ASN1,SHM1,PRO1,CTF1,MSW1,ARG3,ARO4,PRS,PEX6,UGA11,ERG251,CAR1,PHA2,ACS2,SDH2,HTS1,FDH1,ARO2,HIS1,FRS2,ECM17,MET3,TRP5,HOM2,ARO1,GUA1,TRP4,CEM1,ILS1
5	GO:0015833	peptide transport	SSA2,OPT5,PTR2,FLU1,OPT1,OPT8,OPT4,ATM1,HST6
6	GO:0055114	oxidation-reduction process	AOX2,CIT1,FAD3,CFL11,CFL4,CFL5,SMM1,IDP2,GDH2,YHB5,FRE9,MLS1,MET1,CFL2,GCV2,CDG1,IFG3,GPX2,ADH3,CYC3,ALD6,PUT2,FRP1,PXP2,MDH1,CTN1,FOX2,MXR1,KGD1,KGD2,ACO1,ALK2,GUT2,NAD1,YHB1,PUT1,POX1-3,SOD6,YHB4,MET10,GCV1,ERG25,MDH1-1,LYS2,YMX6,HMX1,OYE23,GRX1,YAH1,SOD4,COX3A,POX1,FET33,HIS4,CYC1,ARD,DLD1,RNR3,YFH1,IFE2,ERG251,ACS2,SDH2,DAO2,FDH1,AMO1,ECM17,HOM2,CBP1,ARO1,ERO1,CHO2
7	GO:0042886	amide transport	SSA2,OPT5,PTR2,FLU1,OPT1,OPT8,OPT4,ATM1,HST6
8	GO:0044406	adhesion of symbiont to host	HYR1,HWP1,RBT1,ALS3,HWP2,SAP6,ALS1,ADR1,TEC1,RFX2,ACE2,SAP2,SAP5,EAP1,MSB1,PDE2,WOR1,ECM331,HIS4,PHR1,SAP4,EFH1,SUN41,CDC10
9	GO:0006520	cellular amino acid metabolic process	HIS3,GDH2,MET1,GCV2,CDG1,ARO8,CHA1,PUT2,MEU1,LYS22,MET15,MET2,PUT1,TRP3,ARG4,GCV1,MES1,LYS2,ARG1,HIS4,DED81,ASN1,SHM1,PRO1,MSW1,ARG3,ARO4,PRS,UGA11,CAR1,PHA2,ACS2,HTS1,FDH1,ARO2,HIS1,FRS2,ECM17,MET3,TRP5,HOM2,ARO1,GUA1,TRP4,ILS1
10	GO:0016226	iron-sulfur cluster assembly	ISA2,NBP35,ISU1,DRE2,ISA1,YFH1
11	GO:0031163	metallo-sulfur cluster assembly	ISA2,NBP35,ISU1,DRE2,ISA1,YFH1
12	GO:0044765	single-organism transport	FGR2,SFC1,HGT9,CTR1,SSA2,MDR1,SSU1,HGT1,JEN1,HGT16,JEN2,YHB5,AAP1,PEX4,HOL1,MAL31,MAC1,HNM1,QDR3,HGT10,DAL7,FTR2,HOL4,CAN2,YOR1,MLT1,FTH1,HGT20,FRP1,SEO1,NUP,OPT5,MIR1,HGT2,CTR2,TNA1,AGC1,GAP1,CDR1,PAM18,OAC1,YHB1,ZRT1,PEX13,NAG3,HAK1,PHO89,GAP2,CCC2,PTR2,YHB4,CDR3,PAM16,DIP5,SFH5,PET9,PXA2,MDM12,HIP1,ELF1,UGA4,FLU1,CAN3,PEX12,COX3A,PUT4,PXA1,TIM17,LEU5,CCH1,YMC1,MDL2,QDR2,TOK1,PEX6,OPT1,OPT8,MEP…
13	GO:1901605	alpha-amino acid metabolic process	HIS3,GDH2,MET1,GCV2,CDG1,PUT2,MEU1,LYS22,MET15,MET2,PUT1,TRP3,ARG4,GCV1,LYS2,ARG1,HIS4,ASN1,SHM1,PRO1,CAR1,PHA2,ACS2,FDH1,HIS1,MET3,TRP5,HOM2,GUA1,TRP4
14	GO:1902578	single-organism localization	FGR2,SFC1,HGT9,CTR1,SSA2,MDR1,SSU1,HGT1,JEN1,HGT16,JEN2,YHB5,AAP1,PEX4,HOL1,MAL31,MAC1,HNM1,QDR3,HGT10,DAL7,FTR2,HOL4,CAN2,YOR1,MLT1,FTH1,HGT20,FRP1,SEO1,NUP,OPT5,MIR1,HGT2,CTR2,TNA1,AGC1,GAP1,CDR1,PAM18,OAC1,YHB1,ZRT1,PEX13,NAG3,HAK1,PHO89,GAP2,CCC2,PTR2,YHB4,CDR3,PAM16,DIP5,SFH5,PET9,PXA2,DYN1,MDM12,HIP1,ELF1,UGA4,FLU1,CAN3,PEX12,COX3A,PUT4,PXA1,TIM17,LEU5,CCH1,YMC1,MDL2,QDR2,TOK1,PEX6,OPT1,OPT…
15	GO:0016042	lipid catabolic process	PLB2,LIP1,SPO1,PXP2,PLB5,FOX2,POX1-3,LIP9,POX1,CTF1,LIP2,ATG15,LIP3
16	GO:0072350	tricarboxylic acid metabolic process	CIT1,IDP2,MLS1,MDH1,KGD1,KGD2,ACO1,MDH1-1,SDH2
17	GO:0006101	citrate metabolic process	CIT1,IDP2,MLS1,MDH1,KGD1,KGD2,ACO1,MDH1-1,SDH2
18	GO:0006099	tricarboxylic acid cycle	CIT1,IDP2,MLS1,MDH1,KGD1,KGD2,ACO1,MDH1-1,SDH2
19	GO:0016053	organic acid biosynthetic process	FAD3,HIS3,MET1,BIO2,PUT2,FEN1,MEU1,PAN6,LYS22,MET15,MET2,PUT1,FEN12,ARG4,ERG25,LYS2,ARG1,HIS4,ASN1,PRO1,ARO4,ERG251,PHA2,ACS2,ARO2,HIS1,ECM17,MET3,TRP5,HOM2,ARO1,TRP4,CEM1
20	GO:0046394	carboxylic acid biosynthetic process	FAD3,HIS3,MET1,BIO2,PUT2,FEN1,MEU1,PAN6,LYS22,MET15,MET2,PUT1,FEN12,ARG4,ERG25,LYS2,ARG1,HIS4,ASN1,PRO1,ARO4,ERG251,PHA2,ACS2,ARO2,HIS1,ECM17,MET3,TRP5,HOM2,ARO1,TRP4,CEM1
21	GO:0009060	aerobic respiration	AOX2,CIT1,IDP2,MLS1,CYC3,MDH1,KGD1,KGD2,ACO1,MDH1-1,COX3A,SDH2
22	GO:0006857	oligopeptide transport	OPT5,PTR2,OPT1,OPT8,OPT4
23	GO:0006879	cellular iron ion homeostasis	CSA2,ALS3,CFL2,MAC1,IRO1,HMX1,PGA10,SEF1,ATM1
24	GO:0055072	iron ion homeostasis	CSA2,ALS3,CFL2,MAC1,IRO1,HMX1,PGA10,SEF1,ATM1
25	GO:0000096	sulfur amino acid metabolic process	MET1,CDG1,MEU1,MET15,MET2,ECM17,MET3,HOM2
26	GO:0044242	cellular lipid catabolic process	PLB2,SPO1,PXP2,PLB5,FOX2,POX1-3,POX1,CTF1
27	GO:0009067	aspartate family amino acid biosynthetic process	MET1,MEU1,LYS22,MET15,MET2,LYS2,ASN1,ACS2,MET3,HOM2
28	GO:0045333	cellular respiration	AOX2,CIT1,IDP2,MLS1,CYC3,MDH1,CTN1,KGD1,KGD2,ACO1,NAD1,MDH1-1,COX3A,CYC1,SDH2
29	GO:0044282	small molecule catabolic process	GDH2,GCV2,CDG1,ARO8,PXP2,FOX2,PUT1,POX1-3,GCV1,POX1,ARD,SUC1,CTF1,FDH1
30	GO:1901607	alpha-amino acid biosynthetic process	HIS3,MET1,PUT2,MEU1,LYS22,MET15,MET2,PUT1,ARG4,LYS2,ARG1,HIS4,ASN1,PRO1,PHA2,ACS2,HIS1,MET3,TRP5,HOM2,TRP4
31	GO:0006790	sulfur compound metabolic process	CTN3,MET1,CDG1,BIO2,TES1,ECM38,CTN1,MEU1,MET15,MET2,SAM2,ACH1,ACS2,ECM17,MET3,HOM2
32	GO:0000097	sulfur amino acid biosynthetic process	MET1,MEU1,MET15,MET2,ECM17,MET3,HOM2
33	GO:0008652	cellular amino acid biosynthetic process	HIS3,MET1,PUT2,MEU1,LYS22,MET15,MET2,PUT1,ARG4,LYS2,ARG1,HIS4,ASN1,PRO1,ARO4,PHA2,ACS2,ARO2,HIS1,ECM17,MET3,TRP5,HOM2,ARO1,TRP4
34	GO:0015850	organic hydroxy compound transport	MDR1,JEN1,HGT10,CDR1,FLU1
35	GO:0043648	dicarboxylic acid metabolic process	GDH2,MDH1,PUT1,MDH1-1,ARO4,ARO2,HOM2,ARO1
36	GO:0009066	aspartate family amino acid metabolic process	MET1,MEU1,LYS22,MET15,MET2,LYS2,ASN1,ACS2,MET3,HOM2
37	GO:0046916	cellular transition metal ion homeostasis	CSA2,ALS3,CFL2,MAC1,ZRT1,IRO1,HMX1,PGA10,SEF1,ATM1
38	GO:0055076	transition metal ion homeostasis	CSA2,ALS3,CFL2,MAC1,ZRT1,IRO1,HMX1,PGA10,SEF1,ATM1
39	GO:0071705	nitrogen compound transport	SSA2,MDR1,AAP1,HNM1,CAN2,NUP,OPT5,TNA1,GAP1,CDR1,GAP2,PTR2,DIP5,HIP1,ELF1,UGA4,FLU1,CAN3,PUT4,OPT1,OPT8,MEP2,SHE3,OPT4,ATM1,HST6
40	GO:0016054	organic acid catabolic process	GDH2,GCV2,CDG1,ARO8,PXP2,FOX2,PUT1,POX1-3,GCV1,POX1,CTF1,FDH1
41	GO:0046395	carboxylic acid catabolic process	GDH2,GCV2,CDG1,ARO8,PXP2,FOX2,PUT1,POX1-3,GCV1,POX1,CTF1,FDH1
42	GO:0002253	activation of immune response	HGT1,SAP6,SAP5,SAP4
43	GO:0009086	methionine biosynthetic process	MET1,MEU1,MET15,MET2,MET3,HOM2
44	GO:0015669	gas transport	YHB5,YHB1,YHB4
45	GO:0015671	oxygen transport	YHB5,YHB1,YHB4
46	GO:0009423	chorismate biosynthetic process	ARO4,ARO2,ARO1
47	GO:0044281	small molecule metabolic process	CYR1,CIT1,ICL1,FAD3,CEK2,HIS3,IDP2,GDH2,MLS1,MET1,PCK1,GCV2,CDG1,BIO2,ARO8,CHA1,RKI1,PUT2,FEN1,FBP1,PXP2,MDH1,FOX2,KGD1,MEU1,PAN6,LYS22,KGD2,ACO1,MET15,MET2,NAD1,PUT1,TRP3,PEX13,FEN12,ERG6,ARG4,POX1-3,GCV1,PRS5,MES1,ERG25,MDH1-1,LYS2,YNK1,HAM1,SAM2,ARG1,COX3A,POX1,HIS4,CYC1,ACH1,ARD,DED81,SUC1,ASN1,SHM1,PRO1,CTF1,CAT8,MSW1,ARG3,ARO4,PRS,PEX6,UGA11,ERG251,CAR1,PHA2,GUK1,ACS2,SDH2,HTS1,FDH1,ARO2,HI…
48	GO:0044407	single-species biofilm formation in or on host organism	HYR1,HWP1,RBT1,ADR1,ACE2,EAP1,PHR1,SUN41
49	GO:0006820	anion transport	JEN1,JEN2,AAP1,HNM1,CAN2,MLT1,MIR1,GAP1,CDR1,PHO89,GAP2,CDR3,DIP5,HIP1,UGA4,CAN3,PUT4,TRK1,ATM1
50	GO:0006875	cellular metal ion homeostasis	CSA2,ALS3,CFL2,MAC1,ZRT1,IRO1,HMX1,TOK1,TRK1,PGA10,SEF1,ATM1
51	GO:0098656	anion transmembrane transport	JEN1,AAP1,HNM1,CAN2,MIR1,GAP1,PHO89,GAP2,DIP5,HIP1,UGA4,CAN3,PUT4,TRK1
52	GO:0032259	methylation	MET1,KAR4,DIM1,ERG6,GCV1,SAM4,NOP1,HMT1,TRM1,CHO2,RSM22
53	GO:0009062	fatty acid catabolic process	PXP2,FOX2,POX1-3,POX1,CTF1
54	GO:0034755	iron ion transmembrane transport	CTR1,MAC1,FTR2,FRP1,FTH2
55	GO:0015980	energy derivation by oxidation of organic compounds	AOX2,CIT1,IDP2,MLS1,CYC3,MDH1,CTN1,KGD1,KGD2,ACO1,NAD1,MDH1-1,COX3A,CYC1,SDH2
56	GO:0055065	metal ion homeostasis	CSA2,ALS3,CFL2,MAC1,ZRT1,IRO1,HMX1,TOK1,TRK1,PGA10,SEF1,ATM1
57	GO:0006555	methionine metabolic process	MET1,MEU1,MET15,MET2,MET3,HOM2
58	GO:0051234	establishment of localization	FGR2,SFC1,HGT9,CTR1,SSA2,MDR1,SSU1,HGT1,ALS3,JEN1,HGT16,JEN2,YHB5,AAP1,PEX4,HOL1,MAL31,MAC1,ANT1,HNM1,QDR3,HGT10,DAL7,FTR2,HOL4,CAN2,YOR1,MLT1,FTH1,HGT20,FRP1,SEO1,NUP,OPT5,MIR1,CRC1,HGT2,CTR2,YHM1,TNA1,AGC1,TIM13,GAP1,CDR1,PAM18,OAC1,YHB1,ZRT1,MTM1,PEX13,NAG3,HAK1,PHO89,GAP2,CCC2,PTR2,YHB4,CDR3,PAM16,DIP5,SFH5,PET9,PXA2,DYN1,MDM12,HIP1,ELF1,UGA4,FLU1,SMF3,CAN3,PEX12,COX3A,PUT4,PXA1,CDC11,TIM17,L…
59	GO:1903825	organic acid transmembrane transport	JEN1,AAP1,HNM1,CAN2,GAP1,GAP2,DIP5,HIP1,UGA4,CAN3,PUT4
60	GO:0052162	modulation by symbiont of defense-related host calcium ion flux	SAP6,SAP2,SAP5,SAP4
61	GO:0043650	dicarboxylic acid biosynthetic process	PUT1,ARO4,ARO2,ARO1
62	GO:0052265	induction by organism of defense-related calcium ion flux in other organism involved in symbiotic interaction	SAP6,SAP2,SAP5,SAP4
63	GO:0050848	regulation of calcium-mediated signaling	SAP6,SAP2,SAP5,SAP4
64	GO:0006827	high-affinity iron ion transmembrane transport	CTR1,MAC1,FTR2,FRP1
65	GO:0052065	positive regulation by organism of defense-related calcium ion flux in other organism involved in symbiotic interaction	SAP6,SAP2,SAP5,SAP4
66	GO:0052391	induction by symbiont of defense-related host calcium ion flux	SAP6,SAP2,SAP5,SAP4
67	GO:0052389	positive regulation by symbiont of defense-related host calcium ion flux	SAP6,SAP2,SAP5,SAP4
68	GO:0052301	modulation by organism of defense-related calcium ion flux in other organism involved in symbiotic interaction	SAP6,SAP2,SAP5,SAP4
69	GO:0044272	sulfur compound biosynthetic process	MET1,CDG1,BIO2,MEU1,MET15,MET2,SAM2,ACS2,ECM17,MET3,HOM2
70	GO:0009072	aromatic amino acid family metabolic process	ARO8,TRP3,ARO4,PHA2,ARO2,TRP5,ARO1,TRP4
71	GO:0044283	small molecule biosynthetic process	FAD3,CEK2,HIS3,MET1,PCK1,BIO2,ARO8,PUT2,FEN1,FBP1,MEU1,PAN6,LYS22,MET15,MET2,PUT1,FEN12,ERG6,ARG4,ERG25,LYS2,ARG1,HIS4,ASN1,PRO1,CAT8,ARO4,ERG251,PHA2,ACS2,ARO2,HIS1,ECM17,MET3,TRP5,HOM2,ARO1,TRP4,CEM1,CHO2
72	GO:0072329	monocarboxylic acid catabolic process	PXP2,FOX2,POX1-3,POX1,CTF1
73	GO:0006637	acyl-CoA metabolic process	CTN3,TES1,CTN1,ACH1,ACS2
74	GO:0035383	thioester metabolic process	CTN3,TES1,CTN1,ACH1,ACS2
75	GO:0034660	ncRNA metabolic process	SMM1,MTO1,DIM1,MES1,MPP10,DBP3,DED81,YTM1,LIG1,MSW1,PRS,UTP21,NOP1,NSA1,HTS1,FRS2,NCS2,DBP8,ILS1,HAS1,TRM1
76	GO:0034470	ncRNA processing	SMM1,MTO1,DIM1,MPP10,DBP3,YTM1,LIG1,UTP21,NOP1,NSA1,NCS2,DBP8,HAS1,TRM1
77	GO:0009073	aromatic amino acid family biosynthetic process	ARO4,PHA2,ARO2,TRP5,ARO1,TRP4
78	GO:0051179	localization	FGR2,SFC1,HGT9,CTR1,SSA2,MDR1,SSU1,HGT1,ALS3,JEN1,HGT16,JEN2,YHB5,AAP1,PEX4,HOL1,MAL31,MAC1,ANT1,HNM1,QDR3,IPT1,HGT10,DAL7,FTR2,HOL4,CAN2,YOR1,MLT1,FTH1,HGT20,FRP1,SEO1,NUP,OPT5,MIR1,CRC1,HGT2,CTR2,YHM1,TNA1,AGC1,TIM13,GAP1,CDR1,PAM18,OAC1,YHB1,ZRT1,MTM1,PEX13,NAG3,HAK1,PHO89,GAP2,CCC2,PTR2,YHB4,CDR3,PAM16,DIP5,SFH5,PET9,RSR1,PXA2,DYN1,MDM12,HIP1,ELF1,UGA4,FLU1,SMF3,CAN3,PEX12,COX3A,PUT4,PXA1,CDC…
79	GO:0006810	transport	FGR2,SFC1,HGT9,CTR1,SSA2,MDR1,SSU1,HGT1,ALS3,JEN1,HGT16,JEN2,YHB5,AAP1,PEX4,HOL1,MAL31,MAC1,ANT1,HNM1,QDR3,HGT10,DAL7,FTR2,HOL4,CAN2,YOR1,MLT1,FTH1,HGT20,FRP1,SEO1,NUP,OPT5,MIR1,CRC1,HGT2,CTR2,YHM1,TNA1,AGC1,TIM13,GAP1,CDR1,PAM18,OAC1,YHB1,ZRT1,MTM1,PEX13,NAG3,HAK1,PHO89,GAP2,CCC2,PTR2,YHB4,CDR3,PAM16,DIP5,SFH5,PET9,PXA2,MDM12,HIP1,ELF1,UGA4,FLU1,SMF3,CAN3,PEX12,COX3A,PUT4,PXA1,TIM17,LEU5,CCH1,YM…
80	GO:0006399	tRNA metabolic process	SMM1,MTO1,MES1,DED81,LIG1,MSW1,PRS,NOP1,HTS1,FRS2,NCS2,ILS1,TRM1
81	GO:0006631	fatty acid metabolic process	FAD3,FEN1,PXP2,FOX2,PEX13,FEN12,POX1-3,ERG25,POX1,CTF1,PEX6,ERG251,CEM1
82	GO:0015711	organic anion transport	JEN1,JEN2,AAP1,HNM1,CAN2,MLT1,GAP1,CDR1,GAP2,CDR3,DIP5,HIP1,UGA4,CAN3,PUT4,ATM1
83	GO:0035434	copper ion transmembrane transport	CTR1,CTR2,CCC2
84	GO:0071804	cellular potassium ion transport	HAK1,TOK1,TRK1
85	GO:0071805	potassium ion transmembrane transport	HAK1,TOK1,TRK1
86	GO:0035672	oligopeptide transmembrane transport	OPT5,OPT1,OPT4
87	GO:0015903	fluconazole transport	MDR1,CDR1,FLU1
88	GO:0006813	potassium ion transport	HAK1,TOK1,TRK1
89	GO:0046487	glyoxylate metabolic process	ICL1,MLS1,FOX2
90	GO:0046417	chorismate metabolic process	ARO4,ARO2,ARO1
91	GO:0006097	glyoxylate cycle	ICL1,MLS1,FOX2
92	GO:0007005	mitochondrion organization	MDM34,PAM18,PAM16,CCE1,MDM12,IMP2,FZO1,MGM101
93	GO:0015849	organic acid transport	JEN1,JEN2,AAP1,HNM1,CAN2,GAP1,GAP2,DIP5,HIP1,UGA4,CAN3,PUT4
94	GO:0046942	carboxylic acid transport	JEN1,JEN2,AAP1,HNM1,CAN2,GAP1,GAP2,DIP5,HIP1,UGA4,CAN3,PUT4
95	GO:0003333	amino acid transmembrane transport	AAP1,HNM1,CAN2,GAP1,GAP2,DIP5,HIP1,UGA4,CAN3,PUT4
96	GO:0034220	ion transmembrane transport	CTR1,JEN1,AAP1,MAC1,HNM1,FTR2,CAN2,FRP1,MIR1,CTR2,GAP1,HAK1,PHO89,GAP2,CCC2,DIP5,HIP1,UGA4,CAN3,COX3A,PUT4,CCH1,TOK1,MEP2,TRK1,FTH2
97	GO:0044270	cellular nitrogen compound catabolic process	SAP6,OGG1,SAP5,YHB1,SPO11,HMX1,CCE1,DBR1,HAM1,SAP4,NTG1
98	GO:0044248	cellular catabolic process	GDH2,PLB2,SAP6,SPO1,GCV2,CDG1,ARO8,OGG1,SAP2,PXP2,PLB5,FOX2,SAP5,YHB1,PUT1,POX1-3,GCV1,SPO11,HMX1,CCE1,DBR1,HAM1,POX1,ARD,RPN4,SUC1,CTF1,SAP4,DOT4,FDH1,NTG1,MAL2
99	GO:0009071	serine family amino acid catabolic process	GCV2,CDG1,GCV1,FDH1
100	GO:0033212	iron assimilation	CSA2,ALS3,MAC1,SEF1
101	GO:0006400	tRNA modification	SMM1,MTO1,NCS2,TRM1
102	GO:0006635	fatty acid beta-oxidation	PXP2,FOX2,POX1-3,POX1
103	GO:0048878	chemical homeostasis	CSA2,ALS3,CFL2,MAC1,QDR3,ZRT1,IRO1,HMX1,QDR2,TOK1,TRK1,PGA10,SEF1,GPR1,ATM1
104	GO:0002684	positive regulation of immune system process	HGT1,SAP6,ACE2,SAP5,SAP4
105	GO:0032781	positive regulation of ATPase activity	AHA1,HCH1
106	GO:0002790	peptide secretion	ATM1,HST6
107	GO:0000770	peptide pheromone export	ATM1,HST6
108	GO:0009914	hormone transport	ATM1,HST6
109	GO:0046879	hormone secretion	ATM1,HST6
110	GO:0023061	signal release	ATM1,HST6
111	GO:0071265	L-methionine biosynthetic process	MEU1,MET15
112	GO:0046501	protoporphyrinogen IX metabolic process	HEM1,HEM3
113	GO:0006458	'de novo' protein folding	HSP104,HSP78
114	GO:0071834	mating pheromone secretion	ATM1,HST6
115	GO:0071835	mating pheromone secretion involved in conjugation	ATM1,HST6
116	GO:0006285	base-excision repair, AP site formation	OGG1,NTG1
117	GO:0071631	mating pheromone secretion involved in conjugation with cellular fusion	ATM1,HST6
118	GO:0006782	protoporphyrinogen IX biosynthetic process	HEM1,HEM3
119	GO:0051084	'de novo' posttranslational protein folding	HSP104,HSP78
120	GO:0051085	chaperone mediated protein folding requiring cofactor	HSP104,HSP78
121	GO:0007267	cell-cell signaling	ATM1,HST6
122	GO:0030072	peptide hormone secretion	ATM1,HST6
123	GO:0043462	regulation of ATPase activity	AHA1,HCH1
124	GO:0005985	sucrose metabolic process	SUC1,MAL2
125	GO:0043707	cell adhesion involved in single-species biofilm formation in or on host organism	HWP1,RBT1
126	GO:0010817	regulation of hormone levels	ATM1,HST6
127	GO:0055082	cellular chemical homeostasis	CSA2,ALS3,CFL2,MAC1,ZRT1,IRO1,HMX1,TOK1,TRK1,PGA10,SEF1,GPR1,ATM1

## Sheet: cyr1 pH 7 up
	TermId	Term	Records
1	GO:0044723	single-organism carbohydrate metabolic process	MNT1,BMT4,TYE7,GCR3,RBK1,BMT3,PMM1,ALG8,WBP1,OCH1,CHS7,PGA1,MNS1,KRE5,MNN22,MNN21,GPM2,AMS1,MNT4,ATC1,GSL1,KTR4,PMT2,MNN1,PFK26,CWH41,ROT2,PMR1,RHD1,ECM39,STT3,GDB1,MNT2,PMT4,PMT1,SOU1,PMT5,KRE6,TPS1,PMT6,OST1,GDA1,GLK1,PMI1,GAL10,GAL4,ADH2,GLK4,ZWF1,GLC3,TPI1,DAK2,MNN12,TPS3,PDA1,FBA1,ADH1,PFK2,PFK1,PGI1,TDH3,PGK1,GPM1,HXK2,HXK1,ENO1,RHR2,CDC19
2	GO:0043043	peptide biosynthetic process	VAS1,GCD1,GRS1,SUI2,SNU114,ERF1,PRT1,RPS22A,TIF35,FUN12,SUB2,DPS1-1,RPL5,NIP1,GSH2,TEF2,TMA19,RPL23A,EFB1,TIF5,TEF1,CAM1-1,RPS3,RPL4B,RPP1B,RPL3,RPL18,RPS18,UBI3,RPL17B,RPL11,RPS6A,RPL20B,RPL13,RPG1A,RPS1,RPL10,EFT2,RPS15,RPS24,RPS12,RPP1A,RPL21A,RPS26A,RPL12,RPL15A,RPS8A,RPP2B,RPP0,RPS42,RPL16A,SSB1,RPS23A,RPS5,RPS20,RPS4A,RPS7A,RPL10A,GLO2,RPS21,RPL9B,MRF1
3	GO:0006733	oxidoreduction coenzyme metabolic process	TYE7,GCR3,SOL3,GPM2,TAL1,COQ3,POS5,COQ6,PNC1,GLK1,GND1,GAL4,ADH2,GLK4,ZWF1,TPI1,PDA1,FBA1,ADH1,PFK2,PFK1,PGI1,TDH3,PGK1,GPM1,HXK2,HXK1,ENO1,CDC19
4	GO:0006412	translation	VAS1,GCD1,GRS1,SUI2,SNU114,ERF1,PRT1,RPS22A,TIF35,FUN12,SUB2,DPS1-1,RPL5,NIP1,TEF2,TMA19,RPL23A,EFB1,TIF5,TEF1,CAM1-1,RPS3,RPL4B,RPP1B,RPL3,RPL18,RPS18,UBI3,RPL17B,RPL11,RPS6A,RPL20B,RPL13,RPG1A,RPS1,RPL10,EFT2,RPS15,RPS24,RPS12,RPP1A,RPL21A,RPS26A,RPL12,RPL15A,RPS8A,RPP2B,RPP0,RPS42,RPL16A,SSB1,RPS23A,RPS5,RPS20,RPS4A,RPS7A,RPL10A,RPS21,RPL9B,MRF1
5	GO:0006518	peptide metabolic process	VAS1,LKH1,SAP3,GCD1,GRS1,SUI2,SNU114,ERF1,PRT1,RPS22A,TIF35,FUN12,SUB2,DPS1-1,RPL5,NIP1,GSH2,TEF2,TMA19,RPL23A,EFB1,TIF5,TEF1,CAM1-1,RPS3,RPL4B,RPP1B,RPL3,RPL18,RPS18,UBI3,RPL17B,RPL11,RPS6A,RPL20B,RPL13,RPG1A,RPS1,RPL10,EFT2,RPS15,RPS24,RPS12,RPP1A,RPL21A,RPS26A,RPL12,RPL15A,RPS8A,RPP2B,RPP0,RPS42,RPL16A,SSB1,RPS23A,RPS5,RPS20,RPS4A,RPS7A,RPL10A,GLR1,GLO2,RPS21,RPL9B,MRF1
6	GO:0019362	pyridine nucleotide metabolic process	TYE7,GCR3,SOL3,GPM2,TAL1,POS5,PNC1,GLK1,GND1,GAL4,ADH2,GLK4,ZWF1,TPI1,PDA1,FBA1,ADH1,PFK2,PFK1,PGI1,TDH3,PGK1,GPM1,HXK2,HXK1,ENO1,CDC19
7	GO:0043604	amide biosynthetic process	LAC1,VAS1,GCD1,GRS1,SUI2,SNU114,ERF1,PRT1,RPS22A,TIF35,FUN12,SUB2,DPS1-1,RPL5,NIP1,GSH2,TEF2,TMA19,RPL23A,EFB1,TIF5,TEF1,CAM1-1,RPS3,RPL4B,RPP1B,RPL3,RPL18,RPS18,UBI3,RPL17B,RPL11,RPS6A,RPL20B,RPL13,RPG1A,RPS1,RPL10,EFT2,RPS15,RPS24,RPS12,RPP1A,RPL21A,RPS26A,RPL12,RPL15A,RPS8A,RPP2B,RPP0,RPS42,RPL16A,SSB1,RPS23A,RPS5,RPS20,RPS4A,RPS7A,RPL10A,GLO2,RPS21,RPL9B,MRF1
8	GO:0006090	pyruvate metabolic process	TYE7,GCR3,GPM2,GLK1,GAL4,ADH2,GLK4,LAT1,TPI1,PDB1,PDA1,FBA1,ADH1,PFK2,PFK1,PGI1,TDH3,PGK1,GPM1,HXK2,HXK1,ENO1,CDC19
9	GO:0043603	cellular amide metabolic process	LAC1,VAS1,LKH1,SAP3,GCD1,GRS1,SHM2,SUI2,SNU114,ERF1,PRT1,RPS22A,TIF35,FUN12,SUB2,DPS1-1,RPL5,NIP1,GSH2,TEF2,TMA19,RPL23A,EFB1,TIF5,TEF1,CAM1-1,RPS3,RPL4B,RPP1B,RPL3,RPL18,RPS18,UBI3,RPL17B,RPL11,RPS6A,RPL20B,RPL13,RPG1A,RPS1,RPL10,EFT2,RPS15,RPS24,RPS12,RPP1A,RPL21A,RPS26A,RPL12,RPL15A,RPS8A,RPP2B,RPP0,RPS42,RPL16A,SSB1,RPS23A,RPS5,RPS20,RPS4A,RPS7A,RPL10A,GLR1,GLO2,YDC1,RPS21,RPL9B,MRF1
10	GO:0006757	ATP generation from ADP	TYE7,GCR3,GPM2,GLK1,GAL4,ADH2,GLK4,TPI1,PDA1,FBA1,ADH1,PFK2,PFK1,PGI1,TDH3,PGK1,GPM1,HXK2,HXK1,ENO1,CDC19
11	GO:0006096	glycolytic process	TYE7,GCR3,GPM2,GLK1,GAL4,ADH2,GLK4,TPI1,PDA1,FBA1,ADH1,PFK2,PFK1,PGI1,TDH3,PGK1,GPM1,HXK2,HXK1,ENO1,CDC19
12	GO:0046496	nicotinamide nucleotide metabolic process	TYE7,GCR3,SOL3,GPM2,TAL1,POS5,GLK1,GND1,GAL4,ADH2,GLK4,ZWF1,TPI1,PDA1,FBA1,ADH1,PFK2,PFK1,PGI1,TDH3,PGK1,GPM1,HXK2,HXK1,ENO1,CDC19
13	GO:0005975	carbohydrate metabolic process	MNT1,BMT4,TYE7,DCW1,GCR3,RBK1,BMT3,PMM1,ALG8,WBP1,OCH1,SOL3,CHS7,PGA1,PGM2,MNS1,KRE5,MNN22,MNN21,GPM2,AMS1,MNT4,TAL1,ATC1,GSL1,KTR4,PMT2,MNN1,PFK26,CWH41,ROT2,KIS2,PMR1,RHD1,ECM39,STT3,GDB1,MNT2,PMT4,GPH1,SIM1,PMT1,SOU1,PMT5,KRE6,TPS1,PMT6,OST1,GDA1,GLK1,PMI1,GAL10,CRH12,GAL4,ADH2,GLK4,ZWF1,GLC3,TPI1,DAK2,MNN12,TPS3,PDA1,XOG1,FBA1,ADH1,PFK2,PFK1,PGI1,TDH3,GPD2,PGK1,NAG1,GPM1,HXK2,HXK1,DAC1,ENO1,R…
14	GO:0009132	nucleoside diphosphate metabolic process	RNR21,TYE7,GCR3,GPM2,GLK1,GAL4,ADH2,GLK4,TPI1,PDA1,FBA1,ADH1,PFK2,PFK1,PGI1,TDH3,PGK1,GPM1,HXK2,HXK1,RNR22,ENO1,CDC19
15	GO:0006165	nucleoside diphosphate phosphorylation	TYE7,GCR3,GPM2,GLK1,GAL4,ADH2,GLK4,TPI1,PDA1,FBA1,ADH1,PFK2,PFK1,PGI1,TDH3,PGK1,GPM1,HXK2,HXK1,ENO1,CDC19
16	GO:0009185	ribonucleoside diphosphate metabolic process	TYE7,GCR3,GPM2,GLK1,GAL4,ADH2,GLK4,TPI1,PDA1,FBA1,ADH1,PFK2,PFK1,PGI1,TDH3,PGK1,GPM1,HXK2,HXK1,ENO1,CDC19
17	GO:0009179	purine ribonucleoside diphosphate metabolic process	TYE7,GCR3,GPM2,GLK1,GAL4,ADH2,GLK4,TPI1,PDA1,FBA1,ADH1,PFK2,PFK1,PGI1,TDH3,PGK1,GPM1,HXK2,HXK1,ENO1,CDC19
18	GO:0009135	purine nucleoside diphosphate metabolic process	TYE7,GCR3,GPM2,GLK1,GAL4,ADH2,GLK4,TPI1,PDA1,FBA1,ADH1,PFK2,PFK1,PGI1,TDH3,PGK1,GPM1,HXK2,HXK1,ENO1,CDC19
19	GO:0046031	ADP metabolic process	TYE7,GCR3,GPM2,GLK1,GAL4,ADH2,GLK4,TPI1,PDA1,FBA1,ADH1,PFK2,PFK1,PGI1,TDH3,PGK1,GPM1,HXK2,HXK1,ENO1,CDC19
20	GO:0072524	pyridine-containing compound metabolic process	TYE7,GCR3,SOL3,GPM2,TAL1,POS5,PNC1,GLK1,GND1,GAL4,ADH2,GLK4,ZWF1,TPI1,PDA1,FBA1,ADH1,PFK2,PFK1,PGI1,TDH3,PGK1,GPM1,HXK2,HXK1,ENO1,CDC19
21	GO:0044724	single-organism carbohydrate catabolic process	TYE7,GCR3,GPM2,ATC1,GDB1,SOU1,GLK1,GAL10,GAL4,ADH2,GLK4,TPI1,PDA1,FBA1,ADH1,PFK2,PFK1,PGI1,TDH3,PGK1,GPM1,HXK2,HXK1,ENO1,CDC19
22	GO:1901564	organonitrogen compound metabolic process	SER33,LAC1,TYE7,VAS1,THR1,LKH1,GCR3,LYS12,SAP3,GCD1,GRS1,SHM2,SUI2,SNU114,SOL3,ERF1,CHS7,PRT1,BAT22,RPS22A,TIF35,FUN12,DES1,SUB2,HEM14,THI4,DPS1-1,RPL5,MET6,NIP1,GSH2,TEF2,GPM2,TMA19,RPL23A,EFB1,AAT22,TIF5,TEF1,ARV1,TAL1,ADE17,DFR1,CAM1-1,RPS3,NIF3,RPL4B,RPP1B,HAL21,ECM42,RPL3,POS5,RPL18,RPS18,UBI3,RPL17B,RPL11,RPS6A,THI13,LEU2,RPL20B,PNC1,CYS4,RPL13,RPG1A,RPS1,ILV5,RPL10,ECM17,SPE1,EFT2,RPS15,UG…
23	GO:0016052	carbohydrate catabolic process	TYE7,DCW1,GCR3,GPM2,ATC1,GDB1,SIM1,SOU1,GLK1,GAL10,GAL4,ADH2,GLK4,TPI1,PDA1,FBA1,ADH1,PFK2,PFK1,PGI1,TDH3,PGK1,GPM1,HXK2,HXK1,ENO1,CDC19
24	GO:0046939	nucleotide phosphorylation	TYE7,GCR3,GPM2,GLK1,GAL4,ADH2,GLK4,TPI1,PDA1,FBA1,ADH1,PFK2,PFK1,PGI1,TDH3,PGK1,GPM1,HXK2,HXK1,ENO1,CDC19
25	GO:0006732	coenzyme metabolic process	TYE7,GCR3,MVD,SHM2,SOL3,ERG8,GPM2,TAL1,COQ3,POS5,COQ6,PNC1,GLK1,GND1,GAL4,ADH2,GLK4,ZWF1,TPI1,PDB1,PDA1,FBA1,ADH1,PFK2,PFK1,PGI1,TDH3,PGK1,GPM1,HXK2,HXK1,ENO1,CDC19
26	GO:0051186	cofactor metabolic process	TYE7,GCR3,MVD,SHM2,SOL3,HEM14,ERG8,GPM2,TAL1,COQ3,NIF3,POS5,COQ6,PNC1,GLK1,GND1,GAL4,ADH2,GLK4,ZWF1,TPI1,PDB1,PDA1,FBA1,ADH1,PFK2,PFK1,PGI1,TDH3,PGK1,GPM1,HXK2,HXK1,ENO1,CDC19
27	GO:1901566	organonitrogen compound biosynthetic process	SER33,LAC1,VAS1,THR1,LYS12,GCD1,GRS1,SUI2,SNU114,ERF1,CHS7,PRT1,BAT22,RPS22A,TIF35,FUN12,SUB2,HEM14,THI4,DPS1-1,RPL5,MET6,NIP1,GSH2,TEF2,TMA19,RPL23A,EFB1,TIF5,TEF1,ADE17,DFR1,CAM1-1,RPS3,NIF3,RPL4B,RPP1B,HAL21,ECM42,RPL3,POS5,RPL18,RPS18,UBI3,RPL17B,RPL11,RPS6A,THI13,LEU2,RPL20B,PNC1,CYS4,RPL13,RPG1A,RPS1,ILV5,RPL10,ECM17,SPE1,EFT2,RPS15,RPS24,RPS12,RPP1A,RPL21A,RPS26A,RPL12,RPL15A,RPS8A,RPP2B,R…
28	GO:0006486	protein glycosylation	MNT1,ALG8,WBP1,OCH1,MNS1,KRE5,MNN22,MNN21,MNT4,KTR4,PMT2,MNN1,PMR1,ECM39,STT3,MNT2,PMT4,PMT1,PMT5,PMT6,OST1,GDA1,PMI1,MNN12
29	GO:0043413	macromolecule glycosylation	MNT1,ALG8,WBP1,OCH1,MNS1,KRE5,MNN22,MNN21,MNT4,KTR4,PMT2,MNN1,PMR1,ECM39,STT3,MNT2,PMT4,PMT1,PMT5,PMT6,OST1,GDA1,PMI1,MNN12
30	GO:0009100	glycoprotein metabolic process	MNT1,ALG8,WBP1,OCH1,MNS1,KRE5,MNN22,MNN21,MNT4,KTR4,PMT2,MNN1,PMR1,ECM39,STT3,MNT2,PMT4,PMT1,PMT5,PMT6,OST1,PSA2,GDA1,PMI1,MNN12
31	GO:0009101	glycoprotein biosynthetic process	MNT1,ALG8,WBP1,OCH1,MNS1,KRE5,MNN22,MNN21,MNT4,KTR4,PMT2,MNN1,PMR1,ECM39,STT3,MNT2,PMT4,PMT1,PMT5,PMT6,OST1,PSA2,GDA1,PMI1,MNN12
32	GO:1901135	carbohydrate derivative metabolic process	MNT1,LAC1,TYE7,GCR3,PMM1,ALG8,WBP1,OCH1,SOL3,CHS7,MNS1,KRE5,MNN22,MNN21,GPI14,GPM2,MNT4,TAL1,KTR4,PMT2,MNN1,PFK26,PMR1,ECM39,STT3,MNT2,GPI1,PMT4,PMT1,SOU1,PMT5,PMT6,OST1,PSA2,GDA1,GLK1,PMI1,GND1,ADE6,GAL4,ADH2,GLK4,ZWF1,TPI1,MNN12,PDA1,FBA1,ADH1,PFK2,PFK1,PGI1,TDH3,GPD2,PGK1,NAG1,GPM1,HXK2,HXK1,DAC1,ENO1,CDC19
33	GO:0034645	cellular macromolecule biosynthetic process	HAT1,MNT1,CTA2,TYE7,SOH1,RTG1,TAF145,VAS1,TEA1,GCR3,UGA32,CAS1,ZCF6,ESA1,EFG1,BUR2,YBP1,GCD1,ORC4,GRS1,FLO8,AFT2,ALG8,WBP1,SUI2,MCM1,OCH1,ZCF18,SNU114,ERF1,CHS7,PRT1,RPS22A,TIF35,ZCF31,FUN12,PGA1,FCR3,SUB2,RVB2,MNS1,KRE5,MNN22,RFC1,CTA24,DPS1-1,RPL5,ARP4,MNN21,GPI14,NIP1,EAF6,RTF1,TEF2,TMA19,RPL23A,EFB1,TIF5,TEF1,CAS5,MNT4,RNR1,GSL1,FGR17,MBP1,KTR4,CAM1-1,PMT2,MNN1,RPS3,RPL4B,RPP1B,RPL3,ROT2,RPL1…
34	GO:0009059	macromolecule biosynthetic process	HAT1,MNT1,CTA2,TYE7,SOH1,RTG1,TAF145,VAS1,TEA1,GCR3,UGA32,CAS1,ZCF6,ESA1,EFG1,BUR2,YBP1,GCD1,ORC4,GRS1,FLO8,AFT2,ALG8,WBP1,SUI2,MCM1,OCH1,ZCF18,SNU114,ERF1,CHS7,PRT1,RPS22A,TIF35,ZCF31,FUN12,PGA1,FCR3,SUB2,RVB2,MNS1,KRE5,MNN22,RFC1,CTA24,DPS1-1,RPL5,ARP4,MNN21,GPI14,NIP1,EAF6,RTF1,TEF2,TMA19,RPL23A,EFB1,TIF5,TEF1,CAS5,MNT4,RNR1,GSL1,FGR17,MBP1,KTR4,CAM1-1,PMT2,MNN1,RPS3,RPL4B,RPP1B,RPL3,ROT2,RPL1…
35	GO:1901576	organic substance biosynthetic process	HAT1,MNT1,SER33,LAC1,CTA2,TYE7,SOH1,RTG1,TAF145,VAS1,PIKA,TEA1,THR1,LKH1,GCR3,UGA32,CAS1,LYS12,ZCF6,ESA1,EFG1,MVD,BUR2,YBP1,GCD1,ORC4,GRS1,OLE1,FLO8,AFT2,PMM1,ALG8,WBP1,SUI2,MCM1,OCH1,ZCF18,SNU114,ERF1,CHS7,ERG24,PRT1,BAT22,RPS22A,TIF35,ZCF31,FUN12,PGA1,FCR3,SUB2,RVB2,MNS1,KRE5,HEM14,MNN22,RFC1,ERG8,THI4,CTA24,DPS1-1,RPL5,ARP4,MNN21,MET6,GPI14,NIP1,EAF6,RTF1,GSH2,TEF2,TMA19,RPL23A,EFB1,TIF5,TEF1,…
36	GO:0070085	glycosylation	MNT1,ALG8,WBP1,OCH1,MNS1,KRE5,MNN22,MNN21,MNT4,KTR4,PMT2,MNN1,PMR1,ECM39,STT3,MNT2,PMT4,PMT1,PMT5,PMT6,OST1,GDA1,PMI1,MNN12
37	GO:0044262	cellular carbohydrate metabolic process	BMT4,TYE7,GCR3,RBK1,BMT3,CHS7,PGA1,MNS1,KRE5,MNN22,MNN21,ATC1,GSL1,PFK26,ROT2,RHD1,GDB1,SOU1,KRE6,TPS1,GLK1,GAL4,GLK4,GLC3,DAK2,TPS3,XOG1,PFK2,PFK1,HXK2,HXK1,RHR2
38	GO:0044249	cellular biosynthetic process	HAT1,MNT1,SER33,LAC1,CTA2,TYE7,SOH1,RTG1,TAF145,VAS1,PIKA,TEA1,THR1,LKH1,GCR3,UGA32,CAS1,LYS12,ZCF6,ESA1,EFG1,MVD,BUR2,YBP1,GCD1,ORC4,GRS1,OLE1,FLO8,AFT2,PMM1,ALG8,WBP1,SUI2,MCM1,OCH1,ZCF18,SNU114,ERF1,CHS7,ERG24,PRT1,BAT22,RPS22A,TIF35,ZCF31,FUN12,PGA1,FCR3,SUB2,RVB2,MNS1,KRE5,HEM14,MNN22,RFC1,ERG8,THI4,CTA24,DPS1-1,RPL5,ARP4,MNN21,MET6,GPI14,NIP1,EAF6,RTF1,GSH2,TEF2,TMA19,RPL23A,EFB1,TIF5,TEF1,…
39	GO:0009058	biosynthetic process	HAT1,MNT1,SER33,LAC1,CTA2,TYE7,SOH1,RTG1,TAF145,VAS1,PIKA,TEA1,THR1,LKH1,GCR3,UGA32,CAS1,LYS12,ZCF6,ESA1,EFG1,MVD,BUR2,YBP1,GCD1,ORC4,GRS1,OLE1,FLO8,AFT2,PMM1,ALG8,WBP1,SUI2,MCM1,OCH1,ZCF18,SNU114,ERF1,CHS7,ERG24,PRT1,BAT22,RPS22A,TIF35,ZCF31,FUN12,PGA1,FCR3,SUB2,RVB2,MNS1,KRE5,HEM14,MNN22,RFC1,ERG8,THI4,CTA24,DPS1-1,RPL5,ARP4,MNN21,MET6,GPI14,NIP1,EAF6,RTF1,GSH2,TEF2,TMA19,RPL23A,EFB1,AAT22,TIF5…
40	GO:0046835	carbohydrate phosphorylation	RBK1,PFK26,GLK1,GLK4,PFK2,PFK1,HXK2,HXK1
41	GO:0044712	single-organism catabolic process	TYE7,GCR3,PLC1,GPM2,ATC1,GDB1,UGA2,LIP5,SOU1,PLB4.5,GLK1,GAL10,GAL4,ADH2,GLK4,LIP6,TPI1,ARO10,PDA1,FBA1,ADH1,PFK2,PFK1,LIP8,PGI1,TDH3,PGK1,PDC11,GPM1,HXK2,HXK1,ENO1,CDC19
42	GO:0006091	generation of precursor metabolites and energy	TYE7,IDP1,GCR3,GOA1,GPM2,SDH1,GDB1,GLK1,GAL4,ADH2,GLK4,GLC3,TPI1,PDA1,FBA1,ADH1,PFK2,MRF1,PFK1,PGI1,TDH3,PGK1,GPM1,HXK2,HXK1,ENO1,CDC19
43	GO:0006493	protein O-linked glycosylation	MNT1,PMT2,ECM39,PMT4,PMT1,PMT5,PMT6,GDA1
44	GO:0044267	cellular protein metabolic process	HAT1,MNT1,CPP1,UBA1,VAS1,RAM2,UBA4,CCN1,SAP3,ESA1,BUR2,GCD1,GRS1,ULP1,PHO85,ALG8,WBP1,SUI2,PCL2,OCH1,SNU114,ERF1,VPS15,PRT1,RPS22A,TIF35,RAM1,PRK1,FUN12,SUB2,PTP3,MNS1,KRE5,MNN22,STE24,DPS1-1,BCY1,RPL5,ARP4,MNN21,GPI14,NIP1,EAF6,RTF1,TEF2,TMA19,RPL23A,EFB1,TIF5,TEF1,MNT4,KTR4,CAM1-1,PMT2,MNN1,RPS3,RPL4B,RPP1B,RPL3,RPL18,RPS18,UBI3,RPL17B,RPL11,RPS6A,PMR1,RPL20B,ECM39,RPL13,RPG1A,STT3,CYP1,RPS1,RP…
45	GO:0005996	monosaccharide metabolic process	RBK1,PMM1,AMS1,PFK26,SOU1,GAL10,GAL4,ZWF1,TPI1,PGI1,TDH3,HXK2,ENO1
46	GO:0006414	translational elongation	VAS1,SNU114,TEF2,EFB1,TEF1,CAM1-1,RPP1B,EFT2,RPP1A,RPP2B,RPP0
47	GO:0046034	ATP metabolic process	TYE7,GCR3,GPM2,GLK1,GAL4,ADH2,GLK4,TPI1,PDA1,FBA1,ADH1,PFK2,PFK1,PGI1,TDH3,PGK1,GPM1,HXK2,HXK1,ENO1,CDC19
48	GO:0019318	hexose metabolic process	PMM1,AMS1,PFK26,SOU1,GAL10,GAL4,ZWF1,TPI1,PGI1,TDH3,HXK2,ENO1
49	GO:0009144	purine nucleoside triphosphate metabolic process	TYE7,GCR3,GPM2,GLK1,GAL4,ADH2,GLK4,TPI1,PDA1,FBA1,ADH1,PFK2,PFK1,PGI1,TDH3,PGK1,GPM1,HXK2,HXK1,ENO1,CDC19
50	GO:0009205	purine ribonucleoside triphosphate metabolic process	TYE7,GCR3,GPM2,GLK1,GAL4,ADH2,GLK4,TPI1,PDA1,FBA1,ADH1,PFK2,PFK1,PGI1,TDH3,PGK1,GPM1,HXK2,HXK1,ENO1,CDC19
51	GO:0044710	single-organism metabolic process	HAT1,MNT1,BMT4,SER33,LAC1,RNR21,TYE7,CPP1,IDP1,VAS1,PIKA,NCP1,THR1,MSH3,LKH1,GCR3,GOA1,CAS1,LYS12,ESA1,ERG4,MVD,RBK1,PLC1,GRS1,OLE1,TRX1,SHM2,LYS9,BMT3,PMM1,ALG8,OYE32,WBP1,OCH1,SOL3,CHS7,ERG24,BAT22,DES1,PGA1,RVB2,PTP3,MNS1,KRE5,HEM14,MNN22,ERG8,THI4,DPS1-1,ARP4,MNN21,MET6,GPI14,IDH1,EAF6,RTF1,IFD6,GPM2,AAT22,ERG20,ARV1,AMS1,TTR1,MCR1,MNT4,APN2,RNR1,TAL1,ATC1,GSL1,COQ3,ADE17,DFR1,KTR4,PMT2,GRE2,…
52	GO:0019538	protein metabolic process	HAT1,MNT1,CPP1,UBA1,VAS1,RAM2,UBA4,LKH1,STE13,CCN1,SAP3,ESA1,BUR2,GCD1,SAP10,PRC3,GRS1,ULP1,APE2,PHO85,ALG8,WBP1,SUI2,PCL2,OCH1,SNU114,ERF1,VPS15,PRT1,RPS22A,TIF35,RAM1,PRK1,FUN12,SUB2,LAP3,PTP3,MNS1,KRE5,MNN22,STE24,DPS1-1,BCY1,RPL5,ARP4,MNN21,GPI14,NIP1,EAF6,RTF1,TEF2,TMA19,RPL23A,PRC2,EFB1,TIF5,TEF1,MNT4,KTR4,CAM1-1,PMT2,MNN1,RPS3,RPL4B,RPP1B,RPL3,RPL18,RPS18,UBI3,RPL17B,RPL11,ECM14,RPS6A,PMR1…
53	GO:0035269	protein O-linked mannosylation	PMT2,ECM39,PMT4,PMT1,PMT5,PMT6
54	GO:0006739	NADP metabolic process	SOL3,TAL1,POS5,GND1,ZWF1,TPI1
55	GO:0032787	monocarboxylic acid metabolic process	TYE7,LKH1,GCR3,OLE1,GPM2,FET3,UGA2,SOU1,GLK1,GAL4,ADH2,GLK4,LAT1,TPI1,PDB1,PDA1,FBA1,ADH1,PFK2,PFK1,PGI1,TDH3,PGK1,GPM1,HXK2,HXK1,ENO1,CDC19
56	GO:0009199	ribonucleoside triphosphate metabolic process	TYE7,GCR3,GPM2,GLK1,GAL4,ADH2,GLK4,TPI1,PDA1,FBA1,ADH1,PFK2,PFK1,PGI1,TDH3,PGK1,GPM1,HXK2,HXK1,ENO1,CDC19
57	GO:0006753	nucleoside phosphate metabolic process	RNR21,TYE7,GCR3,SOL3,GPM2,TAL1,ADE17,DFR1,POS5,PNC1,GLK1,GND1,ADE6,GAL4,ADH2,GLK4,ZWF1,TPI1,PDA1,FBA1,ADH1,PFK2,PFK1,PGI1,TDH3,PGK1,GPM1,HXK2,HXK1,RNR22,ENO1,CDC19
58	GO:0006790	sulfur compound metabolic process	MVD,ERG8,THI4,MET6,GSH2,HAL21,THI13,CYS4,ECM17,HAL22,GLR1,GLO2,MET15,MET16,PDB1,MET14,MET3
59	GO:0044419	interspecies interaction between organisms	VPS11,MNT1,ALS6,RIM20,GOA1,CCN1,SAP3,EFG1,SAP10,ZCF18,PGA1,ALS5,MET6,TEF2,GPM2,TEF1,CAS5,MCR1,RHB1,ROT2,CZF1,MNT2,PMT1,SSB1,PMT5,NRG1,ADH2,TPK2,ALS2,TPI1,DEF1,XOG1,FBA1,ADH1,TDH3,YWP1,PGK1,ALS4,GPM1,HXK2,HXK1,ENO1,CDC19
60	GO:0044403	symbiosis, encompassing mutualism through parasitism	VPS11,MNT1,ALS6,RIM20,GOA1,CCN1,SAP3,EFG1,SAP10,ZCF18,PGA1,ALS5,MET6,TEF2,GPM2,TEF1,CAS5,MCR1,RHB1,ROT2,CZF1,MNT2,PMT1,SSB1,PMT5,NRG1,ADH2,TPK2,ALS2,TPI1,DEF1,XOG1,FBA1,ADH1,TDH3,YWP1,PGK1,ALS4,GPM1,HXK2,HXK1,ENO1,CDC19
61	GO:0035268	protein mannosylation	MNN22,MNN21,PMT2,ECM39,PMT4,PMT1,PMT5,PMT6
62	GO:0009141	nucleoside triphosphate metabolic process	TYE7,GCR3,GPM2,GLK1,GAL4,ADH2,GLK4,TPI1,PDA1,FBA1,ADH1,PFK2,PFK1,PGI1,TDH3,PGK1,GPM1,HXK2,HXK1,ENO1,CDC19
63	GO:0006043	glucosamine catabolic process	NAG1,HXK2,HXK1,DAC1
64	GO:0006046	N-acetylglucosamine catabolic process	NAG1,HXK2,HXK1,DAC1
65	GO:0007160	cell-matrix adhesion	MNT1,ALS5,MNT2,CSH1,TDH3
66	GO:0019682	glyceraldehyde-3-phosphate metabolic process	SOL3,TAL1,GND1,ZWF1,TPI1
67	GO:0051156	glucose 6-phosphate metabolic process	SOL3,TAL1,GND1,ZWF1,TPI1
68	GO:0006098	pentose-phosphate shunt	SOL3,TAL1,GND1,ZWF1,TPI1
69	GO:0044271	cellular nitrogen compound biosynthetic process	HAT1,LAC1,CTA2,TYE7,SOH1,RTG1,TAF145,VAS1,TEA1,GCR3,UGA32,CAS1,ZCF6,ESA1,EFG1,BUR2,YBP1,GCD1,GRS1,FLO8,AFT2,PMM1,SUI2,MCM1,ZCF18,SNU114,ERF1,PRT1,RPS22A,TIF35,ZCF31,FUN12,FCR3,SUB2,RVB2,HEM14,THI4,CTA24,DPS1-1,RPL5,ARP4,NIP1,EAF6,RTF1,GSH2,TEF2,TMA19,RPL23A,EFB1,TIF5,TEF1,CAS5,FGR17,ADE17,DFR1,MBP1,CAM1-1,RPS3,NIF3,RPL4B,RPP1B,RPL3,POS5,RPL18,RPS18,UBI3,RPL17B,RPL11,RPS6A,CZF1,THI13,RPL20B,PNC1,R…
70	GO:0071704	organic substance metabolic process	HAT1,MNT1,BMT4,SER33,LAC1,CTA2,RNR21,TYE7,SOH1,PRP39,CPP1,RTG1,PUS7,MRPL3,UBA1,TAF145,DCW1,IDP1,VAS1,PIKA,RAM2,TEA1,THR1,UBA4,MSH3,LKH1,GCR3,UGA32,CAS1,LYS12,ZCF6,STE13,CCN1,SAP3,ESA1,EFG1,MVD,RBK1,BUR2,PLC1,YBP1,GCD1,ORC4,SAP10,PRC3,GRS1,OLE1,TRX1,ULP1,APE2,SHM2,FLO8,PHO85,BMT3,AFT2,PMM1,ALG8,WBP1,SLU7,SUI2,PCL2,MCM1,OCH1,ZCF18,SNU114,SOL3,ERF1,VPS15,CHS7,ERG24,PRT1,BAT22,RPS22A,TIF35,RAM1,ZCF31…
71	GO:0009167	purine ribonucleoside monophosphate metabolic process	TYE7,GCR3,GPM2,GLK1,ADE6,GAL4,ADH2,GLK4,TPI1,PDA1,FBA1,ADH1,PFK2,PFK1,PGI1,TDH3,PGK1,GPM1,HXK2,HXK1,ENO1,CDC19
72	GO:0009126	purine nucleoside monophosphate metabolic process	TYE7,GCR3,GPM2,GLK1,ADE6,GAL4,ADH2,GLK4,TPI1,PDA1,FBA1,ADH1,PFK2,PFK1,PGI1,TDH3,PGK1,GPM1,HXK2,HXK1,ENO1,CDC19
73	GO:0019693	ribose phosphate metabolic process	TYE7,GCR3,SOL3,GPM2,TAL1,GLK1,GND1,ADE6,GAL4,ADH2,GLK4,ZWF1,TPI1,PDA1,FBA1,ADH1,PFK2,PFK1,PGI1,TDH3,PGK1,GPM1,HXK2,HXK1,ENO1,CDC19
74	GO:0051701	interaction with host	VPS11,RIM20,GOA1,SAP3,EFG1,ALS5,MET6,TEF2,GPM2,TEF1,MCR1,RHB1,ROT2,SSB1,ADH2,TPK2,TPI1,FBA1,ADH1,TDH3,PGK1,GPM1,ENO1,CDC19
75	GO:0009117	nucleotide metabolic process	TYE7,GCR3,SOL3,GPM2,TAL1,ADE17,DFR1,POS5,PNC1,GLK1,GND1,ADE6,GAL4,ADH2,GLK4,ZWF1,TPI1,PDA1,FBA1,ADH1,PFK2,PFK1,PGI1,TDH3,PGK1,GPM1,HXK2,HXK1,ENO1,CDC19
76	GO:0016051	carbohydrate biosynthetic process	PMM1,CHS7,PGA1,MNS1,KRE5,MNN22,MNN21,GSL1,ROT2,GDB1,KRE6,TPS1,GLC3,TPI1,TPS3,PGI1,ENO1,RHR2
77	GO:0042278	purine nucleoside metabolic process	TYE7,GCR3,GPM2,GLK1,GAL4,ADH2,GLK4,TPI1,PDA1,FBA1,ADH1,PFK2,PFK1,PGI1,TDH3,PGK1,GPM1,HXK2,HXK1,ENO1,CDC19
78	GO:0046128	purine ribonucleoside metabolic process	TYE7,GCR3,GPM2,GLK1,GAL4,ADH2,GLK4,TPI1,PDA1,FBA1,ADH1,PFK2,PFK1,PGI1,TDH3,PGK1,GPM1,HXK2,HXK1,ENO1,CDC19
79	GO:0052173	response to defenses of other organism involved in symbiotic interaction	VPS11,MNT1,GOA1,SAP3,EFG1,MET6,MCR1,RHB1,ROT2,MNT2,SSB1,ADH2,TPI1,FBA1,ADH1,TDH3,PGK1,ENO1,CDC19
80	GO:0051707	response to other organism	VPS11,MNT1,GOA1,SAP3,EFG1,MET6,MCR1,RHB1,ROT2,MNT2,SSB1,ADH2,TPI1,FBA1,ADH1,TDH3,PGK1,ENO1,CDC19
81	GO:0043207	response to external biotic stimulus	VPS11,MNT1,GOA1,SAP3,EFG1,MET6,MCR1,RHB1,ROT2,MNT2,SSB1,ADH2,TPI1,FBA1,ADH1,TDH3,PGK1,ENO1,CDC19
82	GO:0052251	induction by organism of defense response of other organism involved in symbiotic interaction	SAP3,MET6,SSB1,ADH2,TPI1,FBA1,ADH1,TDH3,PGK1,ENO1,CDC19
83	GO:0052510	positive regulation by organism of defense response of other organism involved in symbiotic interaction	SAP3,MET6,SSB1,ADH2,TPI1,FBA1,ADH1,TDH3,PGK1,ENO1,CDC19
84	GO:0052509	positive regulation by symbiont of host defense response	SAP3,MET6,SSB1,ADH2,TPI1,FBA1,ADH1,TDH3,PGK1,ENO1,CDC19
85	GO:0031349	positive regulation of defense response	SAP3,MET6,SSB1,ADH2,TPI1,FBA1,ADH1,TDH3,PGK1,ENO1,CDC19
86	GO:0044416	induction by symbiont of host defense response	SAP3,MET6,SSB1,ADH2,TPI1,FBA1,ADH1,TDH3,PGK1,ENO1,CDC19
87	GO:0009070	serine family amino acid biosynthetic process	SER33,DFR1,CYS4,MET16,MET3
88	GO:0044237	cellular metabolic process	HAT1,MNT1,BMT4,SER33,LAC1,CTA2,RNR21,TYE7,SOH1,PRP39,CPP1,RTG1,PUS7,MRPL3,UBA1,TAF145,IDP1,VAS1,PIKA,RAM2,TEA1,THR1,UBA4,MSH3,LKH1,GCR3,UGA32,GOA1,CAS1,LYS12,ZCF6,CCN1,SAP3,ESA1,EFG1,MVD,RBK1,BUR2,YBP1,GCD1,ORC4,GRS1,OLE1,ULP1,SHM2,FLO8,PHO85,BMT3,AFT2,PMM1,ALG8,WBP1,SLU7,SUI2,PCL2,MCM1,OCH1,ZCF18,SNU114,SOL3,ERF1,VPS15,CHS7,ERG24,PRT1,BAT22,RPS22A,TIF35,RAM1,ZCF31,KEM1,PRK1,FUN12,DES1,PGA1,FCR3,…
89	GO:0009161	ribonucleoside monophosphate metabolic process	TYE7,GCR3,GPM2,GLK1,ADE6,GAL4,ADH2,GLK4,TPI1,PDA1,FBA1,ADH1,PFK2,PFK1,PGI1,TDH3,PGK1,GPM1,HXK2,HXK1,ENO1,CDC19
90	GO:0055086	nucleobase-containing small molecule metabolic process	RNR21,TYE7,GCR3,SOL3,GPM2,TAL1,ADE17,DFR1,POS5,PNC1,GLK1,GND1,ADE6,GAL4,ADH2,GLK4,ZWF1,TPI1,PDA1,FBA1,ADH1,PFK2,PFK1,PGI1,TDH3,PGK1,GPM1,HXK2,HXK1,RNR22,ENO1,CDC19
91	GO:0044264	cellular polysaccharide metabolic process	BMT4,BMT3,CHS7,PGA1,MNS1,KRE5,MNN22,MNN21,GSL1,ROT2,RHD1,GDB1,KRE6,GLC3,XOG1
92	GO:0006807	nitrogen compound metabolic process	HAT1,SER33,LAC1,CTA2,RNR21,TYE7,SOH1,PRP39,RTG1,PUS7,MRPL3,TAF145,VAS1,TEA1,THR1,UBA4,MSH3,LKH1,GCR3,UGA32,CAS1,LYS12,ZCF6,SAP3,ESA1,EFG1,BUR2,YBP1,GCD1,ORC4,GRS1,SHM2,FLO8,AFT2,PMM1,SLU7,SUI2,MCM1,ZCF18,SNU114,SOL3,ERF1,CHS7,PRT1,BAT22,RPS22A,TIF35,ZCF31,KEM1,FUN12,DES1,FCR3,SUB2,RVB2,KRE5,HEM14,RFC1,THI4,CTA24,DPS1-1,RPL5,ARP4,MET6,NIP1,EAF6,RTF1,GSH2,TEF2,GPM2,TMA19,RPL23A,EFB1,AAT22,TIF5,TEF1…
93	GO:0044272	sulfur compound biosynthetic process	THI4,MET6,GSH2,THI13,CYS4,ECM17,GLO2,MET15,MET16,PDB1,MET14,MET3
94	GO:0042710	biofilm formation	MNT1,TYE7,SOH1,ALS6,PIKA,CCN1,STE2,GUP1,EFG1,ZCF31,KEM1,PGA1,MDS3,FCR3,PGA26,OBPA,ALS5,IFD6,CAS5,PMT2,RHB1,CZF1,MNT2,PMT4,PMT1,PMT5,PMT6,ADH2,TPK2,ALS2,PDX1,CSH1,DEF1,XOG1,ADH1,HSP12,YWP1,QDR1,ALS4,AQY1,RHR2
95	GO:0006041	glucosamine metabolic process	NAG1,HXK2,HXK1,DAC1
96	GO:0006044	N-acetylglucosamine metabolic process	NAG1,HXK2,HXK1,DAC1
97	GO:0045454	cell redox homeostasis	TRX1,OYE32,TTR1,PDI1,TRX2,GLR1
98	GO:0019637	organophosphate metabolic process	RNR21,TYE7,PIKA,GCR3,MVD,SOL3,ERG8,GPI14,GPM2,TAL1,ADE17,DFR1,PFK26,NIF3,HAL21,POS5,PNC1,GPI1,HAL22,SOU1,PLB4.5,GLK1,GND1,ADE6,GAL4,ADH2,GLK4,ZWF1,TPI1,PDA1,FBA1,ADH1,PFK2,PFK1,PGI1,TDH3,GPD2,PGK1,GPM1,HXK2,HXK1,RNR22,ENO1,CDC19
99	GO:0009123	nucleoside monophosphate metabolic process	TYE7,GCR3,GPM2,GLK1,ADE6,GAL4,ADH2,GLK4,TPI1,PDA1,FBA1,ADH1,PFK2,PFK1,PGI1,TDH3,PGK1,GPM1,HXK2,HXK1,ENO1,CDC19
100	GO:0006163	purine nucleotide metabolic process	TYE7,GCR3,GPM2,ADE17,GLK1,ADE6,GAL4,ADH2,GLK4,TPI1,PDA1,FBA1,ADH1,PFK2,PFK1,PGI1,TDH3,PGK1,GPM1,HXK2,HXK1,ENO1,CDC19
101	GO:0052200	response to host defenses	VPS11,GOA1,SAP3,EFG1,MET6,MCR1,RHB1,ROT2,SSB1,ADH2,TPI1,FBA1,ADH1,TDH3,PGK1,ENO1,CDC19
102	GO:0075136	response to host	VPS11,GOA1,SAP3,EFG1,MET6,MCR1,RHB1,ROT2,SSB1,ADH2,TPI1,FBA1,ADH1,TDH3,PGK1,ENO1,CDC19
103	GO:0019344	cysteine biosynthetic process	CYS4,MET16,MET3
104	GO:0071502	cellular response to temperature stimulus	PIR1,ALS2,ALS4
105	GO:0009298	GDP-mannose biosynthetic process	PMM1,PSA2,PMI1
106	GO:0019673	GDP-mannose metabolic process	PMM1,PSA2,PMI1
107	GO:0044238	primary metabolic process	HAT1,MNT1,BMT4,SER33,LAC1,CTA2,RNR21,TYE7,SOH1,PRP39,CPP1,RTG1,PUS7,MRPL3,UBA1,TAF145,DCW1,IDP1,VAS1,PIKA,RAM2,TEA1,THR1,UBA4,MSH3,LKH1,GCR3,UGA32,CAS1,LYS12,ZCF6,STE13,CCN1,SAP3,ESA1,EFG1,MVD,RBK1,BUR2,PLC1,YBP1,GCD1,ORC4,SAP10,PRC3,GRS1,OLE1,ULP1,APE2,SHM2,FLO8,PHO85,BMT3,AFT2,PMM1,ALG8,WBP1,SLU7,SUI2,PCL2,MCM1,OCH1,ZCF18,SNU114,SOL3,ERF1,VPS15,CHS7,ERG24,PRT1,BAT22,RPS22A,TIF35,RAM1,ZCF31,KEM1…
108	GO:0055114	oxidation-reduction process	SER33,RNR21,IDP1,NCP1,GOA1,LYS12,ERG4,OLE1,TRX1,LYS9,OYE32,ERG24,DES1,HEM14,IDH1,IFD6,TTR1,MCR1,RNR1,DFR1,GRE2,CCP1,OSM1,SDH1,COQ6,LEU2,SOU2,ILV5,OYE2,ECM17,GDB1,FET3,UGA2,ARA1,MET10,SOU1,TRX2,TRP99,XYL2,PST3,FRE10,GRE3,GLR1,GND1,YIM1,AYR2,ADH2,ZWF1,MET16,GLC3,LPG20,YCP4,CSH1,PDB1,DOT5,PDA1,ADH1,MRF1,PST2,TDH3,GPD2,RNR22,AHP1
109	GO:0009119	ribonucleoside metabolic process	TYE7,GCR3,GPM2,GLK1,GAL4,ADH2,GLK4,TPI1,PDA1,FBA1,ADH1,PFK2,PFK1,PGI1,TDH3,PGK1,GPM1,HXK2,HXK1,ENO1,CDC19
110	GO:0052255	modulation by organism of defense response of other organism involved in symbiotic interaction	SAP3,MET6,ROT2,SSB1,ADH2,TPI1,FBA1,ADH1,TDH3,PGK1,ENO1,CDC19
111	GO:0052031	modulation by symbiont of host defense response	SAP3,MET6,ROT2,SSB1,ADH2,TPI1,FBA1,ADH1,TDH3,PGK1,ENO1,CDC19
112	GO:0034641	cellular nitrogen compound metabolic process	HAT1,LAC1,CTA2,RNR21,TYE7,SOH1,PRP39,RTG1,PUS7,MRPL3,TAF145,VAS1,TEA1,UBA4,MSH3,LKH1,GCR3,UGA32,CAS1,ZCF6,SAP3,ESA1,EFG1,BUR2,YBP1,GCD1,ORC4,GRS1,SHM2,FLO8,AFT2,PMM1,SLU7,SUI2,MCM1,ZCF18,SNU114,SOL3,ERF1,PRT1,RPS22A,TIF35,ZCF31,KEM1,FUN12,FCR3,SUB2,RVB2,KRE5,HEM14,RFC1,THI4,CTA24,DPS1-1,RPL5,ARP4,NIP1,EAF6,RTF1,GSH2,TEF2,GPM2,TMA19,RPL23A,EFB1,TIF5,TEF1,CAS5,MCR1,APN2,RNR1,TAL1,FGR17,ADE17,DFR1,M…
113	GO:0009150	purine ribonucleotide metabolic process	TYE7,GCR3,GPM2,GLK1,ADE6,GAL4,ADH2,GLK4,TPI1,PDA1,FBA1,ADH1,PFK2,PFK1,PGI1,TDH3,PGK1,GPM1,HXK2,HXK1,ENO1,CDC19
114	GO:0010605	negative regulation of macromolecule metabolic process	HAT1,CPP1,ESA1,EFG1,PTP3,PMT4,UPC2,PMT1,PMT5,PST3,NRG1,MIG1,TCC1,YCP4,AGO1,PST2
115	GO:0009892	negative regulation of metabolic process	HAT1,CPP1,ESA1,EFG1,PTP3,PMT4,UPC2,PMT1,PMT5,PST3,NRG1,MIG1,TCC1,YCP4,AGO1,PST2
116	GO:0006413	translational initiation	GCD1,SUI2,PRT1,TIF35,FUN12,SUB2,NIP1,TIF5,RPG1A
117	GO:0051817	modification of morphology or physiology of other organism involved in symbiotic interaction	SAP3,MET6,ROT2,SSB1,ADH2,TPI1,FBA1,ADH1,TDH3,PGK1,ENO1,CDC19
118	GO:0035821	modification of morphology or physiology of other organism	SAP3,MET6,ROT2,SSB1,ADH2,TPI1,FBA1,ADH1,TDH3,PGK1,ENO1,CDC19
119	GO:0044003	modification by symbiont of host morphology or physiology	SAP3,MET6,ROT2,SSB1,ADH2,TPI1,FBA1,ADH1,TDH3,PGK1,ENO1,CDC19
120	GO:0031347	regulation of defense response	SAP3,MET6,ROT2,SSB1,ADH2,TPI1,FBA1,ADH1,TDH3,PGK1,ENO1,CDC19
121	GO:0006952	defense response	SAP3,MET6,ROT2,SSB1,ADH2,TPI1,FBA1,ADH1,TDH3,PGK1,ENO1,CDC19
122	GO:0010467	gene expression	HAT1,CTA2,TYE7,SOH1,PRP39,RTG1,MRPL3,TAF145,VAS1,TEA1,UBA4,GCR3,UGA32,CAS1,ZCF6,STE13,SAP3,ESA1,EFG1,BUR2,YBP1,GCD1,GRS1,FLO8,AFT2,SLU7,SUI2,MCM1,ZCF18,SNU114,ERF1,PRT1,RPS22A,TIF35,ZCF31,NPL3,FUN12,FCR3,SUB2,RVB2,STE24,CTA24,DPS1-1,RPL5,ARP4,NIP1,EAF6,RTF1,TEF2,TMA19,RPL23A,EFB1,TIF5,TEF1,CAS5,FGR17,MBP1,CAM1-1,RPS3,RPL4B,RPP1B,RPL3,RPL18,RPS18,UBI3,RPL17B,RPL11,RPS6A,CZF1,RPL20B,RPL13,RPG1A,RPS…
123	GO:0009069	serine family amino acid metabolic process	SER33,SHM2,DFR1,CYS4,ADH2,MET16,GLY1,MET3
124	GO:0044010	single-species biofilm formation	TYE7,SOH1,ALS6,PIKA,CCN1,STE2,GUP1,EFG1,ZCF31,KEM1,PGA1,MDS3,FCR3,PGA26,OBPA,ALS5,IFD6,CAS5,PMT2,RHB1,CZF1,PMT4,PMT1,PMT5,PMT6,ADH2,TPK2,ALS2,PDX1,CSH1,DEF1,XOG1,ADH1,HSP12,YWP1,ALS4,AQY1,RHR2
125	GO:0006487	protein N-linked glycosylation	MNT1,WBP1,OCH1,MNS1,KTR4,MNT2
126	GO:0097502	mannosylation	MNT1,MNN22,MNN21,KTR4,PMT2,ECM39,MNT2,PMT4,PMT1,PMT5,PMT6
127	GO:0005976	polysaccharide metabolic process	BMT4,BMT3,CHS7,PGA1,MNS1,KRE5,MNN22,MNN21,GSL1,ROT2,RHD1,GDB1,SIM1,KRE6,GLC3,XOG1
128	GO:0008152	metabolic process	HAT1,MNT1,BMT4,SER33,LAC1,CTA2,RNR21,TYE7,SOH1,RLI1,PRP39,CPP1,YSA1,RTG1,PUS7,MRPL3,UBA1,TAF145,DCW1,IDP1,VAS1,PIKA,NCP1,RAM2,TEA1,THR1,UBA4,MSH3,LKH1,GCR3,UGA32,GOA1,CAS1,LYS12,ZCF6,STE13,CCN1,SAP3,ESA1,EFG1,ERG4,MVD,NAT5,RBK1,BUR2,PLC1,YBP1,GCD1,ORC4,SAP10,PRC3,GRS1,OLE1,TRX1,ULP1,APE2,SHM2,MNN10,LYS9,BMT7,FLO8,PHO85,BMT3,AFT2,PMM1,ALG8,OYE32,WBP1,SLU7,SUI2,PCL2,MCM1,OCH1,ZCF18,SNU114,SOL3,ERF1…
129	GO:1901657	glycosyl compound metabolic process	TYE7,GCR3,GPM2,GLK1,GAL4,ADH2,GLK4,TPI1,PDA1,FBA1,ADH1,PFK2,PFK1,PGI1,TDH3,PGK1,GPM1,HXK2,HXK1,ENO1,CDC19
130	GO:0009116	nucleoside metabolic process	TYE7,GCR3,GPM2,GLK1,GAL4,ADH2,GLK4,TPI1,PDA1,FBA1,ADH1,PFK2,PFK1,PGI1,TDH3,PGK1,GPM1,HXK2,HXK1,ENO1,CDC19
131	GO:0090609	single-species submerged biofilm formation	TYE7,SOH1,ALS6,PIKA,CCN1,STE2,GUP1,EFG1,ZCF31,KEM1,PGA1,MDS3,FCR3,PGA26,OBPA,ALS5,IFD6,CAS5,PMT2,RHB1,CZF1,PMT4,PMT1,PMT5,PMT6,ADH2,TPK2,ALS2,PDX1,CSH1,DEF1,XOG1,ADH1,HSP12,ALS4,AQY1,RHR2
132	GO:1901137	carbohydrate derivative biosynthetic process	MNT1,LAC1,PMM1,ALG8,WBP1,OCH1,CHS7,MNS1,KRE5,MNN22,MNN21,GPI14,MNT4,KTR4,PMT2,MNN1,PMR1,ECM39,STT3,MNT2,GPI1,PMT4,PMT1,SOU1,PMT5,PMT6,OST1,PSA2,GDA1,PMI1,ADE6,MNN12
133	GO:1900435	negative regulation of filamentous growth of a population of unicellular organisms in response to starvation	CPP1,PGA26,BCY1,NRG1
134	GO:0032102	negative regulation of response to external stimulus	CPP1,PGA26,BCY1,NRG1
135	GO:0032105	negative regulation of response to extracellular stimulus	CPP1,PGA26,BCY1,NRG1
136	GO:0032108	negative regulation of response to nutrient levels	CPP1,PGA26,BCY1,NRG1
137	GO:0001731	formation of translation preinitiation complex	PRT1,TIF35,NIP1,RPG1A
138	GO:0009259	ribonucleotide metabolic process	TYE7,GCR3,GPM2,GLK1,ADE6,GAL4,ADH2,GLK4,TPI1,PDA1,FBA1,ADH1,PFK2,PFK1,PGI1,TDH3,PGK1,GPM1,HXK2,HXK1,ENO1,CDC19
139	GO:0044764	multi-organism cellular process	MNT1,TYE7,SOH1,CPP1,ALS6,PIKA,CCN1,STE2,GUP1,EFG1,PGA13,CHS7,ZCF31,KEM1,PGA1,MDS3,FCR3,PGA26,OBPA,ALS5,IFD6,CAS5,PMT2,RHB1,CZF1,MNT2,PMT4,PMT1,PMT5,TPS1,PMT6,NRG1,GAL10,ADH2,TPK2,ALS2,PDX1,CSH1,DEF1,XOG1,ADH1,HSP12,YWP1,QDR1,ALS4,AQY1,RHR2
140	GO:0034637	cellular carbohydrate biosynthetic process	CHS7,PGA1,MNS1,KRE5,MNN22,MNN21,GSL1,ROT2,GDB1,KRE6,TPS1,GLC3,TPS3,RHR2
141	GO:0019752	carboxylic acid metabolic process	SER33,TYE7,IDP1,VAS1,THR1,LKH1,GCR3,LYS12,GRS1,OLE1,SHM2,BAT22,DPS1-1,MET6,GPM2,AAT22,DFR1,SDH1,HAL21,ECM42,LEU2,CYS4,ILV5,ECM17,SPE1,FET3,UGA2,ARA1,HAL22,SOU1,GLK1,GAL4,ADH2,GLK4,MET15,MET16,LAT1,TPI1,ARO10,PDB1,PDA1,FBA1,ADH1,PFK2,GLY1,PFK1,PGI1,TDH3,GAD1,PGK1,PDC11,GPM1,HXK2,HXK1,ENO1,MET3,CDC19
142	GO:0031324	negative regulation of cellular metabolic process	HAT1,CPP1,ESA1,EFG1,PTP3,PMT4,UPC2,PMT1,PMT5,PST3,NRG1,MIG1,TCC1,YCP4,PST2
143	GO:0009311	oligosaccharide metabolic process	OCH1,MNS1,ATC1,CWH41,TPS1,TPS3
144	GO:0000097	sulfur amino acid biosynthetic process	MET6,CYS4,ECM17,MET15,MET16,MET3
145	GO:0022618	ribonucleoprotein complex assembly	PRP39,PRT1,TIF35,KEM1,NIP1,RPG1A
146	GO:0044275	cellular carbohydrate catabolic process	TYE7,GCR3,ATC1,GDB1,SOU1,GAL4
147	GO:0043436	oxoacid metabolic process	SER33,TYE7,IDP1,VAS1,THR1,LKH1,GCR3,LYS12,GRS1,OLE1,SHM2,BAT22,DPS1-1,MET6,GPM2,AAT22,DFR1,SDH1,HAL21,ECM42,LEU2,CYS4,ILV5,ECM17,SPE1,FET3,UGA2,ARA1,HAL22,SOU1,GLK1,GAL4,ADH2,GLK4,MET15,MET16,LAT1,TPI1,ARO10,PDB1,PDA1,FBA1,ADH1,PFK2,GLY1,PFK1,PGI1,TDH3,GAD1,PGK1,PDC11,GPM1,HXK2,HXK1,ENO1,MET3,CDC19
148	GO:0006082	organic acid metabolic process	SER33,TYE7,IDP1,VAS1,THR1,LKH1,GCR3,LYS12,GRS1,OLE1,SHM2,BAT22,DPS1-1,MET6,GPM2,AAT22,DFR1,SDH1,HAL21,ECM42,LEU2,CYS4,ILV5,ECM17,SPE1,FET3,UGA2,ARA1,HAL22,SOU1,GLK1,GAL4,ADH2,GLK4,MET15,MET16,LAT1,TPI1,ARO10,PDB1,PDA1,FBA1,ADH1,PFK2,GLY1,PFK1,PGI1,TDH3,GAD1,PGK1,PDC11,GPM1,HXK2,HXK1,ENO1,MET3,CDC19
149	GO:0016310	phosphorylation	TYE7,CPP1,PIKA,THR1,GCR3,CCN1,RBK1,BUR2,PHO85,PCL2,VPS15,PRK1,PTP3,ERG8,BCY1,GPM2,PFK26,HAL21,POS5,HAL22,CLB4,PCL1,GLK1,GAL4,ADH2,GLK4,TPK2,CMK1,TPI1,DAK2,PDA1,FBA1,ADH1,PFK2,PFK1,PGI1,TDH3,PGK1,GPM1,HXK2,HXK1,MET14,ENO1,CDC19
150	GO:0042325	regulation of phosphorylation	TYE7,CPP1,GCR3,CCN1,BUR2,PCL2,PTP3,BCY1,CLB4,PCL1,GAL4
151	GO:0051703	intraspecies interaction between organisms	TYE7,SOH1,PIKA,CCN1,STE2,GUP1,EFG1,ZCF31,KEM1,MDS3,FCR3,PGA26,OBPA,IFD6,CAS5,PMT2,RHB1,CZF1,PMT4,PMT1,PMT5,PMT6,ADH2,TPK2,ALS2,PDX1,CSH1,DEF1,XOG1,ADH1,HSP12,ALS4,AQY1,RHR2
152	GO:0044011	single-species biofilm formation on inanimate substrate	TYE7,SOH1,PIKA,CCN1,STE2,GUP1,EFG1,ZCF31,KEM1,MDS3,FCR3,PGA26,OBPA,IFD6,CAS5,PMT2,RHB1,CZF1,PMT4,PMT1,PMT5,PMT6,ADH2,TPK2,ALS2,PDX1,CSH1,DEF1,XOG1,ADH1,HSP12,ALS4,AQY1,RHR2
153	GO:0072521	purine-containing compound metabolic process	TYE7,GCR3,GPM2,ADE17,GLK1,ADE6,GAL4,ADH2,GLK4,TPI1,PDA1,FBA1,ADH1,PFK2,PFK1,PGI1,TDH3,PGK1,GPM1,HXK2,HXK1,ENO1,CDC19
154	GO:0044036	cell wall macromolecule metabolic process	MNT1,BMT4,BMT3,CHS7,MNS1,MNN22,MNN21,KTR4,ROT2,RHD1,MNT2,PSA2
155	GO:0000103	sulfate assimilation	MET16,MET14,MET3
156	GO:0030811	regulation of nucleotide catabolic process	TYE7,GCR3,GAL4
157	GO:0070135	beta-1,2-oligomannoside metabolic process	BMT4,BMT3,RHD1
158	GO:0006110	regulation of glycolytic process	TYE7,GCR3,GAL4
159	GO:1903578	regulation of ATP metabolic process	TYE7,GCR3,GAL4
160	GO:0009118	regulation of nucleoside metabolic process	TYE7,GCR3,GAL4
161	GO:0043467	regulation of generation of precursor metabolites and energy	TYE7,GCR3,GAL4
162	GO:0006534	cysteine metabolic process	CYS4,MET16,MET3
163	GO:0043470	regulation of carbohydrate catabolic process	TYE7,GCR3,GAL4
164	GO:0043471	regulation of cellular carbohydrate catabolic process	TYE7,GCR3,GAL4
165	GO:0051193	regulation of cofactor metabolic process	TYE7,GCR3,GAL4
166	GO:0051196	regulation of coenzyme metabolic process	TYE7,GCR3,GAL4
167	GO:0006081	cellular aldehyde metabolic process	SOL3,TAL1,SOU1,GND1,ZWF1,TPI1
168	GO:0006006	glucose metabolic process	ZWF1,TPI1,PGI1,TDH3,ENO1
169	GO:0010412	mannan metabolic process	BMT4,BMT3,MNN22,MNN21,RHD1
170	GO:0006002	fructose 6-phosphate metabolic process	PFK2,PFK1
171	GO:0018904	ether metabolic process	TRX1,TRX2
172	GO:0031670	cellular response to nutrient	TYE7,GAL4
173	GO:0030813	positive regulation of nucleotide catabolic process	TYE7,GAL4
174	GO:0015807	L-amino acid transport	AGP3,ALP1
175	GO:0006491	N-glycan processing	OCH1,MNS1
176	GO:0045990	carbon catabolite regulation of transcription	TYE7,GAL4
177	GO:0045991	carbon catabolite activation of transcription	TYE7,GAL4
178	GO:1900544	positive regulation of purine nucleotide metabolic process	TYE7,GAL4
179	GO:0045981	positive regulation of nucleotide metabolic process	TYE7,GAL4
180	GO:0045979	positive regulation of nucleoside metabolic process	TYE7,GAL4
181	GO:0019287	isopentenyl diphosphate biosynthetic process, mevalonate pathway	MVD,ERG8
182	GO:1902532	negative regulation of intracellular signal transduction	CPP1,PTP3
183	GO:0070813	hydrogen sulfide metabolic process	MET14,MET3
184	GO:0070814	hydrogen sulfide biosynthetic process	MET14,MET3
185	GO:1903580	positive regulation of ATP metabolic process	TYE7,GAL4
186	GO:0009186	deoxyribonucleoside diphosphate metabolic process	RNR21,RNR22
187	GO:0009240	isopentenyl diphosphate biosynthetic process	MVD,ERG8
188	GO:0043407	negative regulation of MAP kinase activity	CPP1,PTP3
189	GO:0043409	negative regulation of MAPK cascade	CPP1,PTP3
190	GO:0006662	glycerol ether metabolic process	TRX1,TRX2
191	GO:0007584	response to nutrient	TYE7,GAL4
192	GO:0045292	mRNA cis splicing, via spliceosome	PRP39,GCR3
193	GO:0046490	isopentenyl diphosphate metabolic process	MVD,ERG8
194	GO:0051194	positive regulation of cofactor metabolic process	TYE7,GAL4
195	GO:0051197	positive regulation of coenzyme metabolic process	TYE7,GAL4
196	GO:0000188	inactivation of MAPK activity	CPP1,PTP3
197	GO:0045821	positive regulation of glycolytic process	TYE7,GAL4
198	GO:0006071	glycerol metabolic process	DAK2,RHR2
199	GO:0006013	mannose metabolic process	PMM1,AMS1
200	GO:0002181	cytoplasmic translation	RPS1,RPS7A
201	GO:0044281	small molecule metabolic process	SER33,RNR21,TYE7,IDP1,VAS1,THR1,LKH1,GCR3,LYS12,MVD,RBK1,GRS1,OLE1,TRX1,SHM2,PMM1,SOL3,ERG24,BAT22,THI4,DPS1-1,MET6,GPM2,AAT22,ERG20,AMS1,TAL1,COQ3,ADE17,DFR1,PFK26,SDH1,HAL21,ECM42,POS5,THI13,COQ6,LEU2,PNC1,CYS4,ILV5,ECM17,SPE1,FET3,UGA2,UPC2,ARA1,HAL22,SOU1,TRX2,GLK1,GND1,GAL10,ADE6,GAL4,ADH2,GLK4,ZWF1,MET15,MET16,LAT1,TPI1,DAK2,ARO10,PDB1,PDA1,FBA1,ADH1,PFK2,GLY1,PFK1,PGI1,TDH3,GAD1,PGK1,PDC11…
202	GO:0032268	regulation of cellular protein metabolic process	CPP1,VAS1,CCN1,BUR2,PCL2,PRT1,TIF35,PTP3,BCY1,NIP1,RPG1A,PMT4,PMT1,PMT5,CLB4,PCL1

[truncated: 3 more sheets: cyr1 pH 4 up, CYR1 pH 7 vs pH 4 up, CYR1 pH 7 vs pH 4 down]
