# Supplementary material for: Global Role of Cyclic AMP Signaling in pH-Dependent Responses in Candida albicans
Source: mSphere. 2016 Nov 30;1(6):e00283-16. doi: 10.1128/mSphere.00283-16 (PMC5137381; doi:10.1128/mSphere.00283-16)
Supplement: Table S5 [file sph006162187sd6.xlsx]

## Sheet: Sheet1
				Comparison	CYR1 vs cyr1∆/∆	CYR1 vs cyr1∆/∆
				Condition	pH 7	pH 4
		Pathway	Gene Name	orf19 designation	log2FC	log2FC
		Pyruvate dehydrogenase	PDB1	orf19.5294	-3.2	-2.6
		Pyruvate dehydrogenase	PDA1	orf19.3097	-3.3	-2.4
		Pyruvate dehydrogenase	LAT1	orf19.6561	-2.9	-1.9
		Carboxylic acid uptake	JEN1	orf19.7447	3.1	4.8
		Carboxylic acid uptake	JEN2	orf19.5307	5	4.2
		TCA cycle	IDP1	orf19.5211	-1	NS
		TCA cycle	IDP2	orf19.3733	3.9	4.3
		TCA cycle	MDH1	orf19.7481	2.6	2.3
		TCA cycle	ACS1	orf19.1743	2.7	NS
		TCA cycle	ACO1	orf19.6385	2	2
		TCA cycle	CIT1	orf19.4393	7.3	6.3
		TCA cycle	ACS1	orf19.1743	2.7	NS
		TCA cycle	SDH2	orf19.637	1.7	1.2
		TCA cycle	LSC1	orf19.3358	-2	NS
		TCA cycle	KGD1	orf19.6165	2.3	2.1
		TCA cycle	KGD2	orf19.6126	2	2
		TCA cycle	IDH1	orf19.4826	-1.4	NS
		TCA cycle	FUM11	orf19.543	-1.5	NS
		TCA cycle	FUM12	orf19.6724	2.6	3.7
		Glyoxylate shunt	ICL1	orf19.6844	7.3	6.2
		Glyoxylate shunt	MLS1	orf19.4833	3.6	3.7
		F1/F0 ATPase	ATP9	CaalfMp05	5.5	NS
		F1/F0 ATPase	ATP6	CaalfMp06	6	NS
		F1/F0 ATPase	ATP8	CaalfMp07	7	NS
		ETC/TCA	SDH1	orf19.440	-1.6	NS
		ETC	AOX2	orf19.4773	8	9.5
		ETC	COX2	CaalfMp01	7.1	NS
		ETC	NAD6	CaalfMp02	4.7	NS
		ETC	NAD1	CaalfMp03	4.1	2
		ETC	COX3A	CaalfMp04	6.8	1.5
		ETC	COX1	CaalfMp08	7.2	1.4
		ETC	NAD2	CaalfMp09	7.1	NS
		ETC	NAD3	CaalfMp10	5.3	NS
		ETC	COB	CaalfMp11	4.5	NS
		ETC	NAD5	CaalfMp13	4.8	NS
		ETC	NAD4	CaalfMp14	6.3	NS
		ETC	COX3B	CaalfMp15	9	1.9
		Fermentation	ADH1	orf19.3997	-3.5	-3.6
		Fermentation	ADH2	orf19.5113	-2.7	-1.6
		Hexose catabolism	NAG1	orf19.2156	-4.8	-5
		Hexose catabolism	HXK1	orf19.2154	-5.3	-5.2
		Hexose catabolism	HXK2	orf19.542	-5.1	-5.7
		Hexose catabolism	HGT7	orf19.2023	-6.1	-4.4
		Galactose catabolism	GAL10	orf19.3672	-2.6	-3.4
		Glycolysis/gluconeogenesis	TDH3	orf19.6814	-4	-4.3
		Glycolysis/gluconeogenesis	ENO1	orf19.395	-5.9	-5.6
		Glycolysis/gluconeogenesis	PGI1	orf19.3888	-4	-3.7
		Glycolysis/gluconeogenesis	PGK1	orf19.3651	-4.5	-5.2
		Glycolysis/gluconeogenesis	PGM2	orf19.2841	-1.3	-2.4
		Glycolysis/gluconeogenesis	FBA1	orf19.4618	-3.4	-4.4
		Glycolysis/gluconeogenesis	GPM1	orf19.903	-5	-5.2
		Glycolysis	PFK1	orf19.3967	-4	-3.8
		Glycolysis	PFK2	orf19.6540	-3.7	-3.1
		Glycolysis	CDC19	orf19.3575	-7.1	-6.8
		Glycolysis	GLK4	orf19.6116	-2.7	-2.6
		Glycolysis	GLK1	orf19.734	-2.4	-2.6
		Glycolysis	TPI1	orf19.6745	-2.9	-3.7
		Gluconeogenesis	PCK1	orf19.7514	2.5	3.6
