# Supplementary material for: Global Role of Cyclic AMP Signaling in pH-Dependent Responses in Candida albicans
Source: mSphere. 2016 Nov 30;1(6):e00283-16. doi: 10.1128/mSphere.00283-16 (PMC5137381; doi:10.1128/mSphere.00283-16)
Supplement: Table S6 [file sph006162187sd8.xlsx]

## Sheet: pH 4 up
		C2_05660W_A	PNG2	orf19.6877|C2_05660W_B|C2_05660W|orf19.14166|IPF20218.1|IPF19801.1|Contig4-3086_0035|orf6.7141|CA4566|CaO19.14166|CaO19.6877|IPF19801|CAWG_04312	ORF|Verified	Ca22chr2A_C_albicans_SC5314	1156982	1159933	W	CAL0000173925		Putative peptide:N-glycanase; gene has variable numbers of 12-bp repeats; induced by caspofungin, ciclopirox olamine, ketoconazole or hypoxia; gene of core caspofungin response; Hap43-induced; Spider biofilm induced	2014-06-24	2016-01-21			2005-10-10	Y
		C6_03170C_A	MDR1	orf19.5604|C6_03170C_B|C6_03170C|orf19.13047|BENR|BMR1|Contig4-1827_0002|BEN|IPF21587.1|IPF16346.2|orf6.5068|CA2968|BEN1|CaO19.13047|CaO19.5604|CAWG_05053	ORF|Verified	Ca22chr6A_C_albicans_SC5314	668077	666383	C	CAL0000173998		Plasma membrane MDR/MFS multidrug efflux pump; methotrexate is preferred substrate; overexpression in drug-resistant clinical isolates confers fluconazole resistance; repressed in young biofilms; rat catheter biofilm induced	2014-06-24	2016-01-21				N	FLR1
		C2_02590W_A	ZRT2	orf19.1585|C2_02590W_B|C2_02590W|orf19.9158|IPF25789.1|IPF13128.2|Contig4-3005_0008|orf6.5335|CA3160|CaO19.1585|CaO19.9158|CAWG_04027	ORF|Uncharacterized	Ca22chr2A_C_albicans_SC5314	524004	525116	W	CAL0000174214		Zinc transporter; ciclopirox olamine, fluconazole, alkaline repressed; transcript induced by amphotericin B, interaction with macrophages; possibly essential (UAU1 method); induced in oralpharyngeal candidiasis; Spider biofilm induced	2014-06-24	2016-01-21				N	ZRT2
		C7_01380W_A		orf19.6919|C7_01380W_B|C7_01380W|IPF2199.2|orf6.7183|CA4600|CaJ7.0153|CaJ7_0153|CaO19_6919|CaO19.6919|IPF2199|CAWG_05489	ORF|Uncharacterized	Ca22chr7A_C_albicans_SC5314	281375	282502	W	CAL0000175017		Ortholog of C. dubliniensis CD36 : Cd36_71210, C. parapsilosis CDC317 : CPAR2_702710, Candida tenuis NRRL Y-1498 : CANTEDRAFT_116256 and Debaryomyces hansenii CBS767 : DEHA2E17732g	2014-06-24	2016-01-21				N
		C6_03930W_A	OPT8	orf19.5770|C6_03930W_B|C6_03930W|orf19.13192|IPF19226.2|IPF6990.2|Contig4-3026_0011|Contig4-3026_0013|orf6.582|orf6.6188|CA3821|CaO19.5770|IPF6990|CAWG_04981	ORF|Uncharacterized	Ca22chr6A_C_albicans_SC5314	851234	853390	W	CAL0000175124		Oligopeptide transporter; similar to Opt1 and to S. cerevisiae Ygl114wp, but not other OPTs; induced by nitric oxide, amphotericin B; expression of OPT6, 7, 8 does not complement mutants lacking Opt1, Opt2, and Opt3; Spider biofilm induced	2014-06-24	2016-01-21				N	YGL114W
		C2_02980C_A	DLD1	orf19.5805|C2_02980C_B|C2_02980C|orf19.13227|IPF21387.1|IPF10287.2|DLD3|Contig4-3045_0019|Contig4-3045_0023|orf6.6639|CA4158|CaO19.13227|CaO19.5805|CAWG_04065	ORF|Uncharacterized	Ca22chr2A_C_albicans_SC5314	597062	595308	C	CAL0000175340		Putative D-lactate dehydrogenase; white cell-specific trancript; colony morphology-related gene regulation by Ssn6; Hap43-repressed; rat catheter biofilm induced; Spider biofilm repressed	2014-06-24	2016-01-21				N
		C2_08520C_A		orf19.3626.1|C2_08520C_B|C2_08520C|IPF18957.1|CA0505|IPF11988.3f|IPF11988.3	ORF|Uncharacterized	Ca22chr2A_C_albicans_SC5314	1723618	1723457	C	CAL0000175851		Ortholog of C. parapsilosis CDC317 : CPAR2_406905, Candida orthopsilosis Co 90-125 : CORT_0C06265 and Candida tropicalis MYA-3404 : CTRG_05051	2014-06-24	2016-01-21				N
		C4_05580C_A		orf19.1239|C4_05580C_B|C4_05580C|orf19.8824|IPF12540.1|IPF29520.1|Contig4-2139_0003|orf6.5078|CA2974|CaO19.1239|CaO19.8824|IPF12540|CAWG_03264	ORF|Uncharacterized	Ca22chr4A_C_albicans_SC5314	1218905	1217919	C	CAL0000176097		Secreted protein; exogenously expressed protein is a substrate for Kex2 processing in vitro; fluconazole-regulated; Spider biofilm induced	2014-06-24	2016-01-21				N
		C5_00870C_A	GIT4	orf19.1980|C5_00870C_B|C5_00870C|orf19.9536|IPF25367.1|IPF8698.2|Contig4-2554_0005|orf6.2480|CA1136|CaO19.9536|CaO19.1980|IFN2|CAWG_04480	ORF|Verified	Ca22chr5A_C_albicans_SC5314	201137	199539	C	CAL0000176164		Glycerophosphocholine transporter; fungal-specific (no human or murine homolog); possibly an essential gene, disruptants not obtained by UAU1 method; Hap43p-repressed gene	2014-06-24	2014-06-24				N
		C6_03180C_A		orf19.5605|C6_03180C_B|C6_03180C|orf19.13048|IPF21655.1|IPF12513.2|orf6.5067|CA2967|CaO19.5605|CaO19.13048|IPF12513|CAWG_05052	ORF|Uncharacterized	Ca22chr6A_C_albicans_SC5314	672274	669284	C	CAL0000176604		Ortholog(s) have protein binding, bridging, ubiquitin protein ligase binding activity and role in positive regulation of ubiquitin-dependent endocytosis, regulation of intracellular transport	2014-06-24	2016-01-21				N	ALY2
		C2_03690C_A		orf19.851|C2_03690C_B|C2_03690C|orf19.8471|orf6.1543|IPF26385.1|IPF14030.2|Contig4-2545_0003|Contig4-2545_0006|CA0550|MNN42|CaO19.8471|CaO19.851|IPF14030	ORF|Uncharacterized	Ca22chr2A_C_albicans_SC5314	779372	776856	C	CAL0000176896		Protein of unknown function; repressed by Rim101; negatively modulates intracellular ATP levels during the development of azole resistance; induced by Ca(2+) in a calcineurin-dependent manner; Spider biofilm induced	2014-06-24	2016-01-21				N
		C2_06170C_A	ECM17	orf19.4099|C2_06170C_B|C2_06170C|orf19.11580|orf19.12932|MET5|IPF23129.1|IPF2102.1|IPF21658.1|IPF13588.2|Contig4-2950_0017|orf6.6837|orf6.4171|CA4320|orf19.5477|CaO19.4099|CaO19.11580|CAWG_04360	ORF|Verified	Ca22chr2A_C_albicans_SC5314	1259896	1255583	C	CAL0000177258		Putative sulfite reductase beta subunit; role in cell wall biogenesis; regulated by Tsa1/Tsa1B in H2O2 stress; Gcn4-regulated; Tbf1-activated; Hap43-repressed; Spider, flow, F-12/CO2 model biofilm induced	2014-06-24	2016-01-21				N	MET5
		C4_04320W_A	FRE10	CAWG_03375|orf19.1415|C4_04320W_B|C4_04320W|orf19.8991|CFL95|FRE1|RBT2|IPF25902.1|IPF6709.2|Contig4-2963_0017|orf6.6384|CA3957|CaO19.1415|CaO19.8991	ORF|Verified	Ca22chr4A_C_albicans_SC5314	923039	925159	W	CAL0000177334		Major cell-surface ferric reductase under low-iron conditions; 7 transmembrane regions and a secretion signal predicted; Tup1, Rim101, Ssn6, Hog1, caspofungin repressed; ciclopirox olamine induced; rat catheter biofilm induced	2014-06-24	2016-01-21			2005-03-11	Y
		C3_03800W_A	PTR22	orf19.6937|C3_03800W_B|C3_03800W|orf19.14199|IPF20186.1|IPF4202.2|Contig4-3085_0002|orf6.7323|CA4707|CaO19.14199|PTR2|CaO19.6937|PTR21|CAWG_02697	ORF|Verified	Ca22chr3A_C_albicans_SC5314	797737	799467	W	CAL0000177961		Oligopeptide transporter involved in uptake of di-/tripeptides; regulated by Stp2 and Stp3; transcript induced upon phagocytosis by macrophage; repressed by Rim101 at pH 8; flow model biofilm induced	2014-06-24	2016-06-22				N	PTR2
		C3_07340W_A	GCY1	orf19.6757|C3_07340W_B|C3_07340W|orf19.14049|IPF20388.1|IPF3485.1|Contig4-2141_0004|Contig4-2255_0006|orf6.8874|CA5940|CaO19.14049|CaO19.6757|IPF3485|CAWG_03043	ORF|Verified	Ca22chr3A_C_albicans_SC5314	1688903	1689790	W	CAL0000178508		Aldo/keto reductase; mutation confers hypersensitivity to toxic ergosterol analog; farnesol-repressed; stationary phase enriched protein; flow model biofilm induced; Spider biofilm repressed	2014-06-24	2016-06-22				N	GCY1
		C7_02920W_A		orf19.5169|C7_02920W_B|C7_02920W|orf19.12636|IPF22048.1|IPF5587.2|Contig4-3092_0034|orf6.6967|CA4426|CaJ7.0332|CaO19.12636|AMD22|CaJ7_0332|CaO19_5169|AMD21|CaO19.5169|CAWG_05621	ORF|Uncharacterized	Ca22chr7A_C_albicans_SC5314	633412	635133	W	CAL0000179259		Has domain(s) with predicted carbon-nitrogen ligase activity, with glutamine as amido-N-donor activity	2014-06-24	2016-01-21				N
		C1_10170W_A		orf19.4886|C1_10170W_B|C1_10170W|orf19.12350|IPF22472.1|IPF7539.1|Contig4-2934_0006|orf6.3052|CA1514|CaO19.12350|CaO19.4886|IPF7539|CAWG_00416	ORF|Uncharacterized	Ca22chr1A_C_albicans_SC5314	2239042	2239758	W	CAL0000179752		Putative adhesin-like protein; Hap43-repressed; rat catheter and Spider biofilm induced	2014-06-24	2016-01-21				N
		C1_02070W_A	HSP31	orf19.3664|C1_02070W_B|C1_02070W|orf19.11148|IPF12039.2|IPF11340.3|Contig4-1615_0002|Contig4-1615_0004|orf6.6475|CA4034|CaO19.3664|CAWG_01176	ORF|Uncharacterized	Ca22chr1A_C_albicans_SC5314	427843	428838	W	CAL0000180035		Putative 30 kda heat shock protein; repressed during the mating process; rat catheter biofilm induced	2014-06-24	2016-01-21				N
		C6_00330C_A	GNP1	orf19.1193|C6_00330C_B|C6_00330C|orf19.8784|AGP1|IPF7152.2|IPF29546.1|Contig4-3055_0022|orf6.2846|orf6.4630|GNP2|CA1373|CaO19.1193|CAWG_05325	ORF|Uncharacterized	Ca22chr6A_C_albicans_SC5314	56071	54332	C	CAL0000180560	CAL0006537	Similar to asparagine and glutamine permease; fluconazole, caspofungin induced; regulated by Nrg1, Mig1, Tup1, Gcn2, Gcn4, and alkaline regulated by Rim101; repressed during chlamydospore formation; rat catheter, flow model biofilm induced	2014-06-24	2016-01-21				N	AGP1
		C1_12910W_A		orf19.4921.1|C1_12910W_B|C1_12910W	ORF|Uncharacterized	Ca22chr1A_C_albicans_SC5314	2811809	2811973	W	CAL0000180683		Protein of unknown function; Spider biofilm repressed	2014-06-24	2016-01-21				N
		C4_01800W_A		orf19.4612|C4_01800W_B|C4_01800W|orf19.12082|IPF22625.1|IPF6041.2|Contig4-2931_0002|orf6.7911|CA5175|CaO19.12082|CaO19.4612|IPF6041|CAWG_03614	ORF|Uncharacterized	Ca22chr4A_C_albicans_SC5314	356483	357208	W	CAL0000181245		Protein with a dienelactone hydrolase domain; Hap43-repressed gene	2014-06-24	2016-01-21				N
		C1_05890W_A		orf19.2460|C1_05890W_B|C1_05890W|orf19.9997|IPF6696.2|IPF18403.2|Contig4-2709_0008|orf6.3562|orf6.4975|CA1873|CaO19.2460|IPF6696|CAWG_00818	ORF|Uncharacterized	Ca22chr1A_C_albicans_SC5314	1223689	1224744	W	CAL0000181700		Protein of unknown function; substrate for Kex2 processing in vitro; repressed by alpha pheromone in SpiderM medium; Spider biofilm induced; Bcr1-repressed in a/a RPMI biofilms	2014-06-24	2016-01-21				N
		C1_00220W_A	PHR2	orf19.6081|C1_00220W_B|C1_00220W|orf19.13500|orf6.6260|IPF4604.2|IPF14612.3|Contig4-2998_0022|orf6.1067|CA3867|CaO19.6081|CAWG_01343	ORF|Verified	Ca22chr1A_C_albicans_SC5314	37851	39485	W	CAL0000181783		Glycosidase; role in vaginal not systemic infection (low pH not neutral); low pH, high iron, fluconazole, Hap43-induced; Rim101-repressed at pH8; rat catheter biofilm induced; Bcr1-repressed in RPMI a/a biofilms	2014-06-24	2014-06-24				N	GAS1
		C6_01780C_A		orf19.3406|C6_01780C_B|C6_01780C|orf19.10909|IPF23830.1|IPF9898.2|Contig4-2923_0025|orf6.4325|CA2427|CaO19.3406|CaO19.10909|IPF9898|CAWG_05189	ORF|Uncharacterized	Ca22chr6A_C_albicans_SC5314	375542	374139	C	CAL0000182549		Predicted chloride transporter; member of conserved Mcm1 regulon; Spider biofilm repressed	2014-06-24	2016-01-21				N	YHL008C
		C5_02080C_A	HSP12	orf19.3160|C5_02080C_B|C5_02080C|orf19.10669|orf6.1668|IPF3160.2|CA0627|CaO19.3160|HSP12b|CAWG_04593	ORF|Verified	Ca22chr5A_C_albicans_SC5314	466720	466337	C	CAL0000182697	CAL0006563	Heat-shock protein; induced by osmotic/oxidative/cadmium stress, fluphenazine treatment, low iron, CDR1 and CDR2 overexpression, or ssn6 or ssk1 null mutation; overexpression increases resistance to farnesol and azoles	2014-06-24	2014-06-24				N
		C6_00460C_A	FET3	FET31|orf19.4213|C6_00460C_B|C6_00460C|FET33|IPF17035.2|IPF11903.2|orf6.789|CA2922|CaO19.4213|orf6.5008|CAWG_05312	ORF|Verified	Ca22chr6A_C_albicans_SC5314	82049	80175	C	CAL0000183587		Multicopper oxidase; required for growth in low iron and prostaglandin E2 synthesis	2014-06-24	2016-01-21				N	FET5
		C3_06580W_A	JEN1	orf19.7447|C3_06580W_B|C3_06580W|IPF2882.1|Contig4-3064_0026|orf6.8607|CA5737|CaO19.7447|CAWG_02968	ORF|Verified	Ca22chr3A_C_albicans_SC5314	1501918	1503543	W	CAL0000183605		Lactate transporter; induced by lactic acid, activated by Cat8; alkaline repressed by Rim101; localizes to plasma membrane; Spider biofilm induced	2014-06-24	2016-06-22				N	JEN1
		C5_00430W_A	MET14	orf19.946|C5_00430W_B|C5_00430W|orf19.8561|IPF26346.1|IPF1543.1|Contig4-3103_0048|orf6.8195|CA5404|CaO19.946|CaO19.8561|CAWG_04437	ORF|Uncharacterized	Ca22chr5A_C_albicans_SC5314	78890	79492	W	CAL0000184105		Putative adenylylsulfate kinase; predicted role in sulfur metabolism; possibly adherence-induced; protein present in exponential and stationary growth phase yeast; F-12/CO2 biofilm induced	2014-06-24	2014-06-24				N	MET14
		C2_02940W_A	MET1	CAWG_04061|orf19.5811|C2_02940W_B|C2_02940W|orf19.13233|IPF21386.1|IPF9300.2|Contig4-2921_0008|orf6.6645|CA4162|CaO19.5811|CaO19.13233	ORF|Verified	Ca22chr2A_C_albicans_SC5314	586142	587827	W	CAL0000185049	CAL0006603	Putative uroporphyrin-3 C-methyltransferase, methionine biosynthesis enzyme; upregulated by human whole blood or polymorphonuclear (PMN) cells; Hog1p-induced; fungal-specific (no human or murine homolog); Hap43p-repressed	2014-06-24	2016-01-21				N	MET1
		C1_07580C_A	PRY1	orf19.2787|C1_07580C_B|C1_07580C|orf19.10303|IPF20091.1|IPF20053.1|Contig4-2384_0008|orf6.3604|orf6.975|CA1909|CaO19.2787|IPF20091|CAWG_00661	ORF|Verified	Ca22chr1A_C_albicans_SC5314	1640733	1639501	C	CAL0000185546	CAF0007262	Pry family pathogenesis-related protein; extracellular; opaque specific transcript; repressed by alpha pheromone in SpiderM medium; possibly essential, disruptants not obtained by UAU1 method; Spider biofilm induced	2014-06-24	2016-01-21				N
		C6_04420W_A		orf19.2125|C6_04420W_B|C6_04420W|IPF16257.1|IPF29197.1|Contig4-1838_0003|orf6.864|CaO19.2125|CAWG_04938	ORF|Uncharacterized	Ca22chr6A_C_albicans_SC5314	985842	986297	W	CAL0000185936		Protein of unknown function; GlcNAc-induced protein; Spider biofilm induced; rat catheter biofilm repressed	2014-06-24	2016-01-21				N
		C2_03110W_A		orf19.5785|C2_03110W_B|C2_03110W|orf19.13207|IPF21409.1|IPF16515.2|Contig4-2708_0001|orf6.4857|CaO19.5785|CaO19.13207|CAWG_04078	ORF|Uncharacterized	Ca22chr2A_C_albicans_SC5314	628185	629063	W	CAL0000186885		Protein of unknown function; upregulated in a cyr1 or ras1 null mutant; induced by nitric oxide	2014-06-24	2016-01-21				N
		C1_13080W_A	OP4	orf19.4934|C1_13080W_B|C1_13080W|orf19.12400|IPF17845.2|IPF15453.1|Contig4-2962_0020|orf6.5914|orf6.6056|OPS4|CA3713|CaO19.4934|CAWG_00140	ORF|Verified	Ca22chr1A_C_albicans_SC5314	2848507	2849721	W	CAL0000186990		Ala- Leu- and Ser-rich protein; secreted; N-terminal hydrophobic region; possible glycosylation; opaque-specific transcript; repressed by alpha pheromone in opaque MTLa homozygotes; fluconazole-induced; Spider biofilm induced	2014-06-24	2016-01-21				N
		C2_09800C_A		orf19.1370|C2_09800C_B|C2_09800C|orf19.8950|IPF18486.2|IPF9867.2|Contig4-1943_0002|orf6.1148|orf6.4156|CA0337|CaO19.1370|IPF9867|CAWG_06053	ORF|Uncharacterized	Ca22chr2A_C_albicans_SC5314	2002058	2001195	C	CAL0000187480		Protein of unknown function; expression regulated by white-opaque switch; repressed by alpha pheromone in SpiderM medium	2014-06-24	2016-01-21				N
		C6_03200W_A		orf19.5607|C6_03200W_B|C6_03200W|orf19.13050|IPF16435.3|IPF16278.1|Contig4-1929_0002|orf6.5065|orf6.93|CA6225|CaO19.5607|IPF16278|CAWG_05050	ORF|Uncharacterized	Ca22chr6A_C_albicans_SC5314	674165	675106	W	CAL0000188068		Ortholog of C. dubliniensis CD36 : Cd36_63860, C. parapsilosis CDC317 : CPAR2_601140, Candida tenuis NRRL Y-1498 : CANTEDRAFT_92714 and Debaryomyces hansenii CBS767 : DEHA2A06072g	2014-06-24	2016-01-21				N
		C1_06610C_A	HAK1	orf19.6249|C1_06610C_B|C1_06610C|orf19.13627|IPF20886.1|IPF9136.3|Contig4-2748_0001|Contig4-2748_0010|orf6.1565|orf6.2201|CA0966|IPF9136|IPF9136.5eoc|IPF9136.2|CAWG_00751	ORF|Uncharacterized	Ca22chr1A_C_albicans_SC5314	1415442	1413016	C	CAL0000188660	CAF0007270	Putative potassium transporter; similar to Schwanniomyces occidentalis Hak1p; amphotericin B induced; induced upon phagocytosis by macrophage; Hap43-repressed; rat catheter biofilm repressed	2014-06-24	2016-01-21				N
		C1_10360C_A		orf19.4907|C1_10360C_B|C1_10360C|orf19.12373|IPF22400.1|IPF17283.2|Contig4-2762_0012|orf6.3754|CA2021|CaO19.12373|CaO19.4907|IPF17283|CAWG_00397	ORF|Uncharacterized	Ca22chr1A_C_albicans_SC5314	2294669	2292855	C	CAL0000189087	CAL0006825	Putative protein of unknown function; Hap43p-repressed gene; increased transcription is observed upon fluphenazine treatment; possibly transcriptionally regulated by Tac1p; induced by nitric oxide; fungal-specific (no human/murine homolog	2014-06-24	2016-01-21				N	YCR061W
		C3_07280C_A		orf19.6770|C3_07280C_B|C3_07280C|orf19.14062|IPF20386.1|IPF2804.1|Contig4-3030_0008|orf6.8861|CA5933|ENT4|CaO19.6770|CaO19.14062|IPF2804|CAWG_03036	ORF|Uncharacterized	Ca22chr3A_C_albicans_SC5314	1671261	1670305	C	CAL0000189788		protein with ENTH Epsin domain, N-terminal; Spider biofilm repressed	2014-06-24	2016-06-22				N
		C4_04050C_A	RHD3	orf19.5305|C4_04050C_B|C4_04050C|orf19.12765|orf6.8294|PGA29|IPF21875.1|IPF8527.1|Contig4-2961_0009|CA5476|LDG7|CaO19.12765|CaO19.5305|IPF8527|CAWG_03394	ORF|Verified	Ca22chr4A_C_albicans_SC5314	868295	867681	C	CAL0000190005		GPI-anchored yeast-associated cell wall protein; induced in high iron; clade-associated gene expression; not essential for cell wall integrity; fluconazole-repressed; flow model and Spider biofilm repressed	2014-06-24	2016-01-21				N
		C1_13440C_A	OFI1	orf19.4972|C1_13440C_B|C1_13440C|orf19.12437|IPF7964.2|IPF15920.1|Contig4-2387_0006|orf6.1556|orf6.1893|orf6.3141|CA0556|CaO19.4972|IPF15920|CAWG_00107	ORF|Verified	Ca22chr1A_C_albicans_SC5314	2937365	2935419	C	CAL0000190493		Putative transcription factor with zinc finger DNA-binding motif, involved in regulation of white-opaque switching and filamentous growth	2014-06-24	2016-01-21				N
		C1_14120C_A	RBE1	orf19.7218|C1_14120C_B|C1_14120C|PRY2|IPF872.1|Contig4-2519_0004|orf6.8118|CA5344|CaO19.7218|CAWG_00042	ORF|Verified	Ca22chr1A_C_albicans_SC5314	3108856	3108041	C	CAL0000190649		Pry family cell wall protein; Rim101, Efg1, Ssn6, alkaline repressed; O-glycosylation; no GPI anchor predicted; ketoconazol induced; regulated by Sef1, Sfu1, Hap4; flow model biofilm induced; rat catheter and Spider biofilm repressed	2014-06-24	2016-01-21				N	PRY2
		C2_03120W_A	AMO1	orf19.5784|C2_03120W_B|C2_03120W|orf19.13206|IPF11969.2|Contig4-2695_0010|orf6.4856|CA2809|CaO19.5784|CaO19.13206|CAWG_04079	ORF|Uncharacterized	Ca22chr2A_C_albicans_SC5314	630696	632825	W	CAL0000190857		Putative peroxisomal copper amine oxidase	2014-06-24	2016-01-21				N
		C5_03770C_A		orf19.1117|C5_03770C_B|C5_03770C|orf19.8714|IPF19255.2|IPF6323.2|Contig4-2766_0017|orf6.3469|orf6.485|CA1810|FDH98|CaO19.1117|FDH2|CAWG_04749	ORF|Uncharacterized	Ca22chr5A_C_albicans_SC5314	835052	833913	C	CAL0000191596		Protein similar to Candida boidinii formate dehydrogenase; virulence-group-correlated expression; Hap43-repressed; Spider biofilm repressed	2014-06-24	2016-01-21				N
		C1_11270W_A		orf19.675|C1_11270W_B|C1_11270W|orf19.8292|orf6.131|IPF7692.2|IPF3964.2|Contig4-2917_0017|orf6.6568|CA4111|CaO19.675|IPF3964|CAWG_00309	ORF|Uncharacterized	Ca22chr1A_C_albicans_SC5314	2475446	2476084	W	CAL0000192169		Cell wall protein; induced in core stress response and core caspofungin response; iron-regulated; amphotericin B, ketoconazole, and hypoxia induced; regulated by Cyr1, Ssn6; induced in oralpharyngeal candidasis; Spider biofilm repressed	2014-06-24	2016-01-21				N
		C1_01990W_A	HSP30	CAWG_01183|orf19.4526|C1_01990W_B|C1_01990W|orf19.12001|IPF22718.1|IPF9978.2|Contig4-2702_0008|Contig4-2702_0009|orf6.3045|CA1507|CaO19.12001|CaO19.4526	ORF|Verified	Ca22chr1A_C_albicans_SC5314	411340	412368	W	CAL0000192328		Putative heat shock protein; fluconazole repressed; amphotericin B induced; Spider biofilm induced; rat catheter biofilm induced	2014-06-24	2016-01-21				N	HSP30
		C3_07160W_A	PGA32	orf19.6784|C3_07160W_B|C3_07160W|orf19.14076|orf6.8847|IPF20370.1|IPF8930.1|Contig4-2621_0005|CA5921|CaO19.6784|CaO19.14076|IPF8930	ORF|Uncharacterized	Ca22chr3A_C_albicans_SC5314	1637897	1639189	W	CAL0000193137		Putative GPI-anchored adhesin-like protein; induced in high iron; Spider biofilm induced	2014-06-24	2016-06-22				N
		C3_00230C_A		orf19.5446|C3_00230C_B|C3_00230C|IPF21760.1|IPF4182.1|orf6.8682|CA5797|CaO19.12901|CaO19.5446|IPF4182|CAWG_02358	ORF|Uncharacterized	Ca22chr3A_C_albicans_SC5314	30205	29708	C	CAL0000193187		Putative protein of unknown function; transcript is upregulated in clinical isolates from HIV+ patients with oral candidiasis; regulated by Ssn6	2014-06-24	2016-06-22				N
		C1_05940W_A	PHO87	orf19.2454|C1_05940W_B|C1_05940W|orf19.9990|orf6.1540|PHO98|IPF19824.2|IPF14853.2|Contig4-2200_0003|Contig4-2200_0004|Contig4-2200_0005|orf6.104|orf6.293|CA0548|CaO19.2454|CA0015|PHO87.5eoc|IPF19824.1|CAWG_00813	ORF|Uncharacterized	Ca22chr1A_C_albicans_SC5314	1244647	1247667	W	CAL0000193556		Putative phosphate permease; transcript repressed by Rim101 at pH 8; regulated by white-opaque switch; caspofungin repressed; virulence-group-correlated expression; flow model biofilm induced	2014-06-24	2016-01-21				N	PHO87
		C2_10070W_A		orf19.1774|C2_10070W_B|C2_10070W|IPF9033.1|IPF9034.1|Contig4-2728_0003|orf6.2662|orf6.2663|CA1253|CA1254|orf19.1775|CA0636|CA0639|FDH3.3f|FDH4.3f|IPF18026.2|CAWG_06078	ORF|Uncharacterized	Ca22chr2A_C_albicans_SC5314	2064740	2065882	W	CAL0000195177		Predicted dehydrogenase; transcript upregulated in an RHE model of oral candidiasis; virulence-group-correlated expression; Spider biofilm repressed	2014-06-24	2016-01-21				N
		C4_01070W_A	HGT17	orf19.4682|C4_01070W_B|C4_01070W|orf19.12151|IPF22574.1|IPF7493.1|Contig4-2949_0011|orf6.5454|CA3241|QUP3|CaO19.4682|CaO19.12151|IPF7493|CAWG_03674	ORF|Uncharacterized	Ca22chr4A_C_albicans_SC5314	217108	218946	W	CAL0000196104		Putative MFS family glucose transporter; 20 members in C. albicans; 12 probable membrane-spanning segments; induced at low (0.2%, compared to 2%) glucose in rich media; Spider biofilm induced	2014-06-24	2014-06-24				N
		C3_05630W_A	GTT1	orf19.6998|C3_05630W_B|C3_05630W|IPF4511.1|Contig4-2915_0014|orf6.7744|CA5044|GTT2|CaO19.6998|GTT14|CAWG_02873	ORF|Uncharacterized	Ca22chr3A_C_albicans_SC5314	1258947	1259750	W	CAL0000196298		Putative glutathione S-transferase; downregulated upon adherence to polystyrene; regulated upon white-opaque switching; induced in the presence of human neutrophils; oxidative stress-induced via Cap1p; regulated by Gcn2p, Gcn4p	2014-06-24	2016-06-22				N
		C6_00470C_A	FET99	orf19.4212|C6_00470C_B|C6_00470C|orf19.11689|orf6.5009|FET32|IPF11905.2|IPF17401.3|Contig4-2671_0004|Contig4-2671_0005|orf6.790|CA2923|CaO19.4212	ORF|Verified	Ca22chr6A_C_albicans_SC5314	85536	83656	C	CAL0000196488		Multicopper oxidase family protein; similar to S. cerevisiae Fet3; does not complement S. cerevisiae fet3 mutant growth under low-iron; iron-repressed; regulated by Tup1, Rim101; flow model biofilm induced; Spider biofilm repressed	2014-06-24	2016-01-21				N
		C1_00150C_A	RIM8	orf19.6091|C1_00150C_B|C1_00150C|orf19.13510|PRR1|RIN|IPF21039.1|IPF4622.1|Contig4-2998_0009|orf6.6250|CA3861|CaO19.6091|CaO19.13510|CAWG_01350	ORF|Verified	Ca22chr1A_C_albicans_SC5314	27249	25381	C	CAL0000197201		Beta-arrestin-like protein; involved in pH response; required for pathogenesis, activation of Rim101 and alkaline pH-induced hyphal growth; colony morphology-related gene regulation by Ssn6p negative feedback regulation target	2014-06-24	2014-06-24				N	RIM8
		C5_03080C_A		orf19.4337|C5_03080C_B|C5_03080C|orf19.11813|IPF11698.1|IPF11341.2|IPF18701.2|Contig4-2570_0014|Contig4-2570_0016|orf6.1674|orf6.2794|orf6.2795|CA6284|CA0631|orf19.4338|IPF11698.3f|CAWG_04689	ORF|Uncharacterized	Ca22chr5A_C_albicans_SC5314	686037	684022	C	CAL0000197279		Predicted membrane transporter; monocarboxylate porter (MCP) family, major facilitator superfamily (MFS); Spider biofilm induced; rat catheter biofilm repressed	2014-06-24	2016-01-21				N	ESBP6
		C4_01330W_A		orf19.4654|C4_01330W_B|C4_01330W|orf19.12124|IPF22682.1|IPF12190.2|Contig4-2565_0005|orf6.4705|CaO19.4654|CaO19.12124|CAWG_03651	ORF|Dubious	Ca22chr4A_C_albicans_SC5314	272019	272348	W	CAL0000197454		Protein of unknown function; Spider biofilm induced	2014-06-24	2016-01-21				N
		C4_04030W_A	JEN2	orf19.5307|C4_04030W_B|C4_04030W|orf19.12767|IPF8196.1|IPF8525.2|Contig4-2961_0006|orf6.8296|orf6.991|CA5478|CaO19.5307|CAWG_03392	ORF|Verified	Ca22chr4A_C_albicans_SC5314	864733	866274	W	CAL0000198669		Dicarboxylic acid transporter; regulated by glucose repression; induced by Rgt1; disruptants not obtained by UAU1 method; rat catheter and Spider biofilm induced	2014-06-24	2016-01-21				N
		C2_01450C_A		orf19.1449|C2_01450C_B|C2_01450C|orf19.9024|IPF25807.1|IPF7863.1|IPF7863|Contig4-3018_0017|orf6.7124|CA4549|CaO19.1449|CaO19.9024|CAWG_03917	ORF|Uncharacterized	Ca22chr2A_C_albicans_SC5314	258733	258044	C	CAL0000198765	CAL0006856	Protein of unknown function; induced in azole-resistant strain that overexpresses MDR1; protein present in exponential and stationary growth phase yeast cultures; Spider biofilm induced	2014-06-24	2014-06-24				N	DDI3
		C1_02520W_A	SCW4	orf19.2941|C1_02520W_B|C1_02520W|orf19.10458|IPF24282.1|IPF8122.1|Contig4-2841_0015|orf6.4005|CA2202|CMP66|CaO19.10458|CaO19.2941|CAWG_01129	ORF|Uncharacterized	Ca22chr1A_C_albicans_SC5314	530172	531908	W	CAL0000198806		Putative cell wall protein; substrate for Kex2p processing in vitro; expression regulated by white-opaque switch; alkaline repressed; possibly essential (UAU1 method); flow model biofilm induced; Spider biofilm induced	2014-06-24	2016-01-21				N
		C2_09140C_A	MET10	orf19.4076|C2_09140C_B|C2_09140C|orf19.11557|IPF23180.1|IPF13194.2|Contig4-2114_0002|Contig4-2114_0003|Contig4-2114_0004|orf6.3204|CA1620|CaO19.4076|CaO19.11557|CAWG_05993	ORF|Uncharacterized	Ca22chr2A_C_albicans_SC5314	1875896	1872612	C	CAL0000199215		Sulfite reductase; role in sulfur amino acid metabolism; induced by human whole blood or PMNs; Hog1-induced; possibly adherence-induced; flow model, Spider model, F-12/CO2 biofilm induced	2014-06-24	2016-01-21				N	MET10
		C3_00220W_A	HGT19	orf19.5447|C3_00220W_B|C3_00220W|orf19.12902|ITR1|IPF21705.1|IPF4181.1|Contig4-3013_0026|orf6.8683|CA5798|CaO19.5447|CaO19.12902|IPF4181|CAWG_02357	ORF|Verified	Ca22chr3A_C_albicans_SC5314	28278	30170	W	CAL0000199303		Putative MFS glucose/myo-inositol transporter; 20 member family; 12 transmembrane segments, extended N terminus; expressed in rich medium; Hap43, phagocytosis, rat catheter, Spider and flow model biofilm induced	2014-06-24	2016-06-22				N
		C7_01520W_A	FLU1	orf19.6577|C7_01520W_B|C7_01520W|orf19.13930|IPF20574.1|IPF1636.1|orf6.7565|TPO1|CA4885|CaJ7.0168|CaO19.13930|CaO19.6577|CaO19_6577|CaJ7_0168|IPF1636|CAWG_05503	ORF|Verified	Ca22chr7A_C_albicans_SC5314	320555	322387	W	CAL0000199735		Multidrug efflux pump of the plasma membrane; MDR family member of the MFS (major facilitator superfamily) of transporters; involved in histatin 5 efflux; fungal-specific (no human/murine homolog)	2014-06-24	2016-01-21				N	TPO1
		C1_01320W_A	MRS7	orf19.3321|C1_01320W_B|C1_01320W|orf19.10831|IPF5739.1|IPF28804.1|Contig4-2978_0018|orf6.5033|orf6.7216|CA4626|CaO19.3321|CAWG_01244	ORF|Verified	Ca22chr1A_C_albicans_SC5314	259647	261173	W	CAL0000199751		Member of the LETM1-like protein family, mitochondrial membrane protein	2014-06-24	2016-01-21				N	YLH47
		C3_05830W_A	KRE6	orf19.7363|C3_05830W_B|C3_05830W|IPF1249.2|Contig4-2926_0012|orf6.8523|CA5661|CaO19.7363|CAWG_02892	ORF|Verified	Ca22chr3A_C_albicans_SC5314	1306093	1308315	W	CAL0000200145		Essential beta-1,6-glucan synthase subunit; change in mRNA length, not abundance, at yeast-hypha transition; alkaline induced by Rim101, on cell wall regeneration; Spider biofilm induced; Bcr1-repressed in RPMI a/a biofilms	2014-06-24	2016-06-22				N	KRE6
		C6_03790C_A	HGT10	orf19.5753|C6_03790C_B|C6_03790C|orf19.13176|orf6.1416|STL1|IPF19866.1|IPF27933.1|CA0472|CaO19.5753|CaO19.13176|CAWG_04994	ORF|Verified	Ca22chr6A_C_albicans_SC5314	818989	817349	C	CAL0000200530	CAL0006727	Glycerol permease involved in glycerol uptake; member of the major facilitator superfamily; induced by osmotic stress, at low glucose in rich media, during cell wall regeneration; 12 membrane spans; Hap43p-induced gene	2014-06-24	2016-01-21				N	STL1
		C3_05230W_A	SAP3	orf19.6001|C3_05230W_B|C3_05230W|orf19.13422|IPF21229.1|IPF8313.1|Contig4-1997_0001|orf6.9036|CA6065|CaO19.6001|CaO19.13422|CAWG_02837	ORF|Verified	Ca22chr3A_C_albicans_SC5314	1151651	1152847	W	CAL0000201569		Secreted aspartyl proteinase, acts in utilization of protein as nitrogen source; assessment of virulence role complicated by URA3 effects; regulated by growth phase; produced by opaque phase cells; alpha-pheromone repressed	2014-06-24	2016-06-22				N
		C5_01380W_A	CFL5	orf19.1930|C5_01380W_B|C5_01380W|orf19.9486|orf6.5607|orf6.1281|FRE31|IPF25358.1|IPF15107.3|FRE4|CFL90|Contig4-2699_0003|Contig4-2699_0004|CA0397|CaO19.1930|IPF15107.2|CAWG_04525	ORF|Uncharacterized	Ca22chr5A_C_albicans_SC5314	308742	310874	W	CAL0000201731		Ferric reductase; induced in low iron; ciclopirox olamine, flucytosine induced; amphotericin B, Sfu1 repressed; Tbf1, Hap43 induced	2014-06-24	2014-06-24				N	FRE3

## Sheet: pH 4 down
			C2_00490W_A		orf19.2078|C2_00490W_B|C2_00490W|orf19.9625|IPF25237.1|IPF1194.2|Contig4-3072_0031|orf6.7477|CA4819|APM2|CaO19.2078|CaO19.9625|IPF1194|CAWG_03829	ORF|Uncharacterized	Ca22chr2A_C_albicans_SC5314	75586	77595	W	CAL0000174052		Ortholog(s) have role in Golgi to vacuole transport and AP-1 adaptor complex localization	2014-06-24	2014-06-24				N	APM2
			C1_14340C_A	RIM101	orf19.7247|C1_14340C_B|C1_14340C|orf6.8147|HRM101|PRR2|IPF822.2|Contig4-3014_0032|CA5367|CaO19.7247|CAWG_00020	ORF|Verified	Ca22chr1A_C_albicans_SC5314	3160450	3158465	C	CAL0000174156		Transcription factor; alkaline pH response; required for alkaline-induced hyphal growth; role in virulence in mice; activated by C-terminal proteolytic cleavage; mediates both positive and negative regulation; Spider biofilm induced	2014-06-24	2016-01-21				N	RIM101
			C4_06980W_A	PRA1	orf19.3111|C4_06980W_B|C4_06980W|orf19.10623|orf6.6934|FBP1|mp58|IPF8782.2|IPF14364.1|Contig4-2739_0001|orf6.60|CA4399|CaO19.3111|CAWG_03130	ORF|Verified	Ca22chr4A_C_albicans_SC5314	1547130	1548029	W	CAL0000174610		Cell surface protein that sequesters zinc from host tissue; enriched at hyphal tips; released extracellularly; binds to host complement regulators; mediates leukocyte adhesion and migration; immunogenic in mouse; produced at ambient pH	2014-06-24	2016-01-21				N	ZPS1
			C2_06470W_A	RTA2	orf19.24|C2_06470W_B|C2_06470W|orf19.7695|IPF27216.1|IPF3858.1|Contig4-3047_0022|orf6.5918|CA3607|CaO19.24|RSB11|CaO19.7695|CAWG_04387	ORF|Verified	Ca22chr2A_C_albicans_SC5314	1317087	1318448	W	CAL0000175352	CAL0006689	Flippase involved in sphingolipid long chain base release; mediates calcineurin-dependent ER stress response and resistance to azoles; Plc1p, Ca2+, calcineurin-regulated;	2014-06-24	2016-01-21				N	RSB1
			C4_00530C_A		orf19.4189|C4_00530C_B|C4_00530C|orf19.11666|IPF23094.1|IPF8000.2|Contig4-2846_0004|orf6.3646|CA1939|CaO19.4189|CaO19.11666|IPF8000|CAWG_03716	ORF|Uncharacterized	Ca22chr4A_C_albicans_SC5314	92481	91405	C	CAL0000175833		Has domain(s) with predicted hydrolase activity	2014-06-24	2014-06-24				N
			C7_03140W_A		orf19.5141|C7_03140W_B|C7_03140W|orf19.12606|IPF22041.1|IPF8136.2|Contig4-2489_0003|orf6.5957|CA3633|CaJ7.0361|CaO19.12606|LPF35|CaO19.5141|CaO19_5141|CaJ7_0361|IFA19|CAWG_05647	ORF|Uncharacterized	Ca22chr7A_C_albicans_SC5314	679341	681512	W	CAL0000175960		Ortholog of Candida albicans WO-1 : CAWG_05647	2014-06-24	2016-01-21				N
			C1_10140C_A		orf19.4883|C1_10140C_B|C1_10140C|orf19.12346|IPF9706.2|IPF18549.2|Contig4-2738_0012|orf6.1623|orf6.3842|CA0596|CaO19.4883|IPF9706|CAWG_00419	ORF|Uncharacterized	Ca22chr1A_C_albicans_SC5314	2220072	2217841	C	CAL0000176152		Protein of unknown function; S. cerevisiae ortholog Cos111 confers resistance to the antifungal drug ciclopirox olamine; constitutive expression independent of MTL or white-opaque status; Spider biofilm induced	2014-06-24	2016-01-21				N	COS111
			C2_08340C_A		orf19.1349|C2_08340C_B|C2_08340C|orf19.8929|IPF25987.1|IPF9726.2|Contig4-3000_0024|Contig4-3000_0025|orf6.980|CaO19.1349|CaO19.8929|CAWG_05920	ORF|Uncharacterized	Ca22chr2A_C_albicans_SC5314	1683324	1682884	C	CAL0000176606		Ortholog of C. dubliniensis CD36 : Cd36_22470, Candida tropicalis MYA-3404 : CTRG_01829 and Candida albicans WO-1 : CAWG_05920	2014-06-24	2016-01-21				N
			C3_01370C_A	PGA44	orf19.1714|C3_01370C_B|C3_01370C|orf19.9282|IPF25662.1|IPF14081.2|orf6.3113|orf6.4847|orf6.4846|CA1553|CaO19.1714|IPF14081|CAWG_02470	ORF|Uncharacterized	Ca22chr3A_C_albicans_SC5314	295271	294348	C	CAL0000176642		Putative GPI-anchored protein	2014-06-24	2016-06-22				N
			C2_00670C_A		orf19.2061|C2_00670C_B|C2_00670C|orf19.9608|IPF25332.1|IPF29231.1|orf6.7494|CaO19.9608|CaO19.2061|CAWG_03846	ORF|Dubious	Ca22chr2A_C_albicans_SC5314	111075	110755	C	CAL0000177125		Ortholog of Candida albicans WO-1 : CAWG_03846	2014-06-24	2014-06-24				N
			C3_00360W_A		orf19.5431|C3_00360W_B|C3_00360W|orf19.12886|IPF21750.1|IPF1129.1|Contig4-2896_0012|orf6.8667|CA5784|CaO19.5431|CaO19.12886|IPF1129|CAWG_02371	ORF|Uncharacterized	Ca22chr3A_C_albicans_SC5314	51706	52413	W	CAL0000177328		Protein of unknown function; Hap43-repressed; Spider biofilm induced	2014-06-24	2016-06-22				N
			C4_04530C_A	PHR1	orf19.3829|C4_04530C_B|C4_04530C|orf19.11310|orf6.7524|IPF23455.1|IPF15932.2|Contig4-2187_0001|Contig4-3060_0001|CA4857|CaO19.3829|CaO19.11310|CAWG_03358	ORF|Verified	Ca22chr4A_C_albicans_SC5314	972160	970514	C	CAL0000177455		Cell surface glycosidase; may act on cell-wall beta-1,3-glucan prior to beta-1,6-glucan linkage; role in systemic, not vaginal virulence (neutral, not low pH); high pH or filamentation induced; Bcr1-repressed in RPMI a/a biofilm	2014-06-24	2016-01-21				N
			C3_05610W_A	MNN14	orf19.6996|C3_05610W_B|C3_05610W|IPF4514.1|Contig4-2915_0017|orf6.7742|CA5042|CaO19.6996|IPF4514|CAWG_02871	ORF|Uncharacterized	Ca22chr3A_C_albicans_SC5314	1254541	1256598	W	CAL0000177565		Predicted alpha-1,3-mannosyltransferase activity with a role in protein glycosylation; Hap43-repressed; Spider biofilm induced	2014-06-24	2016-06-22				N
			C1_11480W_A	PHO84	orf19.655|C1_11480W_B|C1_11480W|orf19.8269|orf19.8765|IPF26171.1|IPF7638.2|IPF26640.1|IPF5438.2|orf6.447|orf6.3437|CA1782|CA0083|orf19.1172|PHO84.5eoc|CAWG_00289	ORF|Uncharacterized	Ca22chr1A_C_albicans_SC5314	2522233	2523870	W	CAL0000178178		High-affinity phosphate transporter; transcript regulated by white-opaque switch; Hog1, ciclopirox olamine or alkaline induced; caspofungin, stress repressed; upregulated in RHE model; Spider and flow model biofilm induced, Hap43-induced	2014-06-24	2016-01-21				N	PHO84
			C3_06790W_A	TRY6	orf19.6824|C3_06790W_B|C3_06790W|orf19.14116|IPF20362.1|IPF2419.1|Contig4-2745_0006|orf6.8807|CA5885|CaO19.6824|CaO19.14116|IPF2419	ORF|Verified	Ca22chr3A_C_albicans_SC5314	1548990	1550393	W	CAL0000178438		Helix-loop-helix transcription factor; regulator of yeast form adherence; required for yeast cell adherence to silicone substrate; Spider and F-12/CO2 biofilm induced; repressed by alpha pheromone in SpiderM medium	2014-06-24	2016-06-22			2011-11-17	Y
			C5_04250W_A	MRV8	orf19.3908|C5_04250W_B|C5_04250W|orf19.11389|IPF23305.1|IPF15492.2|Contig4-2027_0003|orf6.5140|CA3020|CaO19.11389|CaO19.3908|IPF15492|CAWG_04798	ORF|Uncharacterized	Ca22chr5A_C_albicans_SC5314	943001	943615	W	CAL0000178553		Protein of unknown function; Spider biofilm induced	2014-06-24	2016-01-21				N
			C1_05300C_A	PRD1	orf19.434|C1_05300C_B|C1_05300C|orf19.8064|IPF5940.2|IPF29825.1|Contig4-2492_0001|Contig4-2492_0002|orf6.6503|CA4059|CaO19.8064|CaO19.434|CAWG_00870	ORF|Uncharacterized	Ca22chr1A_C_albicans_SC5314	1115428	1113320	C	CAL0000179503	CAL0006651	Putative proteinase; transcript regulated by Nrg1, Mig1, and Tup1; Hogp-induced; stationary phase enriched protein; Hap43-repressed; rat catheter biofilm repressed	2014-06-24	2016-01-21				N	PRD1
			C6_02710C_A	SAP6	orf19.5542|C6_02710C_B|C6_02710C|orf19.12988|IPF12747.2|IPF9135.2|Contig4-2734_0005|orf6.2204|orf6.3624|CA0968|CaO19.5542|CAWG_05098	ORF|Verified	Ca22chr6A_C_albicans_SC5314	559408	558152	C	CAL0000179762	CAL0006694	Secreted aspartyl protease; expressed during hyphal growth, oral carriage, infection; sap4,5,6 triple mutant defective in protein utilization as N source; virulence role affecte by URA3; N-glycosylated; rat catheter biofilm induced	2014-06-24	2016-01-21				N
			C1_06340W_A		orf19.6277|C1_06340W_B|C1_06340W|orf19.13656|orf19.13658|IPF19586.1|IPF19587.2|orf6.501|orf6.6038|CA3701|CA3702|orf19.6279|IPF11936.3f|orf6.6036|CAWG_00777	ORF|Uncharacterized	Ca22chr1A_C_albicans_SC5314	1344841	1348191	W	CAL0000179810		Has domain(s) with predicted phosphatidylinositol binding activity and role in cell communication	2014-06-24	2016-01-21				N
			C1_09120W_A	IPT1	orf19.4769|C1_09120W_B|C1_09120W|orf19.12233|IPF11674.2|IPF17541.2|IPF17540.2|Contig4-2253_0002|orf6.2538|orf6.2539|orf6.927|CA0228|CA6290|orf19.4770|IPT1.5f|CAWG_00517	ORF|Verified	Ca22chr1A_C_albicans_SC5314	1991466	1993010	W	CAL0000180770		Inositol phosphoryl transferase; catalyzes the synthesis of the most abundant sphingolipid, mannose-(inositol-P)2-ceramide, M(IP)2C, from MIPC; required for wild-type membrane localization of Cdr1; Spider biofilm induced	2014-06-24	2016-01-21				N	IPT1
			C3_04310C_A		orf19.5874|C3_04310C_B|C3_04310C|orf19.13295|IPF21240.1|IPF1833.2|Contig4-3084_0014|orf6.9163|CA6162|CaO19.5874|CaO19.13295|IPF1833|CAWG_02743	ORF|Uncharacterized	Ca22chr3A_C_albicans_SC5314	898993	898103	C	CAL0000180926		Ortholog of C. dubliniensis CD36 : Cd36_84250, C. parapsilosis CDC317 : CPAR2_806160, Candida tenuis NRRL Y-1498 : CANTEDRAFT_137075 and Debaryomyces hansenii CBS767 : DEHA2F11462g	2014-06-24	2016-06-22				N
			C1_10430W_A	PHO8	orf19.984|C1_10430W_B|C1_10430W|orf19.8599|orf6.5814|IPF26293.1|IPF9926.2|Contig4-2694_0008|CA3530|CaO19.8599|CaO19.984|IPF9926|CAWG_00390	ORF|Uncharacterized	Ca22chr1A_C_albicans_SC5314	2308995	2310503	W	CAL0000181464		Putative repressible vacuolar alkaline phosphatase; Rim101-induced transcript; regulated by Tsa1, Tsa1B in minimal media at 37 deg; possibly adherence-induced	2014-06-24	2016-01-21				N
			C5_04960W_A		orf19.3984|C5_04960W_B|C5_04960W|orf19.11467|IPF19142.1|IPF18339.2|orf6.5660|orf6.7397|orf6.794|CA0184|IPF19142|CAWG_04862	ORF|Uncharacterized	Ca22chr5A_C_albicans_SC5314	1088502	1091030	W	CAL0000181504		Protein of unknown function; induced in core caspofungin response; induced in ssr1 mutant; induced by nitric oxide independent of Yhb1; Spider biofilm induced	2014-06-24	2016-01-21				N	YGR237C
			C2_08390W_A		orf19.1433|C2_08390W_B|C2_08390W|orf19.9007|IPF25891.1|IPF19066.1|orf6.1039|CA0273|CaO19.9007|CaO19.1433|IPF19066|CAWG_05925	ORF|Uncharacterized	Ca22chr2A_C_albicans_SC5314	1695306	1696499	W	CAL0000182923		Protein of unknown function; Hap43-repressed; colony morphology-related gene regulation by Ssn6; Spider biofilm induced	2014-06-24	2016-01-21				N
			C2_04910W_A		orf19.3522|C2_04910W_B|C2_04910W|orf19.11005|IPF17272|IPF19533.2|IPF17272.2|Contig4-1527_0001|Contig4-2828_0015|orf6.2035|CA0860|CaO19.11005|CaO19.3522|IPF17272.3f	ORF|Dubious	Ca22chr2A_C_albicans_SC5314	1026161	1026466	W	CAL0000182927		Protein of unknown function; flow model biofilm induced; transcript repressed by ciclopirox olamine	2014-06-24	2016-01-21				N
			C1_07680W_A	HAP2	orf19.1228|C1_07680W_B|C1_07680W|orf19.8814|IPF18396.2|IPF16519.2|orf6.5088|orf6.868|CA0209|CaO19.1228|CA2983|IPF18396|IPF18396.1|CAWG_00649	ORF|Verified	Ca22chr1A_C_albicans_SC5314	1668121	1669215	W	CAL0000184546		CCAAT-binding transcription factor; regulates low-iron induction of FRP1; in these conditions CBF comprises Hap43 and probably Hap2 and Hap3; possibly essential, disruptants not obtained by UAU1 method; Cap1-dependent induction in low iron	2014-06-24	2016-01-21				N	HAP2
			C1_14180W_A		orf19.7225|C1_14180W_B|C1_14180W|IPF859.1|Contig4-3043_0016|orf6.8125|CA5350|CaO19.7225|IPF859|CAWG_00036	ORF|Uncharacterized	Ca22chr1A_C_albicans_SC5314	3125262	3126833	W	CAL0000184602		Ortholog of C. dubliniensis CD36 : Cd36_13150, C. parapsilosis CDC317 : CPAR2_700610, Candida tenuis NRRL Y-1498 : CANTEDRAFT_135418 and Debaryomyces hansenii CBS767 : DEHA2B01298g	2014-06-24	2016-01-21				N
			C5_04930C_A	MAL31	orf19.3981|C5_04930C_B|C5_04930C|orf19.11464|IPF23226.1|IPF8647.2|orf6.5657|CA3404|CaO19.3981|CaO19.11464|CAWG_04859	ORF|Uncharacterized	Ca22chr5A_C_albicans_SC5314	1075950	1074184	C	CAL0000184818		Putative high-affinity maltose transporter; transcript is upregulated in clinical isolates from HIV+ patients with oral candidiasis; alkaline induced; Spider biofilm induced	2014-06-24	2016-01-21				N	MAL31
			C2_00480C_A	PHHB	orf19.2079|C2_00480C_B|C2_00480C|orf19.9626|IPF25331.1|IPF1193.1|Contig4-3072_0032|orf6.7476|CA4818|CaO19.9626|CaO19.2079|IPF1193|CAWG_03828	ORF|Verified	Ca22chr2A_C_albicans_SC5314	74909	74565	C	CAL0000185556		Putative 4a-hydroxytetrahydrobiopterin dehydratase; transposon mutation affects filamentous growth; flow model biofilm induced; Spider biofilm induced	2014-06-24	2014-06-24				N	YHL018W
			C1_02690C_A		orf19.2959|C1_02690C_B|C1_02690C|orf19.10476|orf6.6657|CaO19.2959|CaO19.10476|CAWG_01114	ORF|Uncharacterized	Ca22chr1A_C_albicans_SC5314	562659	562357	C	CAL0000186646		Predicted ORF from Assembly 19; removed from Assembly 20; subsequently reinstated in Assembly 21 based on comparative genome analysis	2014-06-24	2016-01-21				N
			CM_00140C	ATP9	CaalfMp05	ORF|Uncharacterized	Ca22chrM_C_albicans_SC5314	12699	12469	C	CAL0000186811		Subunit 9 of the F0 sector of mitochondrial F1F0 ATP synthase, which is a large, evolutionarily conserved enzyme complex required for ATP synthesis	2014-06-24	2014-06-24				N
			C5_04190W_A	MRV2	orf19.3902|C5_04190W_B|C5_04190W|orf19.11383|IPF23291.1|IPF11503.1|Contig4-2296_0005|orf6.5146|CA3025|CaO19.3902|CaO19.11383|IPF11503|CAWG_04792	ORF|Uncharacterized	Ca22chr5A_C_albicans_SC5314	933743	934489	W	CAL0000186869	CAL0006803	Protein of unknown function; repressed by fluphenazine treatment or in an azole-resistant strain that overexpresses CDR1 and CDR2; Spider biofilm induced	2014-06-24	2016-01-21				N	YDL218W
			C1_01780C_A	HOL4	orf19.4546|C1_01780C_B|C1_01780C|orf19.12021|IPF14750.2|IPF28353.1|Contig4-2122_0003|orf6.6692|orf6.97|CA4204|CaO19.4546|CAWG_01202	ORF|Uncharacterized	Ca22chr1A_C_albicans_SC5314	369807	367933	C	CAL0000187281		Putative ion transporter; alkaline induced by Rim101; Plc1-regulated; caspofungin repressed; rat catheter and Spider biofilm induced	2014-06-24	2016-01-21				N
			CM_00210W	COX1	CaalfMp08	ORF|Uncharacterized	Ca22chrM_C_albicans_SC5314	14771	20926	W	CAL0000187344		Subunit I of cytochrome c oxidase, which is the terminal member of the mitochondrial (mt) inner membrane electron transport chain; one of three mt-encoded subunits; alternatively spliced transcripts encode 4 putative splicing endonucleases	2014-06-24	2014-06-24				N
			C1_00390W_A	ENA2	orf19.6070|C1_00390W_B|C1_00390W|orf19.13491|orf6.7614|ENA22|IPF21137.1|IPF1398.2|Contig4-2977_0027|Contig4-2977_0028|CA4929|CaO19.6070|CaO19.13491|CAWG_01334	ORF|Uncharacterized	Ca22chr1A_C_albicans_SC5314	59349	62552	W	CAL0000188030		Putative sodium transporter; induced by ciclopirox olamine; alkaline induced by Rim101; repressed by high-level peroxide stress; induced in oral candidiasis clinical isolates; possibly essential gene; rat catheter and Spider biofilm induced	2014-06-24	2016-01-21				N	ENA2
			C5_02430W_A	ZCF22	orf19.4251|C5_02430W_B|C5_02430W|orf19.11726|IPF22947.1|IPF6874.2|Contig4-2928_0011|orf6.3973|orf6.6594|CA2184|CaO19.4251|IPF6874.3f|IPF6874.3|CAWG_04625	ORF|Uncharacterized	Ca22chr5A_C_albicans_SC5314	535546	537645	W	CAL0000188293		Predicted Zn(II)2Cys6 transcription factor	2014-06-24	2014-06-24			2005-02-11	N
			C2_00680C_A	SOD5	orf19.2060|C2_00680C_B|C2_00680C|orf19.9607|PGA3|orf6.7495|IPF1222|IPF25296.1|IPF1222.2|Contig4-3065_0005|CA4836|CaO19.2060|SOD31|CaO19.9607|CAWG_03847	ORF|Verified	Ca22chr2A_C_albicans_SC5314	112000	111314	C	CAL0000188676		Cu-containing superoxide dismutase; protects against oxidative stress; induced by neutrophils, hyphal growth, caspofungin, osmotic/oxidative stress; oralpharyngeal candidiasis induced; rat catheter and Spider biofilm induced	2014-06-24	2014-06-24				N
			C7_02370W_A		orf19.6474|C7_02370W_B|C7_02370W|orf19.13828|IPF20641.1|IPF12662.1|Contig4-2430_0006|orf6.2218|CA0973|CaJ7.0277|CaO19_6474|CaJ7_0277|CaO19.13828|CaO19.6474|IPF12662|CAWG_05586	ORF|Verified	Ca22chr7A_C_albicans_SC5314	517530	518033	W	CAL0000189473		Protein with chitin synthesis regulation, resistance to Congo red domain; membrane-localized protein; Spider biofilm induced	2014-06-24	2016-01-21				N
			C1_14190C_A		orf19.7227|C1_14190C_B|C1_14190C|IPF857.1|Contig4-3043_0017|orf6.8127|CA5351|CaO19.7227|YPI1|IPF857|CAWG_00035	ORF|Verified	Ca22chr1A_C_albicans_SC5314	3127267	3126893	C	CAL0000189568		Protein phosphatase inhibitor; Hap43-repressed; homozygous Tn insertion decreases colony wrinkling but does not block hyphal growth in liquid media; mutation confers hypersensitivity to toxic ergosterol analog; Spider biofilm induced	2014-06-24	2016-01-21				N	YPI1
			C6_00620W_A	FCA1	orf19.4195.1|C6_00620W_B|C6_00620W|FCY1|IPF12349.1|IPF13513.1|Contig4-2373_0001|Contig4-2426_0003|CA1302|FCA1.3|CAWG_05296	ORF|Verified	Ca22chr6A_C_albicans_SC5314	112252	112774	W	CAL0000189710		Cytosine deaminase; enzyme of pyrimidine salvage; functional homolog of S. cerevisiae Fcy1p; mutation is associated with resistance to flucytosine (5-FC) in a clinical isolate; hyphal downregulated; gene has intron	2014-06-24	2016-01-21				N	FCY1
			C4_01100C_A	AGP2	orf19.4679|C4_01100C_B|C4_01100C|orf19.12148|IPF17868.3|IPF7487.2|Contig4-2949_0007|orf6.5457|CA3244|CaO19.12148|CaO19.4679|CAWG_03671	ORF|Uncharacterized	Ca22chr4A_C_albicans_SC5314	225525	223819	C	CAL0000191370		Amino acid permease; hyphal repressed; white-opaque switch regulated; induced in core caspofungin response, during cell wall regeneration, by flucytosine; regulated by Sef1, Sfu1, and Hap43; rat catheter and Spider biofilm induced	2014-06-24	2014-06-24				N	AGP2
			C4_05780C_A	CFL2	orf19.1264|C4_05780C_B|C4_05780C|orf19.8849|orf6.5731|FRE2|IPF26059.1|IPF8512.2|CFL97|Contig4-2968_0010|Contig4-2968_0011|CA3461|CaO19.8849|CaO19.1264|CAWG_03245	ORF|Uncharacterized	Ca22chr4A_C_albicans_SC5314	1279141	1276925	C	CAL0000191531	CAL0006461	Oxidoreductase; iron utilization; Sfu1/Sef1/Hap43/Nrg1/Tup1/Rim101 regulated; alkaline/low iron/fluphenazine/ciclopirox olamine, flucytosine, fluconazole, Spider/flow model/rat catheter biofilm induced; caspofungin/amphotericin B repressed	2014-06-24	2016-01-21				N
			C4_01940W_A	PHO89	orf19.4599|C4_01940W_B|C4_01940W|orf19.12068|IPF22575.1|IPF988.1|Contig4-3104_0064|orf6.7898|CA5160|CaO19.12068|CaO19.4599|CAWG_03600	ORF|Uncharacterized	Ca22chr4A_C_albicans_SC5314	379679	381481	W	CAL0000191854		Putative phosphate permease; transcript regulated upon white-opaque switch; alkaline induced by Rim101; possibly adherence-induced; F-12/CO2 model, rat catheter and Spider biofilm induced	2014-06-24	2016-01-21				N	PHO89
			C1_05150C_A		orf19.450|C1_05150C_B|C1_05150C|orf19.8080|IPF26889.1|IPF17483.2|Contig4-2593_0010|orf6.3089|CA1537|CaO19.8080|CaO19.450|IPF17483	ORF|Uncharacterized	Ca22chr1A_C_albicans_SC5314	1085183	1084950	C	CAL0000192054		Protein of unknown function	2014-06-24	2016-01-21				N
			C5_03500W_A	GAP6	orf19.6659|C5_03500W_B|C5_03500W|IPF2282.1|GAP5|Contig4-3038_0008|orf6.6768|CA4265|CaO19.6659|GAP22	ORF|Verified	Ca22chr5A_C_albicans_SC5314	785559	787265	W	CAL0000192270		Broad-specificity amino acid permease; Plc1, Gcn4 regulated; rat catheter biofilm induced	2014-06-24	2016-01-21				N
			C7_03300C_A	LIP8	orf19.1345|C7_03300C_B|C7_03300C|orf19.8925|orf6.2643|IPF7914.2|IPF29487.1|Contig4-3068_0044|CA1241|CaJ7.0382|CaO19_1345|CaJ7_0382|CaO19.1345|CAWG_05663	ORF|Verified	Ca22chr7A_C_albicans_SC5314	728846	727464	C	CAL0000193439		Secreted lipase, member of a differentially expressed lipase gene family with possible roles in nutrition and/or in creating an acidic microenvironment; LIP5 and LIP8 are expressed at all stages of both mucosal and systemic infection	2014-06-24	2016-01-21				N
			C2_08100W_A		orf19.2175|C2_08100W_B|C2_08100W|orf19.9721|IPF25135.1|IPF19998.1|Contig4-3057_0019|Contig4-3057_0021|Contig4-3057_0022|orf6.6088|CA3743|CPD1|CaO19.9721|CaO19.2175|IPF19998|CAWG_05901	ORF|Uncharacterized	Ca22chr2A_C_albicans_SC5314	1642751	1643854	W	CAL0000195769		Putative mitochondrial cell death effector; induced by nitric oxide; Spider biofilm induced; rat catheter biofilm repressed	2014-06-24	2016-01-21				N	AIF1
			CM_00330W	COB	CaalfMp11	ORF|Uncharacterized	Ca22chrM_C_albicans_SC5314	23997	26808	W	CAL0000196083		Cytochrome b, mitochondrially encoded subunit of the ubiquinol-cytochrome c reductase complex (complex III) that catalyzes a step in the respiratory chain of the mitochondrial inner membrane	2014-06-24	2014-06-24				N
			C1_10180C_A	ECM21	orf19.4887|C1_10180C_B|C1_10180C|orf19.12352|IPF18663.2|IPF7541.3|Contig4-2934_0009|orf6.3053|orf6.3331|ECM21.3|CA1707|CaO19.4887|CA1515|IPF18663.1|CAWG_00415	ORF|Uncharacterized	Ca22chr1A_C_albicans_SC5314	2242266	2240080	C	CAL0000196288		Predicted regulator of endcytosis of plasma membrane proteins; fluconazole induced, alkaline induced by Rim101; repressed by caspofungin and in azole-resistant strain overexpressing MDR1; flow model, rat catheter and Spider biofilm induced	2014-06-24	2016-01-21				N	ECM21
			C3_06000W_A	AHR1	orf19.7381|C3_06000W_B|C3_06000W|IPF1292|IPF1292.1|Contig4-3093_0048|orf6.8541|CA5678|CaO19.7381|ZCF37|CAWG_02909	ORF|Verified	Ca22chr3A_C_albicans_SC5314	1362512	1364386	W	CAL0000197462		Zn(II)2Cys6 transcription factor; involved in regulation of adhesion genes; involved in white-opaque switch; forms complex with Mcm1; mutant is sensetive to 5-fluorocytosine and lithium chloride; Spider biofilm induced	2014-06-24	2016-06-22				N
			C7_00100W_A	FRP2	orf19.7112|C7_00100W_B|C7_00100W|IPF5625.1|Contig4-2995_0020|orf6.8441|CA5586|CaJ7.0017|CaO19.7112|CaO19_7112|CaJ7_0017|IPF5625|CAWG_05367	ORF|Uncharacterized	Ca22chr7A_C_albicans_SC5314	14047	15825	W	CAL0000197893		Putative ferric reductase; alkaline induced by Rim101; fluconazole-downregulated; upregulated in the presence of human neutrophils; possibly adherence-induced; regulated by Sef1, Sfu1, and Hap43	2014-06-24	2014-06-24				N
			C3_02790W_A		CAWG_02599|orf19.270|C3_02790W_B|C3_02790W|orf19.7902|IPF27092.1|IPF9536.2|Contig4-2183_0003|orf6.3179|CaO19.270|CaO19.7902	ORF|Uncharacterized	Ca22chr3A_C_albicans_SC5314	603064	603378	W	CAL0000198258		Ortholog of C. parapsilosis CDC317 : CPAR2_102150, C. dubliniensis CD36 : Cd36_82780, Pichia stipitis Pignal : psti_CGOB_00155 and Candida orthopsilosis Co 90-125 : CORT_0B03450	2014-06-24	2016-06-22				N
			C1_03270W_A		orf19.3021|C1_03270W_B|C1_03270W|orf19.10539|IPF24316.1|IPF3701.1|Contig4-3096_0044|orf6.7758|CA5055|IPF3701|CAWG_01057	ORF|Uncharacterized	Ca22chr1A_C_albicans_SC5314	683901	685105	W	CAL0000198551		Putative protein of unknown function; Hap43-repressed gene; Spider biofilm induced	2014-06-24	2016-01-21				N	YMR114C
			C1_11850W_A		orf19.5282|C1_11850W_B|C1_11850W|orf19.12747|IPF4696|IPF21944.1|IPF4696.2|Contig4-3082_0045|orf6.7660|CA4970|CaO19.12747|CaO19.5282|CAWG_00256	ORF|Uncharacterized	Ca22chr1A_C_albicans_SC5314	2593187	2594629	W	CAL0000198771		Protein of unknown function; Hap43-repressed gene; mRNA binds to She3; repressed in hyphae; Efg1 and Efh1 regulated; 5'-UTR intron; induced by Mnl1 under weak acid stress; rat catheter biofilm induced	2014-06-24	2016-01-21				N
			C6_03700W_A	ALS1	orf19.5741|C6_03700W_B|C6_03700W|orf19.13163|IPF21498.1|IPF13002.2|Contig4-2848_0008|orf6.1115|CA0316|CaO19.5741|ALS1.3eoc|IPF13002.1|CAWG_05003	ORF|Verified	Ca22chr6A_C_albicans_SC5314	791291	795073	W	CAL0000199010		Cell-surface adhesin; adhesion, virulence, immunoprotective roles; band at hyphal base; Rfg1, Ssk1, Spider biofilm induced; flow model biofilm repressed; CAI-4 strain background effects; promoter bound Bcr1, Tec1, Efg1, Ndt80, and Brg1	2014-06-24	2016-01-21				N
			C1_10190W_A		orf19.4888|C1_10190W_B|C1_10190W|orf19.12353|IPF22460.1|IPF7543.2|Contig4-2934_0015|orf6.3332|CA1708|CaO19.12353|YRA1|CaO19.4888|IPF7543|CAWG_00414	ORF|Uncharacterized	Ca22chr1A_C_albicans_SC5314	2245299	2246132	W	CAL0000199519		Has domain(s) with predicted nucleic acid binding, nucleotide binding activity	2014-06-24	2016-01-21				N
			C3_05810C_A	SKN1	orf19.7362|C3_05810C_B|C3_05810C|orf6.8522|IPF1245.1|SKN1.3|Contig4-2926_0022|Contig4-2926_0023|CA5660|SKN1.3f|CAWG_02891	ORF|Uncharacterized	Ca22chr3A_C_albicans_SC5314	1302478	1300265	C	CAL0000200054		Protein with a role in beta-1,6-glucan synthesis; probable N-glycosylated type II membrane protein; transcript and mRNA length change induced by yeast-hypha transition; induced by Rim101, caspofungin; rat catheter and Spider biofilm induced	2014-06-24	2016-06-22				N
			C7_02500C_A	DPP3	orf19.6459|C7_02500C_B|C7_02500C|orf19.13817|IPF20617.1|IPF19996.1|Contig4-2468_0011|orf6.6000|CA3668|CaJ7.0292|CaO19.13817|CaJ7_0292|CaO19_6459|CaO19.6459|CAWG_05594	ORF|Verified	Ca22chr7A_C_albicans_SC5314	539295	538375	C	CAL0000200315		Protein similar to S. cerevisiae pyrophosphate phosphatase Dpp1; required for farnesol biosynthesis; repressed by 17-beta-estradiol, ethynyl estradiol; Spider biofilm induced	2014-06-24	2016-01-21				N	DPP1
			C1_01980W_A	HGT1	orf19.4527|C1_01980W_B|C1_01980W|orf19.12002|HGT11|IPF7518.2|IPF9983.2|Contig4-2702_0004|orf6.3044|orf6.6673|CA1506|CaO19.4527|CAWG_01184	ORF|Verified	Ca22chr1A_C_albicans_SC5314	406673	408310	W	CAL0000200616		High-affinity MFS glucose transporter; induced by progesterone, chloramphenicol, benomyl; likely essential for growth; protein newly produced during adaptation to the serum; rat catheter and Spider biofilm induced	2014-06-24	2016-01-21				N
