# Supplementary material for: Global Role of Cyclic AMP Signaling in pH-Dependent Responses in Candida albicans
Source: mSphere. 2016 Nov 30;1(6):e00283-16. doi: 10.1128/mSphere.00283-16 (PMC5137381; doi:10.1128/mSphere.00283-16)
Supplement: Table S7 [file sph006162187sd9.xlsx]

## Sheet: Sheet1
		cyr1 pH 4 #1	cyr1 pH 7 #1	cyr1 pH 4 #2	cyr1 pH 7 #2	CYR1 pH 4 #1	CYR1 pH 7 #1	CYR1 pH 4 #2	CYR1 pH 7 #2		NORMALIZED COUNTS TO TOTAL SIGNAL										AVERAGED NORMALATION VALUES								Standard Deviation of Normalized Values
	ACO1	5733	6301	5284	6171	10934	11001	17457	15598			cyr1 pH 4 #1	cyr1 pH 7 #1	cyr1 pH 4 #2	cyr1 pH 7 #2	CYR1 pH 4 #1	CYR1 pH 7 #1	CYR1 pH 4 #2	CYR1 pH 7 #2			cyr1 4 avg	cyr1 7 avg		CYR1 4 avg	CYR1 7 avg			cyr1 pH 4	cyr1 pH 7	CYR1 pH 4	CYR1 pH 7
	ACT1	15600	18103	16812	19252	10949	11872	12979	13201		ACO1	731.298	707.292	574.598	671.997	2044.89	1861.53	3097.73	2116.44		ACO1	652.948	689.645		2571.31	1988.98		ACO1	110.803	24.9578	744.474	180.246
	ADH1	136194	158426	157137	165481	24171	19165	17453	22377		ACT1	1989.93	2032.08	1828.19	2096.46	2047.69	2008.92	2303.12	1791.2		ACT1	1909.06	2064.27		2175.4	1900.06		ACT1	114.365	45.5289	180.61	153.951
	ALD5	11027	15163	11418	15691	19204	24170	8072	26725		ADH1	17372.8	17783.5	17087.6	18020.2	4520.49	3243	3097.02	3036.26		ADH1	17230.2	17901.8		3808.76	3139.63		ADH1	201.707	167.412	1006.54	146.19
	ALS4	1318	13068	1670	13100	130	108	213	129		ALD5	1406.6	1702.06	1241.63	1708.69	3591.55	4089.92	1432.37	3626.22		ALD5	1324.11	1705.37		2511.96	3858.07		ALD5	116.65	4.68573	1526.77	327.885
	AOX1	282	265	282	230	116	66	135	110		ALS4	168.123	1466.89	181.601	1426.54	24.3127	18.2752	37.7967	17.5036		ALS4	174.862	1446.72		31.0547	17.8894		ALS4	9.53018	28.5369	9.53461	0.545629
	AOX2	51	72	60	65	793	246	425	335		AOX1	35.9717	29.7465	30.6655	25.0461	21.6944	11.1682	23.9557	14.9255		AOX1	33.3186	27.3963		22.8251	13.0468		AOX1	3.75204	3.32369	1.59892	2.65684
	CIT1	2058	1798	1561	1872	41570	55749	56327	72141		AOX2	6.50553	8.08206	6.52458	7.07824	148.308	41.6268	75.416	45.455		AOX2	6.51505	7.58015		111.862	43.5409		AOX2	0.0134759	0.709811	51.5423	2.70691
	CTA1/CAT1	5812	4427	5305	4493	8864	9765	6124	9094		CIT1	262.517	201.827	169.748	203.853	7774.47	9433.55	9995.19	9788.56		CIT1	216.132	202.84		8884.83	9611.06		CIT1	65.5977	1.43272	1570.29	251.027
	CYR1	20	12	22	16	1641	1059	1939	1210		CTA1/CAT1	741.375	496.934	576.882	489.269	1657.76	1652.38	1086.7	1233.93		CTA1/CAT1	659.128	493.102		1372.23	1443.16		CTA1/CAT1	116.314	5.42	403.797	295.888
	DDR48	8778	6743	8007	6759	9268	1411	5949	1477		CYR1	2.55119	1.34701	2.39235	1.74233	306.902	179.198	344.074	164.181		CYR1	2.47177	1.54467		325.488	171.69		CYR1	0.112316	0.279537	26.2851	10.6192
	ECE1	236	715	296	641	73121	139703	61611	178138		DDR48	1119.72	756.907	870.706	736.028	1733.31	238.762	1055.65	200.409		DDR48	995.211	746.467		1394.48	219.585		DDR48	176.077	14.7642	479.182	27.1197
	ENO1	140451	166398	183274	173494	11909	9800	11897	9555		ECE1	30.104	80.2593	32.1879	69.8023	13675.2	23639.8	10932.8	24170.9		ECE1	31.146	75.0308		12304	23905.4		ECE1	1.47357	7.39426	1939.13	375.553
	FDH1	10327	2156	8407	1948	12568	1705	22435	2044		ENO1	17915.8	18678.3	19929.8	18892.8	2227.23	1658.3	2111.12	1296.48		ENO1	18922.8	18785.6		2169.17	1477.39		ENO1	1424.07	151.657	82.1086	255.845
	FRP1	108	462	125	541	1290	1378	1322	1261		FDH1	1317.31	242.013	914.203	212.129	2350.48	288.511	3981.08	277.343		FDH1	1115.75	227.071		3165.78	282.927		FDH1	285.036	21.1308	1153.01	7.89694
	FRP2	148	190	138	259	116	913	140	922		FRP1	13.7764	51.8599	13.5929	58.9127	241.257	233.178	234.588	171.101		FRP1	13.6846	55.3863		237.923	202.139		FRP1	0.129772	4.98709	4.7158	43.8953
	GPD2	191	399	272	443	36	53	33	57		FRP2	18.8788	21.3277	15.0065	28.204	21.6944	154.493	24.8429	125.103		FRP2	16.9427	24.7659		23.2687	139.798		FRP2	2.73809	4.86234	2.2263	20.782
	HGC1	174	504	194	558	3619	4663	2818	4501		GPD2	24.3638	44.7881	29.5781	48.2409	6.73276	8.96838	5.85583	7.73413		GPD2	26.971	46.5145		6.29429	8.35126		GPD2	3.68705	2.44151	0.620083	0.872748
	HPD1	9016	1930	7750	2040	3535	2280	4906	2708		HGC1	22.1953	56.5744	21.0962	60.7639	676.829	789.048	500.052	610.725		HGC1	21.6457	58.6692		588.441	699.887		HGC1	0.77723	2.96243	125	126.094
	HSP21	36045	34892	32399	30794	22467	39156	23474	30562		HPD1	1150.07	216.644	842.759	222.148	661.12	385.81	870.567	367.439		HPD1	996.417	219.396		765.843	376.624		HPD1	217.305	3.89162	148.101	12.99
	HWP1	107	266	123	224	51558	74717	63699	105579		HSP21	4597.88	3916.66	3523.17	3353.34	4201.8	6625.77	4165.45	4146.85		HSP21	4060.52	3635		4183.62	5386.31		HSP21	759.934	398.324	25.708	1752.86
	HXK1	13559	16142	13468	15833	1629	1180	1074	1029		HWP1	13.6488	29.8587	13.3754	24.3927	9642.43	12643.2	11303.3	14325.6		HWP1	13.5121	27.1257		10472.9	13484.4		HWP1	0.19336	3.86507	1174.44	1189.65
	HXK2	35045	32503	47714	32847	1039	1113	1388	1479		HXK1	1729.58	1811.95	1464.55	1724.15	304.657	199.673	190.581	139.621		HXK1	1597.06	1768.05		247.619	169.647		HXK1	187.401	62.0866	80.6644	42.4632
	HYR1	60	63	62	74	52711	15711	69501	36820		HXK2	4470.32	3648.49	5188.57	3576.9	194.315	188.336	246.3	200.68		HXK2	4829.44	3612.7		220.307	194.508		HXK2	507.879	50.6177	36.7588	8.72874
	ICL1	920	411	716	448	52616	36876	41680	48429		HYR1	7.65356	7.0718	6.74207	8.0583	9858.07	2658.53	12332.9	4995.98		HYR1	7.19781	7.56505		11095.5	3827.25		HYR1	0.644521	0.697558	1749.98	1652.82
	JEN1	17	31	30	31	51	8	32	28		ICL1	117.355	46.1351	77.86	48.7854	9840.3	6239.96	7396.09	6571.16		ICL1	97.6073	47.4602		8618.2	6405.56		ICL1	27.9269	1.87403	1728.32	234.192
	JEN2	2171	201	1324	218	15042	7945	25589	10716		JEN1	2.16851	3.47978	3.26229	3.37577	9.53808	1.35372	5.67838	3.79922		JEN1	2.7154	3.42777		7.60823	2.57647		JEN1	0.773421	0.0735406	2.72922	1.72923
	NRG1	1121	1197	1233	1166	425	212	503	278		JEN2	276.931	22.5624	143.976	23.7393	2813.17	1344.41	4540.75	1454.02		JEN2	210.454	23.1509		3676.96	1399.21		JEN2	94.0137	0.83219	1221.58	77.5026
	orf19.5308	38	61	47	64	936	285	642	405		NRG1	142.994	134.364	134.08	126.973	79.484	35.8735	89.257	37.7208		NRG1	138.537	130.668		84.3705	36.7972		NRG1	6.30302	5.22665	6.9106	1.30625
	PGI1	14923	18075	18199	18422	2841	2320	3456	2745		orf19.5308	4.84725	6.8473	5.11092	6.96934	175.052	48.2262	113.923	54.953		orf19.5308	4.97909	6.90832		144.487	51.5896		orf19.5308	0.186442	0.0862943	43.2249	4.75658
	PGK1	79155	87959	103573	89715	7736	9095	6964	9121		PGI1	1903.57	2028.93	1979.01	2006.08	531.327	392.578	613.265	372.459		PGI1	1941.29	2017.51		572.296	382.519		PGI1	53.3491	16.1595	57.939	14.2261
	PHR1	307	5279	350	5886	1877	21304	1618	27983		PGK1	10097	9873.47	11262.8	9769.6	1446.8	1539.01	1235.76	1237.6		PGK1	10679.9	9821.53		1341.28	1388.3		PGK1	824.406	73.4492	149.226	213.13
	PHR2	3468	530	3969	549	5789	276	6650	396		PHR1	39.1607	592.572	38.0601	640.961	351.039	3604.95	287.113	3796.92		PHR1	38.6104	616.767		319.076	3700.93		PHR1	0.778272	34.2164	45.2022	135.739
	RAS1	3983	7180	4180	7587	11583	12795	8988	15078		PHR2	442.376	59.4929	431.601	59.7839	1082.67	46.7033	1180.04	53.7319		PHR2	436.988	59.6384		1131.35	50.2176		PHR2	7.61876	0.205713	68.8532	4.96996
	RAS2	33	25	29	16	130	108	226	133		RAS1	508.069	805.961	454.546	826.193	2166.27	2165.1	1594.92	2045.88		RAS1	481.307	816.077		1880.59	2105.49		RAS1	37.8463	14.3065	404.006	84.3025
	RBT1	122	163	156	148	2580	2477	2110	3402		RAS2	4.20946	2.80627	3.15355	1.74233	24.3127	18.2752	40.1036	18.0463		RAS2	3.6815	2.2743		32.2082	18.1607		RAS2	0.74664	0.752316	11.1658	0.161849
	PIM8	512	184	570	211	382	155	403	178		RBT1	15.5622	18.2969	16.9639	16.1166	482.514	419.145	374.418	461.605		RBT1	16.2631	17.2067		428.466	440.375		RBT1	0.991137	1.5417	76.4356	30.0241
	SAP4	35	46	66	47	145	280	198	711		PIM8	65.3104	20.6542	61.9835	22.977	71.4421	26.2283	71.5121	24.1522		PIM8	63.647	21.8156		71.4771	25.1902		PIM8	2.35243	1.64253	0.0495227	1.46802
	SOD2	4675	4889	4802	5143	2868	2482	3947	2872		SAP4	4.46458	5.16354	7.17704	5.11811	27.1181	47.3801	35.135	96.4731		SAP4	5.82081	5.14082		31.1265	71.9266		SAP4	1.918	0.0321237	5.66882	34.714
	SOD5	39	53	50	49	97	5247	90	7482		SOD2	596.34	548.794	522.184	560.052	536.377	419.991	700.393	389.692		SOD2	559.262	554.423		618.385	404.841		SOD2	52.436	7.96021	115.977	21.4249
	TDH3	149014	168782	172640	174682	27717	24675	26766	28357		SOD5	4.97481	5.94929	5.43715	5.3359	18.141	887.87	15.9704	1015.21		SOD5	5.20598	5.6426		17.0557	951.538		SOD5	0.326923	0.433735	1.53485	90.0405
	TEF1	57125	72504	62408	76893	22565	20484	24984	20871		TDH3	19008.1	18945.9	18773.4	19022.2	5183.66	4175.37	4749.61	3847.66		TDH3	18890.8	18984		4966.64	4011.52		TDH3	165.975	53.9087	306.923	231.727
	TPI1	27922	33452	36376	34556	7200	8158	6594	9461		TEF1	7286.83	8138.63	6786.44	8373.33	4220.13	3466.2	4433.4	2831.91		TEF1	7036.63	8255.98		4326.76	3149.05		TEF1	353.829	165.958	150.8	448.505
	TUB2	3488	4833	3902	5102	8587	8681	10405	11100		TPI1	3561.71	3755.01	3955.64	3763.01	1346.55	1380.45	1170.1	1283.73		TPI1	3758.67	3759.01		1258.33	1332.09		TPI1	278.548	5.65177	124.77	68.3942
	YWP1	2541	4009	3199	4549	294	118	325	195		TUB2	444.927	542.508	424.315	555.587	1605.95	1468.95	1846.36	1506.12		TUB2	434.621	549.048		1726.16	1487.54		TUB2	14.5745	9.24807	169.996	26.2809
	Total	783949	890862	919599	918308	534699	590965	563541	736993		YWP1	324.128	450.014	347.869	495.368	54.9842	19.9673	57.671	26.4589		YWP1	335.999	472.691		56.3276	23.2131		YWP1	16.7873	32.0701	1.89988	4.5902
	100k factor	7.83949	8.90862	9.19599	9.18308	5.34699	5.90965	5.63541	7.36993
	NEG_A	55	54	54	52	26	21	26	54
	NEG_B	30	34	36	41	37	24	37	43
	NEG_C	21	16	19	17	9	3	16	10
	NEG_D	12	12	8	23	12	9	18	18
	NEG_E	39	62	50	71	36	31	38	57
	NEG_F	30	25	26	25	21	9	31	23
	NEG_G	9	11	8	5	4	10	7	5
	NEG_H	18	12	11	21	16	10	10	31
